# Supplementary material for: Genome-scale metabolic reconstructions of Pichia stipitis and Pichia pastoris and in silico evaluation of their potentials
Source: BMC Syst Biol. 2012 Apr 4;6:24. doi: 10.1186/1752-0509-6-24 (PMC3364918; doi:10.1186/1752-0509-6-24)
Supplement: Additional file 1 — Composition of the human monoclonal antibody 3H6 Fab fragment (FAB) used as model recombinant protein. [file 1752-0509-6-24-S1.XLS]

## Sheet: DNA,RNA sequences
RNA sequence
GCUUUGCAAUUGACUCAAUCUCCAUCUUCUUUGUCUGCUUCUGUUGGUGAUAGAAUUACU									RNA
AUUACUUGUAGAGCUUCUCAAGGUGUUACUUCUGCUUUGGCUUGGUACAGACAAAAGCCA										No	mol/mol RNA	MW (g-mol/mol)	g/mol of RNA	g/g RNA	mmol/g RNA
GGUUCUCCACCACAAUUGUUGAUUUACGAUGCUUCUUCUUUGGAAUCUGGUGUUCCAUCU									AMP	154	0.239875	329.2	78.967	0.242643	0.737069
AGAUUUUCUGGUUCUGGUUCUGGUACUGAAUUUACUUUGACUAUUUCUACUUUGAGACCA									UMP	247	0.384735	306.2	117.806	0.361984	1.18218
GAAGAUUUUGCUACUUACUACUGUCAACAAUUGCAUUUUUACCCACAUACUUUUGGUGGU									GMP	122	0.190031	345.2	65.5988	0.201566	0.583912
GGUACUAGAGUUGAUGUUAGAAGAACUGUUGCUGCUCCAUCUGUUUUUAUUUUUCCACCA									CMP	119	0.185358	305.2	56.5713	0.173828	0.569553
UCUGAUGAACAAUUGAAGUCUGGUACUGCUUCUGUUGUUUGUUUGUUGAACAACUUUUAC									Sum	642
CCAAGAGAAGCUAAGGUUCAAUGGAAGGUUGAUAACGCUUUGCAAUCUGGUAACUCUCAA									MW DNA				318.943
GAAUCUGUUACUGAACAAGAUUCUAAGGAUUCUACUUACUCUUUGUCUUCUACUUUGACU									ATP (mmol/g RNA)						7.37452
UUGUCUAAGGCUGAUUACGAAAAGCAUAAGGUUUACGAAUGUGAAGUUACUCAUCAAGGU
UUGUCUUCUCCAGUUACUAAGUCUUUUAACAGAGGUGAAUGU									0.737 AMP[c] + 1.182 UMP[c] + 0.584 GMP[c] + 0.569 CMP[c] + 7.374 ATP [c] + 7.374 H2O[c] => FABrna[c] + 7.374 ADP[c] + 7.374 Orthophosphate[c]
DNA sequence
CGAAACGTTAACTGAGTTAGAGGTAGAAGAAACAGACGAAGACAACCACTATCTTAATGAT									DNA
AATGAACATCTCGAAGAGTTCCACAATGAAGACGAAACCGAACCATGTCTGTTTTCGGTCC										No	mol/mol DNA	MW (g-mol/mol)	g/mol of DNA	g/g DNA	mmol/g DNA
AAGAGGTGGTGTTAACAACTAAATGCTACGAAGAAGAAACCTTAGACCACAAGGTAGATCT									dAMP	247	0.384735	313.2	120.499	0.370259	1.18218
AAAAGACCAAGACCAAGACCATGACTTAAATGAAACTGATAAAGATGAAACTCTGGTCTTC									dTMP	154	0.239875	304.2	72.9701	0.224216	0.737069
TAAAACGATGAATGATGACAGTTGTTAACGTAAAAATGGGTGTATGAAAACCACCACCATG									dGMP	119	0.185358	329.2	61.0199	0.187497	0.569553
ATCTCAACTACAATCTTCTTGACAACGACGAGGTAGACAAAAATAAAAAGGTGGTAGACTA									dCMP	122	0.190031	289.2	54.957	0.168867	0.583912
CTTGTTAACTTCAGACCATGACGAAGACAACAAACAAACAACTTGTTGAAAATGGGTTCTC									Sum	642
TTCGATTCCAAGTTACCTTCCAACTATTGCGAAACGTTAGACCATTGAGAGTTCTTAGACAA									MW				309.446
TGACTTGTTCTAAGATTCCTAAGATGAATGAGAAACAGAAGATGAAACTGAAACAGATTCC									ATP (mmol/g DNA)						10.4472
GACTAATGCTTTTCGTATTCCAAATGCTTACACTTCAATGAGTAGTTCCAAACAGAAGAGGT
CAATGATTCAGAAAATTGTCTCCACTTACA									1.182 dAMP[c] + 0.737 dTMP[c] + .569 dGMP[c] + 0.584 dCMP[c] + 10.447 ATP [c] + 10.447 H2O[c] => FABdna[c] + 10.447 ADP[c] + 10.447 Orthophosphate[c]

## Sheet: Codon Usage
	Codon usage (Schutter et al 2009)
								AA	Codon	Number	/1000	Fraction
	UUU 23.6( 901) UCU 23.9( 911) UAU 14.7( 561) UGU 8.3( 318)
	UUC 18.9( 721) UCC 16.3( 621) UAC 18.3( 698) UGC 4.4( 168)							Phe	UUU	901	23.6	0.265547
	UUA 14.5( 553) UCA 15.4( 587) UAA 0.9( 35) UGA 0.3( 13)							Phe	UUC	721	18.9	0.212496
	UUG 31.9( 1218) UCG 6.8( 258) UAG 0.5( 18) UGG 9.8( 375)							Leu	UUA	553	14.5	0.162983
								Leu	UUG	1218	31.9	0.358974
	CUU 16.1( 614) CCU 15.3( 584) CAU 10.4( 395) CGU 6.7( 256)
	CUC 7.6( 291) CCC 6.5( 249) CAC 9.1( 346) CGC 2.3( 87)							Ser	UCU	911	23.9	0.383256
	CUA 11.4( 435) CCA 17.5( 668) CAA 24.1( 918) CGA 4.3( 163)							Ser	UCC	621	16.3	0.261254
	CUG 15.5( 591) CCG 3.9( 150) CAG 14.5( 554) CGG 1.8( 70)							Ser	UCA	587	15.4	0.24695
								Ser	UCG	258	6.8	0.10854
	AUU 31.0( 1184) ACU 23.7( 903) AAU 22.9( 875) AGU 12.2( 464)
	AUC 19.0( 725) ACC 14.0( 533) AAC 25.5( 974) AGC 7.3( 279)							Pro	CCU	584	15.3	0.353725
	AUA 11.3( 432) ACA 14.2( 541) AAA 30.0( 1145) AGA 19.9( 760)							Pro	CCC	249	6.5	0.150818
	AUG 19.2( 734) ACG 6.0( 230) AAG 34.8( 1328) AGG 6.7( 254)							Pro	CCA	668	17.5	0.404603
								Pro	CCG	150	3.9	0.090854
	GUU 27.0( 1032) GCU 29.9( 1141) GAU 36.8( 1405) GGU 27.1( 1035)
	GUC 14.7( 561) GCC 17.0( 649) GAC 26.5( 1012) GGC 8.5( 326)							Leu	CUU	614	16.1	0.31797
	GUA 10.0( 381) GCA 16.4( 624) GAA 40.6( 1550) GGA 20.0( 762)							Leu	CUC	291	7.6	0.150699
	GUG 12.8( 487) GCG 3.5( 134) GAG 29.9( 1141) GGG 6.0( 230)							Leu	CUA	435	11.4	0.225272
								Leu	CUG	591	15.5	0.306059
								Asn	AAU	875	22.9	0.202453
								Asn	AAC	974	25.5	0.225359
								Lys	AAA	1145	30	0.264924
								Lys	AAG	1328	34.8	0.307265
								Ile	AUU	1184	31	0.385041
								Ile	AUC	725	19	0.235772
								Ile	AUA	432	11.3	0.140488
								Met	AUG	734	19.2	0.238699
								Gly	GGU	1035	27.1	0.439864
								Gly	GGC	326	8.5	0.138547
								Gly	GGA	762	20	0.323842
								Gly	GGG	230	6	0.0977476
								Val	GUU	1032	27	0.419342
								Val	GUC	561	14.7	0.227956
								Val	GUA	381	10	0.154815
								Val	GUG	487	12.8	0.197887
								Tyr	UAU	561	14.7	0.427591
								Tyr	UAC	698	18.3	0.532012
								End	UAA	35	0.9	0.0266768
								End	UAG	18	0.05	0.0137195
								Cys	UGU	318	8.3	0.363844
								Cys	UGC	168	4.4	0.19222
								End	UGA	13	0.3	0.0148741
								Trp	UGG	375	9.8	0.429062
								His	CAU	395	10.4	0.178491
								His	CAC	346	9.1	0.156349
								Gln	CAA	918	24.1	0.414822
								Gln	CAG	554	14.5	0.250339
								Arg	CGU	256	6.7	0.444444
								Arg	CGC	87	2.3	0.151042
								Arg	CGA	163	4.3	0.282986
								Arg	CGG	70	1.8	0.121528
								Thr	ACU	903	23.7	0.409153
								Thr	ACC	533	14	0.241504
								Thr	ACA	541	14.2	0.245129
								Thr	ACG	230	6	0.104214
								Ser	AGU	464	12.2	0.264087
								Ser	AGC	279	7.3	0.158793
								Arg	AGA	760	19.9	0.432555
								Arg	AGG	254	6.7	0.144565
								Ala	GCU	1141	29.9	0.447802
								Ala	GCC	649	17	0.25471
								Ala	GCA	624	16.4	0.244898
								Ala	GCG	134	3.5	0.0525903
								Asp	GAU	1405	36.8	0.275059
								Asp	GAC	1012	26.5	0.198121
								Glu	GAA	1550	40.6	0.303446
								Glu	GAG	1141	29.9	0.223375

## Sheet: Protein
Aminoacid	Aminoacid		No	MW	mole/100 mol protein	gr/mol protein	mmol/gr of protein	mmol/g Protein
L-Alanine	Alanine	A	13	71.078	6.10329	4.33809	0.559057		0.559057477258294 L-Alanine[c] +
L-Arginine	Arginine	R	10	156.186	4.69484	7.33268	0.430044		0.430044213275611 L-Arginine[c] +
L-Asparagine	Asparagine	N	5	114.103	2.34742	2.67847	0.215022		0.215022106637805 L-Asparagine[c] +
L-Aspartate	Aspartic	D	9	115.087	4.22535	4.86283	0.38704		0.38703979194805 L-Aspartate[c] +
L-Cysteine	Cysteine	C	5	103.143	2.34742	2.4212	0.215022		0.215022106637806 L-Cysteine[c] +
L-Glutamate	Glutamic	E	11	128.129	5.16432	6.61699	0.473049		0.473048634603172 L-Glutamate[c] +
L-Glutamine	Glutamine	Q	13	129.114	6.10329	7.8802	0.559057		0.559057477258294 L-Glutamine[c] +
Glycine	Glycine	G	14	57.051	6.57277	3.74983	0.602062		0.602061898585855 Glycine[c] +
L-Histidine	Histidine	H	4	137.139	1.87793	2.57538	0.172018		0.172017685310244 L-Histidine[c] +
L-Isoleucine	Isoleucine	I	5	113.158	2.34742	2.65629	0.215022		0.215022106637806 L-Isoleucine[c] +
L-Leucine	Leucine	L	18	113.158	8.4507	9.56265	0.77408		0.7740795838961 L-Leucine[c] +
L-Lysine	Lysine	K	9	128.172	4.22535	5.41572	0.38704		0.38703979194805 L-Lysine[c] +
L-Methionine	Methionine	M	1	131.196	0.469484	0.615944	0.0430044		0.0430044213275611 L-Methionine[c] +
L-Phenylalanine	Phenylalanine	F	9	147.174	4.22535	6.21862	0.38704		0.38703979194805 L-Phenylalanine[c] +
L-Proline	Proline	P	12	97.115	5.6338	5.47127	0.516053		0.516053055930733 L-Proline[c] +
L-Serine	Serine	S	32	87.077	15.0235	13.082	1.37614		1.37614148248196 L-Serine[c] +
L-Threonine	Threonine	T	17	101.104	7.98122	8.06933	0.731075		0.731075162568539 L-Threonine[c] +
L-Tryptophan	Tryptophan	W	2	186.21	0.938967	1.74845	0.0860088		0.0860088426551222 L-Tryptophan[c] +
L-Tyrosine	Tyrosine	Y	9	163.173	4.22535	6.89463	0.38704		0.38703979194805 L-Tyrosine[c] +
L-Valine	Valine	V	15	99.131	7.04225	6.98106	0.645066		0.645066319913417 L-Valine[c] +
	Total		213		100	109.172	9.15994
	ATP						39.3877		39.3877494939132 ATP[c] +
	0.559057477258294 L-Alanine[c] + 0.430044213275611 L-Arginine[c] + 0.215022106637805 L-Asparagine[c] + 0.38703979194805 L-Aspartate[c] + 0.215022106637806 L-Cysteine[c] + 0.473048634603172 L-Glutamate[c] + 0.559057477258294 L-Glutamine[c] + 0.602061898585855 Glycine[c] + 0.172017685310244 L-Histidine[c] + 0.215022106637806 L-Isoleucine[c] + 0.7740795838961 L-Leucine[c] + 0.38703979194805 L-Lysine…
	0.5591 L-Alanine[c] + 0.43 L-Arginine[c] + 0.215 L-Asparagine[c] + 0.387 L-Aspartate[c] + 0.215 L-Cysteine[c] + 0.4731 L-Glutamate[c] + 0.55901 L-Glutamine[c] + 0.6021 Glycine[c] + 0.172 L-Histidine[c] + 0.215 L-Isoleucine[c] + 0.7741 L-Leucine[c] + 0.387 L-Lysine[c] + 0.043 L-Methionine[c] + 0.387 L-Phenylalanine[c] + 0.5161 L-Proline[c] + 1.3761 L-Serine[c] + 0.7311 L-Threonine[c] + 0.086 L-Try…
	0.737 AMP[c] + 1.182 UMP[c] + 0.584 GMP[c] + 0.569 CMP[c] + 7.374 ATP [c] + 7.374 H2O[c] => FABrna[c] + 7.374 ADP[c] + 7.374 Orthophosphate[c]
	1.182 dAMP[c] + 0.737 dTMP[c] + 0.569 dGMP[c] + 0.584 dCMP[c] + 10.447 ATP [c] + 10.447 H2O[c] => FABdna[c] + 10.447 ADP[c] + 10.447 Orthophosphate[c]
