# Supplementary material for: Genome-scale metabolic reconstructions of Pichia stipitis and Pichia pastoris and in silico evaluation of their potentials
Source: BMC Syst Biol. 2012 Apr 4;6:24. doi: 10.1186/1752-0509-6-24 (PMC3364918; doi:10.1186/1752-0509-6-24)
Supplement: Additional file 2 — Gene orthology analysis among the three yeast species: Pichia stipitis, Pichia pastoris, and Saccharomyces cerevisiae. [file 1752-0509-6-24-S2.XLS]

## Sheet: ko numbers
ko numbers from KEGG
sce: Saccharomyces cerevisiae; pic: Pichia stipitis; ppa: Pichia pastoris
sce	ko		pic	ko		ppa	ko
sce:15S_rRNA	ko:K01979		pic:PICST_11262	ko:K09450		ppa:PAS_FragB_0004	ko:K11099
sce:21S_rRNA	ko:K01982		pic:PICST_12169	ko:K11372		ppa:PAS_FragB_0005	ko:K11675
sce:ICR1	ko:K01982		pic:PICST_12458	ko:K09613		ppa:PAS_FragB_0006	ko:K08516
sce:LSR1	ko:K14277		pic:PICST_12709	ko:K11680		ppa:PAS_FragB_0008	ko:K01120
sce:Q0045	ko:K02256		pic:PICST_14247	ko:K02332		ppa:PAS_FragB_0009	ko:K02437
sce:Q0065	ko:K02256		pic:PICST_14973	ko:K01341		ppa:PAS_FragB_0010	ko:K05527
sce:Q0070	ko:K02256		pic:PICST_15102	ko:K10877		ppa:PAS_FragB_0011	ko:K08513
sce:Q0080	ko:K02125		pic:PICST_1541	ko:K01188		ppa:PAS_FragB_0019	ko:K05542
sce:Q0085	ko:K02126		pic:PICST_16323	ko:K09419		ppa:PAS_FragB_0036	ko:K02920
sce:Q0105	ko:K00412		pic:PICST_16494	ko:K08197		ppa:PAS_FragB_0039	ko:K10877
sce:Q0110	ko:K00412		pic:PICST_16981	ko:K06316		ppa:PAS_FragB_0040	ko:K00654
sce:Q0115	ko:K00412		pic:PICST_1703	ko:K13181		ppa:PAS_FragB_0049	ko:K12182
sce:Q0120	ko:K00412		pic:PICST_17706	ko:K12765		ppa:PAS_FragB_0052	ko:K03231
sce:Q0130	ko:K02128		pic:PICST_17868	ko:K03260		ppa:PAS_FragB_0053	ko:K00281
sce:Q0160	ko:K01175		pic:PICST_18249	ko:K04464		ppa:PAS_FragB_0054	ko:K11805
sce:Q0250	ko:K02261		pic:PICST_191	ko:K05841		ppa:PAS_FragB_0055	ko:K10688
sce:Q0275	ko:K02262		pic:PICST_1946	ko:K11397		ppa:PAS_FragB_0056	ko:K10901
sce:RDN18-1	ko:K01979		pic:PICST_19605	ko:K11426		ppa:PAS_FragB_0061	ko:K01610
sce:RDN18-2	ko:K01979		pic:PICST_20073	ko:K08850		ppa:PAS_FragB_0064	ko:K00900
sce:RDN25-1	ko:K01982		pic:PICST_20287	ko:K10246		ppa:PAS_FragB_0071	ko:K05289
sce:RDN25-2	ko:K01982		pic:PICST_22479	ko:K03357		ppa:PAS_FragD_0003	ko:K12580
sce:RDN37-1	ko:K01979		pic:PICST_22975	ko:K03127		ppa:PAS_FragD_0013	ko:K02947
sce:RDN37-1	ko:K01982		pic:PICST_23033	ko:K03861		ppa:PAS_FragD_0014	ko:K02991
sce:RDN37-2	ko:K01979		pic:PICST_23499	ko:K09569		ppa:PAS_FragD_0016	ko:K03132
sce:RDN37-2	ko:K01982		pic:PICST_23784	ko:K12624		ppa:PAS_FragD_0018	ko:K11786
sce:RDN5-1	ko:K01981		pic:PICST_23872	ko:K02905		ppa:PAS_FragD_0024	ko:K07300
sce:RDN5-2	ko:K01981		pic:PICST_24555	ko:K10838		ppa:PAS_FragD_0026	ko:K13525
sce:RDN5-3	ko:K01981		pic:PICST_25346	ko:K11497		ppa:PAS_FragD_0029	ko:K11380
sce:RDN5-4	ko:K01981		pic:PICST_25832	ko:K01216		ppa:PAS_c121_0002	ko:K03843
sce:RDN5-5	ko:K01981		pic:PICST_2658	ko:K11121		ppa:PAS_c121_0009	ko:K01490
sce:RDN5-6	ko:K01981		pic:PICST_26963	ko:K02936		ppa:PAS_c121_0015	ko:K06653
sce:YAL003W	ko:K03232		pic:PICST_27265	ko:K14404		ppa:PAS_c131_0001	ko:K09569
sce:YAL005C	ko:K03283		pic:PICST_27980	ko:K13953		ppa:PAS_c131_0004	ko:K04409
sce:YAL011W	ko:K11682		pic:PICST_27984	ko:K08139		ppa:PAS_c131_0005	ko:K02967
sce:YAL012W	ko:K01758		pic:PICST_28003	ko:K00986		ppa:PAS_c131_0006	ko:K10364
sce:YAL014C	ko:K08501		pic:PICST_28094	ko:K09184		ppa:PAS_c131_0007	ko:K04705
sce:YAL015C	ko:K10773		pic:PICST_28119	ko:K11230		ppa:PAS_c131_0011	ko:K02875
sce:YAL016W	ko:K03456		pic:PICST_28128	ko:K09561		ppa:PAS_c131_0013	ko:K12191
sce:YAL017W	ko:K08286		pic:PICST_28132	ko:K00999		ppa:PAS_c131_0017	ko:K00697
sce:YAL019W	ko:K14439		pic:PICST_28162	ko:K10389		ppa:PAS_c131_0021	ko:K02147
sce:YAL021C	ko:K12603		pic:PICST_28177	ko:K09500		ppa:PAS_chr1-1_0002	ko:K01535
sce:YAL023C	ko:K00728		pic:PICST_28187	ko:K01178		ppa:PAS_chr1-1_0006	ko:K00948
sce:YAL024C	ko:K06681		pic:PICST_28221	ko:K00128		ppa:PAS_chr1-1_0008	ko:K00668
sce:YAL026C	ko:K01530		pic:PICST_28228	ko:K02365		ppa:PAS_chr1-1_0009	ko:K07001
sce:YAL030W	ko:K08513		pic:PICST_28240	ko:K03015		ppa:PAS_chr1-1_0012	ko:K03127
sce:YAL032C	ko:K06063		pic:PICST_28241	ko:K04706		ppa:PAS_chr1-1_0013	ko:K13076
sce:YAL033W	ko:K03537		pic:PICST_28281	ko:K11560		ppa:PAS_chr1-1_0014	ko:K12622
sce:YAL034W-A	ko:K11559		pic:PICST_28309	ko:K02938		ppa:PAS_chr1-1_0015	ko:K14403
sce:YAL035W	ko:K03243		pic:PICST_28317	ko:K10772		ppa:PAS_chr1-1_0018	ko:K09272
sce:YAL036C	ko:K06944		pic:PICST_28358	ko:K06911		ppa:PAS_chr1-1_0019	ko:K12812
sce:YAL038W	ko:K00873		pic:PICST_28360	ko:K10849		ppa:PAS_chr1-1_0020	ko:K11662
sce:YAL039C	ko:K01764		pic:PICST_28363	ko:K11763		ppa:PAS_chr1-1_0021	ko:K12819
sce:YAL040C	ko:K06646		pic:PICST_28372	ko:K01269		ppa:PAS_chr1-1_0023	ko:K07342
sce:YAL041W	ko:K11236		pic:PICST_28386	ko:K11118		ppa:PAS_chr1-1_0025	ko:K10838
sce:YAL044C	ko:K02437		pic:PICST_28393	ko:K11361		ppa:PAS_chr1-1_0033	ko:K09062
sce:YAL048C	ko:K06883		pic:PICST_28404	ko:K01405		ppa:PAS_chr1-1_0034	ko:K12193
sce:YAL054C	ko:K01895		pic:PICST_28425	ko:K10733		ppa:PAS_chr1-1_0044	ko:K03434
sce:YAL058W	ko:K08054		pic:PICST_28450	ko:K09830		ppa:PAS_chr1-1_0047	ko:K04567
sce:YAL060W	ko:K00004		pic:PICST_28452	ko:K01457		ppa:PAS_chr1-1_0048	ko:K14006
sce:YAL061W	ko:K00004		pic:PICST_28452	ko:K01941		ppa:PAS_chr1-1_0049	ko:K10743
sce:YAL062W	ko:K00262		pic:PICST_28455	ko:K12780		ppa:PAS_chr1-1_0050	ko:K00627
sce:YAR007C	ko:K07466		pic:PICST_28461	ko:K11582		ppa:PAS_chr1-1_0051	ko:K08287
sce:YAR008W	ko:K01170		pic:PICST_28472	ko:K01529		ppa:PAS_chr1-1_0053	ko:K03260
sce:YAR015W	ko:K01923		pic:PICST_28495	ko:K01533		ppa:PAS_chr1-1_0054	ko:K03066
sce:YAR018C	ko:K08857		pic:PICST_28506	ko:K11663		ppa:PAS_chr1-1_0058	ko:K06948
sce:YAR019C	ko:K06683		pic:PICST_28508	ko:K11566		ppa:PAS_chr1-1_0059	ko:K03124
sce:YAR035W	ko:K00624		pic:PICST_28533	ko:K01956		ppa:PAS_chr1-1_0060	ko:K12833
sce:YAR042W	ko:K06867		pic:PICST_28554	ko:K01210		ppa:PAS_chr1-1_0061	ko:K13179
sce:YAR071W	ko:K01078		pic:PICST_28574	ko:K11374		ppa:PAS_chr1-1_0062	ko:K01495
sce:YBL002W	ko:K11252		pic:PICST_28583	ko:K01053		ppa:PAS_chr1-1_0064	ko:K07575
sce:YBL003C	ko:K11251		pic:PICST_28598	ko:K01390		ppa:PAS_chr1-1_0066	ko:K14213
sce:YBL006C	ko:K11764		pic:PICST_28605	ko:K06662		ppa:PAS_chr1-1_0067	ko:K01836
sce:YBL008W	ko:K11293		pic:PICST_28613	ko:K00799		ppa:PAS_chr1-1_0072	ko:K01624
sce:YBL011W	ko:K13507		pic:PICST_28659	ko:K01293		ppa:PAS_chr1-1_0076	ko:K02957
sce:YBL013W	ko:K00604		pic:PICST_28701	ko:K01655		ppa:PAS_chr1-1_0079	ko:K03039
sce:YBL015W	ko:K01067		pic:PICST_28736	ko:K06671		ppa:PAS_chr1-1_0084	ko:K14013
sce:YBL016W	ko:K04371		pic:PICST_28757	ko:K03283		ppa:PAS_chr1-1_0086	ko:K09518
sce:YBL019W	ko:K10772		pic:PICST_28766	ko:K12829		ppa:PAS_chr1-1_0087	ko:K11665
sce:YBL020W	ko:K06316		pic:PICST_28795	ko:K01422		ppa:PAS_chr1-1_0095	ko:K03131
sce:YBL022C	ko:K08675		pic:PICST_28852	ko:K00599		ppa:PAS_chr1-1_0098	ko:K02989
sce:YBL023C	ko:K02540		pic:PICST_28876	ko:K02183		ppa:PAS_chr1-1_0099	ko:K00414
sce:YBL026W	ko:K12621		pic:PICST_28877	ko:K03515		ppa:PAS_chr1-1_0102	ko:K06101
sce:YBL027W	ko:K02885		pic:PICST_28889	ko:K06948		ppa:PAS_chr1-1_0104	ko:K06966
sce:YBL030C	ko:K05863		pic:PICST_28914	ko:K01455		ppa:PAS_chr1-1_0105	ko:K11227
sce:YBL033C	ko:K01497		pic:PICST_28965	ko:K00866		ppa:PAS_chr1-1_0107	ko:K00262
sce:YBL035C	ko:K02321		pic:PICST_29003	ko:K11380		ppa:PAS_chr1-1_0110	ko:K13628
sce:YBL036C	ko:K06997		pic:PICST_29052	ko:K10253		ppa:PAS_chr1-1_0111	ko:K01262
sce:YBL037W	ko:K11824		pic:PICST_29079	ko:K00002		ppa:PAS_chr1-1_0113	ko:K07466
sce:YBL039C	ko:K01937		pic:PICST_29099	ko:K12948		ppa:PAS_chr1-1_0114	ko:K11887
sce:YBL040C	ko:K10949		pic:PICST_29105	ko:K00698		ppa:PAS_chr1-1_0117	ko:K01537
sce:YBL041W	ko:K02732		pic:PICST_29131	ko:K12863		ppa:PAS_chr1-1_0132	ko:K03783
sce:YBL045C	ko:K00414		pic:PICST_29156	ko:K11881		ppa:PAS_chr1-1_0139	ko:K11563
sce:YBL052C	ko:K11378		pic:PICST_29164	ko:K11778		ppa:PAS_chr1-1_0143	ko:K12571
sce:YBL055C	ko:K03424		pic:PICST_29170	ko:K02213		ppa:PAS_chr1-1_0147	ko:K08257
sce:YBL056W	ko:K01090		pic:PICST_29180	ko:K12816		ppa:PAS_chr1-1_0154	ko:K12883
sce:YBL057C	ko:K04794		pic:PICST_29200	ko:K08336		ppa:PAS_chr1-1_0155	ko:K03564
sce:YBL058W	ko:K14012		pic:PICST_29226	ko:K11553		ppa:PAS_chr1-1_0158	ko:K07034
sce:YBL061C	ko:K07126		pic:PICST_29232	ko:K01174		ppa:PAS_chr1-1_0160	ko:K09584
sce:YBL063W	ko:K10398		pic:PICST_29246	ko:K01858		ppa:PAS_chr1-1_0163	ko:K01493
sce:YBL064C	ko:K03386		pic:PICST_29252	ko:K00121		ppa:PAS_chr1-1_0165	ko:K09046
sce:YBL067C	ko:K11872		pic:PICST_29254	ko:K11370		ppa:PAS_chr1-1_0166	ko:K03009
sce:YBL068W	ko:K00948		pic:PICST_29282	ko:K10415		ppa:PAS_chr1-1_0168	ko:K12385
sce:YBL072C	ko:K02995		pic:PICST_29292	ko:K01187		ppa:PAS_chr1-1_0169	ko:K06134
sce:YBL074C	ko:K13205		pic:PICST_29300	ko:K01192		ppa:PAS_chr1-1_0174	ko:K01338
sce:YBL075C	ko:K03283		pic:PICST_29301	ko:K00931		ppa:PAS_chr1-1_0180	ko:K07953
sce:YBL076C	ko:K01870		pic:PICST_29356	ko:K01066		ppa:PAS_chr1-1_0182	ko:K02427
sce:YBL078C	ko:K08341		pic:PICST_29359	ko:K11761		ppa:PAS_chr1-1_0183	ko:K02865
sce:YBL079W	ko:K14312		pic:PICST_29380	ko:K11401		ppa:PAS_chr1-1_0184	ko:K11204
sce:YBL080C	ko:K02434		pic:PICST_29411	ko:K00492		ppa:PAS_chr1-1_0186	ko:K06948
sce:YBL082C	ko:K03845		pic:PICST_29461	ko:K00759		ppa:PAS_chr1-1_0189	ko:K02870
sce:YBL084C	ko:K03350		pic:PICST_29465	ko:K03457		ppa:PAS_chr1-1_0191	ko:K02137
sce:YBL087C	ko:K02894		pic:PICST_29472	ko:K03142		ppa:PAS_chr1-1_0195	ko:K02149
sce:YBL091C	ko:K01265		pic:PICST_29516	ko:K12195		ppa:PAS_chr1-1_0196	ko:K12867
sce:YBL092W	ko:K02912		pic:PICST_29522	ko:K12843		ppa:PAS_chr1-1_0197	ko:K06916
sce:YBL097W	ko:K06676		pic:PICST_29563	ko:K00128		ppa:PAS_chr1-1_0200	ko:K14455
sce:YBL098W	ko:K00486		pic:PICST_29627	ko:K01537		ppa:PAS_chr1-1_0202	ko:K00898
sce:YBL099W	ko:K02132		pic:PICST_29649	ko:K06641		ppa:PAS_chr1-1_0212	ko:K00604
sce:YBL105C	ko:K02677		pic:PICST_29656	ko:K05286		ppa:PAS_chr1-1_0215	ko:K01228
sce:YBR001C	ko:K01194		pic:PICST_29736	ko:K01469		ppa:PAS_chr1-1_0216	ko:K02936
sce:YBR002C	ko:K11778		pic:PICST_29740	ko:K08192		ppa:PAS_chr1-1_0217	ko:K00416
sce:YBR003W	ko:K05355		pic:PICST_29756	ko:K01528		ppa:PAS_chr1-1_0219	ko:K02938
sce:YBR004C	ko:K07542		pic:PICST_29770	ko:K03347		ppa:PAS_chr1-1_0224	ko:K14299
sce:YBR006W	ko:K00135		pic:PICST_29807	ko:K00698		ppa:PAS_chr1-1_0228	ko:K14328
sce:YBR008C	ko:K08158		pic:PICST_29811	ko:K00223		ppa:PAS_chr1-1_0232	ko:K14297
sce:YBR009C	ko:K11254		pic:PICST_29824	ko:K11768		ppa:PAS_chr1-1_0233	ko:K00031
sce:YBR010W	ko:K11253		pic:PICST_29855	ko:K03144		ppa:PAS_chr1-1_0236	ko:K02940
sce:YBR011C	ko:K01507		pic:PICST_29856	ko:K10807		ppa:PAS_chr1-1_0237	ko:K14001
sce:YBR015C	ko:K05535		pic:PICST_29880	ko:K03848		ppa:PAS_chr1-1_0238	ko:K14439
sce:YBR018C	ko:K00965		pic:PICST_29898	ko:K11338		ppa:PAS_chr1-1_0241	ko:K01885
sce:YBR019C	ko:K01784		pic:PICST_30000	ko:K01485		ppa:PAS_chr1-1_0242	ko:K03165
sce:YBR019C	ko:K01785		pic:PICST_30021	ko:K01056		ppa:PAS_chr1-1_0243	ko:K03801
sce:YBR020W	ko:K00849		pic:PICST_30036	ko:K01190		ppa:PAS_chr1-1_0246	ko:K08501
sce:YBR023C	ko:K00698		pic:PICST_30061	ko:K02307		ppa:PAS_chr1-1_0249	ko:K14404
sce:YBR024W	ko:K07152		pic:PICST_30092	ko:K00485		ppa:PAS_chr1-1_0253	ko:K06944
sce:YBR025C	ko:K06942		pic:PICST_30104	ko:K10401		ppa:PAS_chr1-1_0254	ko:K03243
sce:YBR026C	ko:K07512		pic:PICST_30157	ko:K01509		ppa:PAS_chr1-1_0255	ko:K12879
sce:YBR028C	ko:K08286		pic:PICST_30161	ko:K10771		ppa:PAS_chr1-1_0256	ko:K12832
sce:YBR029C	ko:K00981		pic:PICST_30177	ko:K08178		ppa:PAS_chr1-1_0259	ko:K03024
sce:YBR031W	ko:K02930		pic:PICST_30184	ko:K10731		ppa:PAS_chr1-1_0262	ko:K00761
sce:YBR034C	ko:K11434		pic:PICST_30193	ko:K01692		ppa:PAS_chr1-1_0267	ko:K03768
sce:YBR035C	ko:K00275		pic:PICST_30247	ko:K03434		ppa:PAS_chr1-1_0268	ko:K10424
sce:YBR037C	ko:K07152		pic:PICST_30250	ko:K10773		ppa:PAS_chr1-1_0273	ko:K02555
sce:YBR038W	ko:K00698		pic:PICST_30270	ko:K00547		ppa:PAS_chr1-1_0274	ko:K09648
sce:YBR039W	ko:K02136		pic:PICST_30325	ko:K01178		ppa:PAS_chr1-1_0277	ko:K01057
sce:YBR045C	ko:K12770		pic:PICST_30357	ko:K03549		ppa:PAS_chr1-1_0280	ko:K00854
sce:YBR046C	ko:K00344		pic:PICST_30358	ko:K11274		ppa:PAS_chr1-1_0281	ko:K03325
sce:YBR048W	ko:K02949		pic:PICST_30390	ko:K03035		ppa:PAS_chr1-1_0282	ko:K10807
sce:YBR049C	ko:K09424		pic:PICST_30446	ko:K08342		ppa:PAS_chr1-1_0283	ko:K02978
sce:YBR055C	ko:K12855		pic:PICST_30460	ko:K01553		ppa:PAS_chr1-1_0294	ko:K05236
sce:YBR058C	ko:K11836		pic:PICST_30471	ko:K01497		ppa:PAS_chr1-1_0295	ko:K10276
sce:YBR059C	ko:K08286		pic:PICST_30558	ko:K08869		ppa:PAS_chr1-1_0299	ko:K03035
sce:YBR060C	ko:K02604		pic:PICST_30587	ko:K12492		ppa:PAS_chr1-1_0302	ko:K02918
sce:YBR061C	ko:K02427		pic:PICST_30591	ko:K09548		ppa:PAS_chr1-1_0303	ko:K10597
sce:YBR065C	ko:K12872		pic:PICST_30643	ko:K01463		ppa:PAS_chr1-1_0305	ko:K12462
sce:YBR067C	ko:K01066		pic:PICST_30658	ko:K03506		ppa:PAS_chr1-1_0307	ko:K04382
sce:YBR070C	ko:K07441		pic:PICST_30672	ko:K01509		ppa:PAS_chr1-1_0309	ko:K02145
sce:YBR072W	ko:K13993		pic:PICST_30681	ko:K11501		ppa:PAS_chr1-1_0312	ko:K03347
sce:YBR073W	ko:K10877		pic:PICST_30716	ko:K06948		ppa:PAS_chr1-1_0313	ko:K01655
sce:YBR079C	ko:K03254		pic:PICST_30734	ko:K01738		ppa:PAS_chr1-1_0317	ko:K12857
sce:YBR080C	ko:K06027		pic:PICST_30737	ko:K01056		ppa:PAS_chr1-1_0322	ko:K00417
sce:YBR081C	ko:K11359		pic:PICST_30747	ko:K11557		ppa:PAS_chr1-1_0324	ko:K09680
sce:YBR082C	ko:K06689		pic:PICST_30772	ko:K09102		ppa:PAS_chr1-1_0327	ko:K01405
sce:YBR083W	ko:K09450		pic:PICST_30782	ko:K11554		ppa:PAS_chr1-1_0329	ko:K11272
sce:YBR084C-A	ko:K02885		pic:PICST_30785	ko:K05288		ppa:PAS_chr1-1_0331	ko:K06961
sce:YBR084W	ko:K00288		pic:PICST_30795	ko:K00641		ppa:PAS_chr1-1_0337	ko:K02922
sce:YBR085W	ko:K05863		pic:PICST_30814	ko:K10970		ppa:PAS_chr1-1_0345	ko:K02932
sce:YBR087W	ko:K10756		pic:PICST_30827	ko:K09246		ppa:PAS_chr1-1_0352	ko:K13350
sce:YBR088C	ko:K04802		pic:PICST_30847	ko:K14017		ppa:PAS_chr1-1_0353	ko:K06902
sce:YBR092C	ko:K01078		pic:PICST_30874	ko:K14310		ppa:PAS_chr1-1_0358	ko:K04709
sce:YBR093C	ko:K01078		pic:PICST_30875	ko:K02139		ppa:PAS_chr1-1_0363	ko:K10590
sce:YBR097W	ko:K08333		pic:PICST_30877	ko:K07145		ppa:PAS_chr1-1_0366	ko:K03469
sce:YBR109C	ko:K02183		pic:PICST_30880	ko:K11309		ppa:PAS_chr1-1_0367	ko:K14016
sce:YBR110W	ko:K03842		pic:PICST_30885	ko:K05676		ppa:PAS_chr1-1_0373	ko:K00670
sce:YBR111C	ko:K01515		pic:PICST_30911	ko:K04555		ppa:PAS_chr1-1_0376	ko:K06628
sce:YBR111W-A	ko:K11368		pic:PICST_30929	ko:K03104		ppa:PAS_chr1-1_0382	ko:K02940
sce:YBR112C	ko:K06665		pic:PICST_30944	ko:K02908		ppa:PAS_chr1-1_0383	ko:K12848
sce:YBR115C	ko:K00143		pic:PICST_30953	ko:K03685		ppa:PAS_chr1-1_0386	ko:K08075
sce:YBR117C	ko:K00615		pic:PICST_30955	ko:K01012		ppa:PAS_chr1-1_0389	ko:K01755
sce:YBR118W	ko:K03231		pic:PICST_30991	ko:K12606		ppa:PAS_chr1-1_0390	ko:K01893
sce:YBR121C	ko:K01880		pic:PICST_31007	ko:K10743		ppa:PAS_chr1-1_0391	ko:K01881
sce:YBR125C	ko:K01090		pic:PICST_31015	ko:K00100		ppa:PAS_chr1-1_0392	ko:K01893
sce:YBR126C	ko:K00697		pic:PICST_31021	ko:K01553		ppa:PAS_chr1-1_0393	ko:K00698
sce:YBR127C	ko:K02147		pic:PICST_31029	ko:K08762		ppa:PAS_chr1-1_0397	ko:K04486
sce:YBR128C	ko:K08335		pic:PICST_31033	ko:K00480		ppa:PAS_chr1-1_0405	ko:K09550
sce:YBR133C	ko:K02516		pic:PICST_31044	ko:K02980		ppa:PAS_chr1-1_0411	ko:K00222
sce:YBR135W	ko:K02219		pic:PICST_31100	ko:K03847		ppa:PAS_chr1-1_0416	ko:K12872
sce:YBR136W	ko:K02543		pic:PICST_31117	ko:K00863		ppa:PAS_chr1-1_0419	ko:K07019
sce:YBR139W	ko:K13289		pic:PICST_31146	ko:K14347		ppa:PAS_chr1-1_0420	ko:K00998
sce:YBR142W	ko:K01529		pic:PICST_31150	ko:K05531		ppa:PAS_chr1-1_0424	ko:K11778
sce:YBR143C	ko:K03265		pic:PICST_31162	ko:K01738		ppa:PAS_chr1-1_0427	ko:K01834
sce:YBR145W	ko:K13953		pic:PICST_31162	ko:K01740		ppa:PAS_chr1-1_0430	ko:K00764
sce:YBR149W	ko:K00063		pic:PICST_31198	ko:K00968		ppa:PAS_chr1-1_0432	ko:K00053
sce:YBR153W	ko:K00082		pic:PICST_31220	ko:K11377		ppa:PAS_chr1-1_0435	ko:K11872
sce:YBR154C	ko:K03013		pic:PICST_31247	ko:K11682		ppa:PAS_chr1-1_0436	ko:K00948
sce:YBR159W	ko:K10251		pic:PICST_31342	ko:K01265		ppa:PAS_chr1-1_0437	ko:K04554
sce:YBR160W	ko:K04563		pic:PICST_31367	ko:K13682		ppa:PAS_chr1-1_0439	ko:K02995
sce:YBR164C	ko:K07942		pic:PICST_31379	ko:K14408		ppa:PAS_chr1-1_0447	ko:K00290
sce:YBR166C	ko:K00211		pic:PICST_31390	ko:K01183		ppa:PAS_chr1-1_0448	ko:K00275
sce:YBR169C	ko:K09485		pic:PICST_31420	ko:K07034		ppa:PAS_chr1-1_0449	ko:K03809
sce:YBR170C	ko:K14015		pic:PICST_31470	ko:K03679		ppa:PAS_chr1-1_0450	ko:K11271
sce:YBR171W	ko:K12273		pic:PICST_31476	ko:K14301		ppa:PAS_chr1-1_0454	ko:K11364
sce:YBR173C	ko:K11599		pic:PICST_31509	ko:K07127		ppa:PAS_chr1-1_0456	ko:K03635
sce:YBR176W	ko:K00606		pic:PICST_31531	ko:K10878		ppa:PAS_chr1-1_0457	ko:K00889
sce:YBR177C	ko:K07019		pic:PICST_31562	ko:K00090		ppa:PAS_chr1-1_0459	ko:K00721
sce:YBR181C	ko:K02991		pic:PICST_31565	ko:K02947		ppa:PAS_chr1-1_0468	ko:K13107
sce:YBR182C	ko:K09265		pic:PICST_31583	ko:K00102		ppa:PAS_chr1-1_0475	ko:K01647
sce:YBR183W	ko:K05848		pic:PICST_31592	ko:K12345		ppa:PAS_chr1-1_0480	ko:K10862
sce:YBR189W	ko:K02997		pic:PICST_31652	ko:K10405		ppa:PAS_chr1-1_0484	ko:K02138
sce:YBR191W	ko:K02889		pic:PICST_31656	ko:K01069		ppa:PAS_chr1-1_0487	ko:K12626
sce:YBR196C	ko:K01810		pic:PICST_31672	ko:K11423		ppa:PAS_chr1-1_0499	ko:K10745
sce:YBR198C	ko:K03130		pic:PICST_31676	ko:K13289		ppa:PAS_chr1-1_0500	ko:K11497
sce:YBR199W	ko:K03854		pic:PICST_31688	ko:K03942		ppa:PAS_chr1-3_0023	ko:K01466
sce:YBR200W	ko:K11237		pic:PICST_31695	ko:K00986		ppa:PAS_chr1-3_0025	ko:K10958
sce:YBR201W	ko:K13989		pic:PICST_31707	ko:K00626		ppa:PAS_chr1-3_0028	ko:K01507
sce:YBR202W	ko:K02210		pic:PICST_31740	ko:K10570		ppa:PAS_chr1-3_0029	ko:K01817
sce:YBR204C	ko:K01066		pic:PICST_31786	ko:K13339		ppa:PAS_chr1-3_0030	ko:K10755
sce:YBR205W	ko:K10967		pic:PICST_31787	ko:K01256		ppa:PAS_chr1-3_0033	ko:K11434
sce:YBR208C	ko:K01457		pic:PICST_31820	ko:K00589		ppa:PAS_chr1-3_0034	ko:K02930
sce:YBR208C	ko:K01941		pic:PICST_31838	ko:K08141		ppa:PAS_chr1-3_0041	ko:K12765
sce:YBR211C	ko:K11556		pic:PICST_31908	ko:K01866		ppa:PAS_chr1-3_0048	ko:K02207
sce:YBR213W	ko:K02304		pic:PICST_31957	ko:K00354		ppa:PAS_chr1-3_0050	ko:K02309
sce:YBR217W	ko:K08336		pic:PICST_31958	ko:K00354		ppa:PAS_chr1-3_0052	ko:K01012
sce:YBR218C	ko:K01958		pic:PICST_31961	ko:K14002		ppa:PAS_chr1-3_0053	ko:K01456
sce:YBR221C	ko:K00162		pic:PICST_31981	ko:K00868		ppa:PAS_chr1-3_0055	ko:K10772
sce:YBR222C	ko:K01976		pic:PICST_31983	ko:K10627		ppa:PAS_chr1-3_0057	ko:K14004
sce:YBR223C	ko:K10862		pic:PICST_31991	ko:K00591		ppa:PAS_chr1-3_0061	ko:K01104
sce:YBR227C	ko:K03544		pic:PICST_32017	ko:K03454		ppa:PAS_chr1-3_0063	ko:K09486
sce:YBR229C	ko:K05546		pic:PICST_32025	ko:K11121		ppa:PAS_chr1-3_0064	ko:K12837
sce:YBR233W-A	ko:K11568		pic:PICST_32048	ko:K01465		ppa:PAS_chr1-3_0065	ko:K02179
sce:YBR234C	ko:K05757		pic:PICST_32069	ko:K12373		ppa:PAS_chr1-3_0066	ko:K02154
sce:YBR235W	ko:K14429		pic:PICST_32083	ko:K01509		ppa:PAS_chr1-3_0068	ko:K02941
sce:YBR236C	ko:K00565		pic:PICST_32114	ko:K06910		ppa:PAS_chr1-3_0070	ko:K01507
sce:YBR237W	ko:K12811		pic:PICST_32127	ko:K02543		ppa:PAS_chr1-3_0071	ko:K14311
sce:YBR242W	ko:K07023		pic:PICST_32199	ko:K06661		ppa:PAS_chr1-3_0078	ko:K00589
sce:YBR243C	ko:K01001		pic:PICST_32202	ko:K08869		ppa:PAS_chr1-3_0081	ko:K13507
sce:YBR244W	ko:K00432		pic:PICST_32213	ko:K09584		ppa:PAS_chr1-3_0083	ko:K02324
sce:YBR248C	ko:K01663		pic:PICST_32232	ko:K14405		ppa:PAS_chr1-3_0084	ko:K02607
sce:YBR249C	ko:K01626		pic:PICST_32238	ko:K08783		ppa:PAS_chr1-3_0085	ko:K13099
sce:YBR251W	ko:K02988		pic:PICST_32260	ko:K00485		ppa:PAS_chr1-3_0090	ko:K00670
sce:YBR252W	ko:K01520		pic:PICST_32266	ko:K13682		ppa:PAS_chr1-3_0094	ko:K00658
sce:YBR256C	ko:K00793		pic:PICST_32280	ko:K00475		ppa:PAS_chr1-3_0100	ko:K00888
sce:YBR257W	ko:K03538		pic:PICST_32283	ko:K12590		ppa:PAS_chr1-3_0101	ko:K03264
sce:YBR263W	ko:K00600		pic:PICST_32295	ko:K12834		ppa:PAS_chr1-3_0104	ko:K01681
sce:YBR264C	ko:K07976		pic:PICST_32314	ko:K02141		ppa:PAS_chr1-3_0111	ko:K12846
sce:YBR265W	ko:K04708		pic:PICST_32319	ko:K02544		ppa:PAS_chr1-3_0115	ko:K02985
sce:YBR274W	ko:K02216		pic:PICST_32328	ko:K10998		ppa:PAS_chr1-3_0122	ko:K00963
sce:YBR275C	ko:K11118		pic:PICST_32340	ko:K11093		ppa:PAS_chr1-3_0125	ko:K09584
sce:YBR276C	ko:K01104		pic:PICST_32361	ko:K11366		ppa:PAS_chr1-3_0128	ko:K08660
sce:YBR278W	ko:K03506		pic:PICST_32391	ko:K07441		ppa:PAS_chr1-3_0129	ko:K12735
sce:YBR281C	ko:K14262		pic:PICST_32412	ko:K00871		ppa:PAS_chr1-3_0130	ko:K07025
sce:YBR283C	ko:K10956		pic:PICST_32463	ko:K00083		ppa:PAS_chr1-3_0132	ko:K02263
sce:YBR286W	ko:K01264		pic:PICST_32483	ko:K10865		ppa:PAS_chr1-3_0137	ko:K07555
sce:YBR287W	ko:K07088		pic:PICST_32515	ko:K01480		ppa:PAS_chr1-3_0142	ko:K12623
sce:YBR289W	ko:K11648		pic:PICST_32526	ko:K00844		ppa:PAS_chr1-3_0148	ko:K03350
sce:YBR294W	ko:K03321		pic:PICST_32528	ko:K03522		ppa:PAS_chr1-3_0149	ko:K11246
sce:YBR295W	ko:K01533		pic:PICST_32530	ko:K01811		ppa:PAS_chr1-3_0150	ko:K10625
sce:YBR296C	ko:K03306		pic:PICST_32531	ko:K08141		ppa:PAS_chr1-3_0156	ko:K13509
sce:YBR298C	ko:K08141		pic:PICST_32542	ko:K03030		ppa:PAS_chr1-3_0161	ko:K08504
sce:YBR299W	ko:K01187		pic:PICST_32546	ko:K11233		ppa:PAS_chr1-3_0172	ko:K01527
sce:YCL004W	ko:K00995		pic:PICST_32574	ko:K11824		ppa:PAS_chr1-3_0174	ko:K14002
sce:YCL008C	ko:K12183		pic:PICST_32591	ko:K03094		ppa:PAS_chr1-3_0182	ko:K12860
sce:YCL009C	ko:K01653		pic:PICST_32593	ko:K03787		ppa:PAS_chr1-3_0183	ko:K14401
sce:YCL010C	ko:K11364		pic:PICST_32612	ko:K03495		ppa:PAS_chr1-3_0184	ko:K12200
sce:YCL016C	ko:K11271		pic:PICST_32640	ko:K13621		ppa:PAS_chr1-3_0185	ko:K00791
sce:YCL017C	ko:K04487		pic:PICST_32673	ko:K13103		ppa:PAS_chr1-3_0187	ko:K00869
sce:YCL018W	ko:K00052		pic:PICST_32690	ko:K12194		ppa:PAS_chr1-3_0191	ko:K01951
sce:YCL024W	ko:K08286		pic:PICST_32693	ko:K01613		ppa:PAS_chr1-3_0192	ko:K05955
sce:YCL026C-A	ko:K07078		pic:PICST_32703	ko:K09051		ppa:PAS_chr1-3_0193	ko:K14165
sce:YCL027W	ko:K11243		pic:PICST_32740	ko:K11422		ppa:PAS_chr1-3_0194	ko:K02257
sce:YCL030C	ko:K14152		pic:PICST_32751	ko:K09578		ppa:PAS_chr1-3_0195	ko:K03038
sce:YCL038C	ko:K06902		pic:PICST_32752	ko:K00986		ppa:PAS_chr1-3_0197	ko:K06883
sce:YCL040W	ko:K00844		pic:PICST_32767	ko:K11551		ppa:PAS_chr1-3_0202	ko:K10956
sce:YCL043C	ko:K09580		pic:PICST_32799	ko:K14050		ppa:PAS_chr1-3_0204	ko:K07050
sce:YCL050C	ko:K00959		pic:PICST_32846	ko:K01692		ppa:PAS_chr1-3_0211	ko:K00809
sce:YCL050C	ko:K00988		pic:PICST_32861	ko:K06126		ppa:PAS_chr1-3_0220	ko:K00295
sce:YCL052C	ko:K07541		pic:PICST_32903	ko:K02967		ppa:PAS_chr1-3_0228	ko:K11135
sce:YCL054W	ko:K00599		pic:PICST_32904	ko:K04709		ppa:PAS_chr1-3_0232	ko:K04441
sce:YCL057W	ko:K01405		pic:PICST_32905	ko:K04705		ppa:PAS_chr1-3_0238	ko:K00995
sce:YCL059C	ko:K06961		pic:PICST_32908	ko:K10590		ppa:PAS_chr1-3_0241	ko:K12826
sce:YCL061C	ko:K11272		pic:PICST_32916	ko:K01175		ppa:PAS_chr1-3_0242	ko:K11548
sce:YCL064C	ko:K01752		pic:PICST_32971	ko:K11086		ppa:PAS_chr1-3_0244	ko:K01892
sce:YCL064C	ko:K01754		pic:PICST_32984	ko:K11568		ppa:PAS_chr1-3_0247	ko:K09647
sce:YCL067C	ko:K09359		pic:PICST_33003	ko:K04371		ppa:PAS_chr1-3_0248	ko:K12667
sce:YCR005C	ko:K01647		pic:PICST_33011	ko:K11558		ppa:PAS_chr1-3_0251	ko:K05528
sce:YCR008W	ko:K08286		pic:PICST_33012	ko:K01128		ppa:PAS_chr1-3_0256	ko:K12624
sce:YCR010C	ko:K07034		pic:PICST_33040	ko:K02309		ppa:PAS_chr1-3_0257	ko:K01247
sce:YCR012W	ko:K00927		pic:PICST_33061	ko:K00471		ppa:PAS_chr1-3_0258	ko:K11885
sce:YCR014C	ko:K10981		pic:PICST_33066	ko:K04486		ppa:PAS_chr1-3_0261	ko:K11839
sce:YCR020W-B	ko:K11769		pic:PICST_33068	ko:K01893		ppa:PAS_chr1-3_0268	ko:K12863
sce:YCR024C	ko:K01893		pic:PICST_33075	ko:K01440		ppa:PAS_chr1-3_0269	ko:K00318
sce:YCR027C	ko:K07974		pic:PICST_33103	ko:K00249		ppa:PAS_chr1-3_0273	ko:K01738
sce:YCR028C	ko:K03448		pic:PICST_33115	ko:K00637		ppa:PAS_chr1-3_0281	ko:K03246
sce:YCR031C	ko:K02955		pic:PICST_33142	ko:K01027		ppa:PAS_chr1-3_0296	ko:K11370
sce:YCR034W	ko:K10245		pic:PICST_33151	ko:K07203		ppa:PAS_chr1-3_0300	ko:K02894
sce:YCR035C	ko:K12586		pic:PICST_33152	ko:K11108		ppa:PAS_chr1-4_0003	ko:K01597
sce:YCR036W	ko:K00852		pic:PICST_33177	ko:K02216		ppa:PAS_chr1-4_0007	ko:K12614
sce:YCR037C	ko:K14430		pic:PICST_33182	ko:K07019		ppa:PAS_chr1-4_0008	ko:K11226
sce:YCR039C	ko:K09359		pic:PICST_33225	ko:K00680		ppa:PAS_chr1-4_0009	ko:K01930
sce:YCR042C	ko:K03128		pic:PICST_33319	ko:K12856		ppa:PAS_chr1-4_0012	ko:K03125
sce:YCR045C	ko:K01362		pic:PICST_33358	ko:K07001		ppa:PAS_chr1-4_0013	ko:K13289
sce:YCR048W	ko:K00637		pic:PICST_33379	ko:K07179		ppa:PAS_chr1-4_0015	ko:K03234
sce:YCR051W	ko:K06867		pic:PICST_33450	ko:K10746		ppa:PAS_chr1-4_0017	ko:K06018
sce:YCR052W	ko:K11760		pic:PICST_33476	ko:K12827		ppa:PAS_chr1-4_0019	ko:K01613
sce:YCR053W	ko:K01733		pic:PICST_33477	ko:K01718		ppa:PAS_chr1-4_0020	ko:K03348
sce:YCR063W	ko:K12873		pic:PICST_33494	ko:K01764		ppa:PAS_chr1-4_0022	ko:K10908
sce:YCR065W	ko:K09413		pic:PICST_33532	ko:K05545		ppa:PAS_chr1-4_0023	ko:K12194
sce:YCR066W	ko:K10627		pic:PICST_33561	ko:K01509		ppa:PAS_chr1-4_0024	ko:K08490
sce:YCR069W	ko:K01802		pic:PICST_33562	ko:K03680		ppa:PAS_chr1-4_0027	ko:K05765
sce:YCR073C	ko:K11230		pic:PICST_33726	ko:K01178		ppa:PAS_chr1-4_0029	ko:K00566
sce:YCR073W-A	ko:K01057		pic:PICST_33744	ko:K01537		ppa:PAS_chr1-4_0037	ko:K05535
sce:YCR075C	ko:K12386		pic:PICST_33765	ko:K00122		ppa:PAS_chr1-4_0039	ko:K03965
sce:YCR077C	ko:K12617		pic:PICST_33791	ko:K04799		ppa:PAS_chr1-4_0040	ko:K07243
sce:YCR082W	ko:K11371		pic:PICST_33798	ko:K03859		ppa:PAS_chr1-4_0042	ko:K01792
sce:YCR083W	ko:K03671		pic:PICST_33825	ko:K03256		ppa:PAS_chr1-4_0047	ko:K00850
sce:YCR084C	ko:K06666		pic:PICST_33851	ko:K11226		ppa:PAS_chr1-4_0048	ko:K01362
sce:YCR091W	ko:K08286		pic:PICST_33873	ko:K01509		ppa:PAS_chr1-4_0049	ko:K00003
sce:YCR092C	ko:K08736		pic:PICST_33883	ko:K10863		ppa:PAS_chr1-4_0050	ko:K03854
sce:YCR093W	ko:K12604		pic:PICST_33949	ko:K07566		ppa:PAS_chr1-4_0051	ko:K12854
sce:YCR096C	ko:K09359		pic:PICST_33956	ko:K01301		ppa:PAS_chr1-4_0053	ko:K06942
sce:YCR097W	ko:K09358		pic:PICST_34016	ko:K00766		ppa:PAS_chr1-4_0058	ko:K00311
sce:YCR105W	ko:K00002		pic:PICST_34019	ko:K10881		ppa:PAS_chr1-4_0070	ko:K09658
sce:YCR107W	ko:K00100		pic:PICST_3402	ko:K01186		ppa:PAS_chr1-4_0071	ko:K04564
sce:YDL002C	ko:K11680		pic:PICST_34043	ko:K02685		ppa:PAS_chr1-4_0074	ko:K00624
sce:YDL003W	ko:K06670		pic:PICST_34046	ko:K03458		ppa:PAS_chr1-4_0081	ko:K06639
sce:YDL004W	ko:K02134		pic:PICST_34053	ko:K00987		ppa:PAS_chr1-4_0083	ko:K00463
sce:YDL006W	ko:K01090		pic:PICST_34099	ko:K05821		ppa:PAS_chr1-4_0084	ko:K11344
sce:YDL007W	ko:K03062		pic:PICST_34105	ko:K01814		ppa:PAS_chr1-4_0086	ko:K07112
sce:YDL008W	ko:K03358		pic:PICST_34119	ko:K12605		ppa:PAS_chr1-4_0087	ko:K06942
sce:YDL015C	ko:K10258		pic:PICST_34123	ko:K01188		ppa:PAS_chr1-4_0092	ko:K12588
sce:YDL017W	ko:K02214		pic:PICST_34127	ko:K01834		ppa:PAS_chr1-4_0093	ko:K00551
sce:YDL019C	ko:K06867		pic:PICST_34143	ko:K02987		ppa:PAS_chr1-4_0095	ko:K01876
sce:YDL020C	ko:K03034		pic:PICST_34146	ko:K03010		ppa:PAS_chr1-4_0100	ko:K12615
sce:YDL021W	ko:K01834		pic:PICST_34151	ko:K04564		ppa:PAS_chr1-4_0101	ko:K08332
sce:YDL022W	ko:K00006		pic:PICST_34164	ko:K03681		ppa:PAS_chr1-4_0104	ko:K01875
sce:YDL024C	ko:K01078		pic:PICST_34179	ko:K12161		ppa:PAS_chr1-4_0108	ko:K12591
sce:YDL028C	ko:K08866		pic:PICST_34206	ko:K00868		ppa:PAS_chr1-4_0110	ko:K01724
sce:YDL030W	ko:K12827		pic:PICST_34219	ko:K08341		ppa:PAS_chr1-4_0115	ko:K09140
sce:YDL031W	ko:K01529		pic:PICST_34242	ko:K03022		ppa:PAS_chr1-4_0117	ko:K02734
sce:YDL033C	ko:K00566		pic:PICST_34257	ko:K01164		ppa:PAS_chr1-4_0118	ko:K12818
sce:YDL035C	ko:K12762		pic:PICST_34278	ko:K06664		ppa:PAS_chr1-4_0121	ko:K03123
sce:YDL037C	ko:K01178		pic:PICST_34284	ko:K12260		ppa:PAS_chr1-4_0125	ko:K06067
sce:YDL040C	ko:K00670		pic:PICST_34303	ko:K00720		ppa:PAS_chr1-4_0128	ko:K05767
sce:YDL042C	ko:K11121		pic:PICST_34304	ko:K00624		ppa:PAS_chr1-4_0130	ko:K04079
sce:YDL043C	ko:K12826		pic:PICST_34307	ko:K00948		ppa:PAS_chr1-4_0133	ko:K13339
sce:YDL045C	ko:K00953		pic:PICST_34371	ko:K01293		ppa:PAS_chr1-4_0134	ko:K03107
sce:YDL047W	ko:K01090		pic:PICST_34373	ko:K11484		ppa:PAS_chr1-4_0135	ko:K03238
sce:YDL051W	ko:K11090		pic:PICST_34399	ko:K05284		ppa:PAS_chr1-4_0142	ko:K02212
sce:YDL052C	ko:K13509		pic:PICST_34441	ko:K01493		ppa:PAS_chr1-4_0144	ko:K00868
sce:YDL055C	ko:K00966		pic:PICST_34443	ko:K00566		ppa:PAS_chr1-4_0145	ko:K06911
sce:YDL056W	ko:K06647		pic:PICST_34478	ko:K11324		ppa:PAS_chr1-4_0146	ko:K03504
sce:YDL059C	ko:K10959		pic:PICST_34492	ko:K01940		ppa:PAS_chr1-4_0147	ko:K03250
sce:YDL061C	ko:K02980		pic:PICST_34564	ko:K03165		ppa:PAS_chr1-4_0149	ko:K04708
sce:YDL064W	ko:K10577		pic:PICST_34594	ko:K03107		ppa:PAS_chr1-4_0150	ko:K00615
sce:YDL065C	ko:K13337		pic:PICST_34605	ko:K03119		ppa:PAS_chr1-4_0151	ko:K14394
sce:YDL066W	ko:K00031		pic:PICST_3461	ko:K05292		ppa:PAS_chr1-4_0152	ko:K12580
sce:YDL067C	ko:K02269		pic:PICST_34653	ko:K11375		ppa:PAS_chr1-4_0153	ko:K00143
sce:YDL070W	ko:K11684		pic:PICST_34675	ko:K10245		ppa:PAS_chr1-4_0160	ko:K14152
sce:YDL072C	ko:K14009		pic:PICST_34686	ko:K08287		ppa:PAS_chr1-4_0162	ko:K07976
sce:YDL074C	ko:K10696		pic:PICST_34709	ko:K10704		ppa:PAS_chr1-4_0163	ko:K04078
sce:YDL075W	ko:K02910		pic:PICST_34722	ko:K00670		ppa:PAS_chr1-4_0166	ko:K10253
sce:YDL078C	ko:K00026		pic:PICST_34728	ko:K10735		ppa:PAS_chr1-4_0169	ko:K11400
sce:YDL079C	ko:K08282		pic:PICST_34770	ko:K08956		ppa:PAS_chr1-4_0173	ko:K11968
sce:YDL080C	ko:K01568		pic:PICST_34779	ko:K02326		ppa:PAS_chr1-4_0179	ko:K10878
sce:YDL081C	ko:K02942		pic:PICST_34864	ko:K00601		ppa:PAS_chr1-4_0181	ko:K06210
sce:YDL082W	ko:K02873		pic:PICST_34891	ko:K01466		ppa:PAS_chr1-4_0182	ko:K03134
sce:YDL083C	ko:K02960		pic:PICST_34892	ko:K07512		ppa:PAS_chr1-4_0183	ko:K03120
sce:YDL084W	ko:K12812		pic:PICST_34921	ko:K11272		ppa:PAS_chr1-4_0185	ko:K05755
sce:YDL085W	ko:K03885		pic:PICST_34924	ko:K12578		ppa:PAS_chr1-4_0186	ko:K12821
sce:YDL086W	ko:K01061		pic:PICST_34960	ko:K01495		ppa:PAS_chr1-4_0187	ko:K13280
sce:YDL090C	ko:K05954		pic:PICST_34966	ko:K08851		ppa:PAS_chr1-4_0188	ko:K05916
sce:YDL092W	ko:K03104		pic:PICST_34970	ko:K08493		ppa:PAS_chr1-4_0192	ko:K02214
sce:YDL093W	ko:K00728		pic:PICST_34974	ko:K00083		ppa:PAS_chr1-4_0194	ko:K08157
sce:YDL095W	ko:K00728		pic:PICST_35069	ko:K01897		ppa:PAS_chr1-4_0197	ko:K03353
sce:YDL097C	ko:K03036		pic:PICST_35072	ko:K01362		ppa:PAS_chr1-4_0198	ko:K01918
sce:YDL098C	ko:K12848		pic:PICST_35101	ko:K08495		ppa:PAS_chr1-4_0201	ko:K04508
sce:YDL100C	ko:K01551		pic:PICST_35111	ko:K03660		ppa:PAS_chr1-4_0203	ko:K11547
sce:YDL101C	ko:K06641		pic:PICST_35157	ko:K06942		ppa:PAS_chr1-4_0204	ko:K10843
sce:YDL102W	ko:K02327		pic:PICST_35186	ko:K04554		ppa:PAS_chr1-4_0205	ko:K12160
sce:YDL103C	ko:K00972		pic:PICST_35246	ko:K12860		ppa:PAS_chr1-4_0207	ko:K07390
sce:YDL104C	ko:K01409		pic:PICST_35277	ko:K04393		ppa:PAS_chr1-4_0210	ko:K03108
sce:YDL106C	ko:K02646		pic:PICST_3529	ko:K01186		ppa:PAS_chr1-4_0211	ko:K07565
sce:YDL108W	ko:K02202		pic:PICST_35327	ko:K04640		ppa:PAS_chr1-4_0212	ko:K06173
sce:YDL111C	ko:K12589		pic:PICST_35392	ko:K07975		ppa:PAS_chr1-4_0215	ko:K00618
sce:YDL116W	ko:K14301		pic:PICST_35437	ko:K08339		ppa:PAS_chr1-4_0216	ko:K10733
sce:YDL122W	ko:K11870		pic:PICST_35457	ko:K01463		ppa:PAS_chr1-4_0218	ko:K01626
sce:YDL126C	ko:K13525		pic:PICST_35527	ko:K00236		ppa:PAS_chr1-4_0220	ko:K11684
sce:YDL127W	ko:K06657		pic:PICST_35546	ko:K01191		ppa:PAS_chr1-4_0222	ko:K02304
sce:YDL128W	ko:K07300		pic:PICST_35590	ko:K00493		ppa:PAS_chr1-4_0228	ko:K11096
sce:YDL130W	ko:K02942		pic:PICST_35594	ko:K11279		ppa:PAS_chr1-4_0231	ko:K14005
sce:YDL131W	ko:K01655		pic:PICST_35725	ko:K05894		ppa:PAS_chr1-4_0233	ko:K01530
sce:YDL132W	ko:K03347		pic:PICST_35732	ko:K01181		ppa:PAS_chr1-4_0234	ko:K00765
sce:YDL133C-A	ko:K02928		pic:PICST_35750	ko:K00286		ppa:PAS_chr1-4_0235	ko:K02979
sce:YDL134C	ko:K04382		pic:PICST_35752	ko:K06013		ppa:PAS_chr1-4_0239	ko:K02915
sce:YDL135C	ko:K12462		pic:PICST_35815	ko:K10754		ppa:PAS_chr1-4_0242	ko:K08257
sce:YDL136W	ko:K02918		pic:PICST_35816	ko:K08294		ppa:PAS_chr1-4_0243	ko:K01754
sce:YDL137W	ko:K07977		pic:PICST_35827	ko:K02151		ppa:PAS_chr1-4_0245	ko:K03142
sce:YDL138W	ko:K08139		pic:PICST_35835	ko:K03448		ppa:PAS_chr1-4_0246	ko:K12346
sce:YDL140C	ko:K03006		pic:PICST_35844	ko:K01126		ppa:PAS_chr1-4_0247	ko:K05543
sce:YDL141W	ko:K01942		pic:PICST_35865	ko:K00020		ppa:PAS_chr1-4_0249	ko:K11262
sce:YDL142C	ko:K08744		pic:PICST_35868	ko:K00611		ppa:PAS_chr1-4_0253	ko:K00958
sce:YDL143W	ko:K09496		pic:PICST_35896	ko:K02178		ppa:PAS_chr1-4_0262	ko:K03097
sce:YDL145C	ko:K05236		pic:PICST_35911	ko:K10846		ppa:PAS_chr1-4_0264	ko:K01835
sce:YDL147W	ko:K03035		pic:PICST_35960	ko:K03508		ppa:PAS_chr1-4_0265	ko:K03140
sce:YDL150W	ko:K03026		pic:PICST_35975	ko:K01802		ppa:PAS_chr1-4_0267	ko:K09117
sce:YDL154W	ko:K08741		pic:PICST_36016	ko:K00222		ppa:PAS_chr1-4_0269	ko:K10754
sce:YDL155W	ko:K06659		pic:PICST_3603	ko:K12773		ppa:PAS_chr1-4_0271	ko:K08294
sce:YDL159W	ko:K11226		pic:PICST_36041	ko:K12853		ppa:PAS_chr1-4_0272	ko:K03687
sce:YDL160C	ko:K12614		pic:PICST_36090	ko:K01268		ppa:PAS_chr1-4_0275	ko:K02917
sce:YDL164C	ko:K10747		pic:PICST_36098	ko:K01934		ppa:PAS_chr1-4_0279	ko:K11230
sce:YDL165W	ko:K12605		pic:PICST_36195	ko:K13130		ppa:PAS_chr1-4_0282	ko:K11275
sce:YDL166C	ko:K03133		pic:PICST_36305	ko:K04091		ppa:PAS_chr1-4_0287	ko:K11423
sce:YDL168W	ko:K00121		pic:PICST_36313	ko:K11984		ppa:PAS_chr1-4_0289	ko:K03249
sce:YDL170W	ko:K09245		pic:PICST_36316	ko:K08488		ppa:PAS_chr1-4_0292	ko:K00927
sce:YDL171C	ko:K00264		pic:PICST_36364	ko:K01001		ppa:PAS_chr1-4_0295	ko:K00667
sce:YDL174C	ko:K00102		pic:PICST_36375	ko:K02737		ppa:PAS_chr1-4_0299	ko:K03885
sce:YDL175C	ko:K12597		pic:PICST_36392	ko:K00831		ppa:PAS_chr1-4_0302	ko:K00908
sce:YDL182W	ko:K01655		pic:PICST_36448	ko:K01487		ppa:PAS_chr1-4_0303	ko:K01749
sce:YDL184C	ko:K02928		pic:PICST_36516	ko:K06990		ppa:PAS_chr1-4_0304	ko:K00626
sce:YDL185W	ko:K02145		pic:PICST_36541	ko:K00767		ppa:PAS_chr1-4_0308	ko:K09313
sce:YDL188C	ko:K04382		pic:PICST_36549	ko:K03234		ppa:PAS_chr1-4_0310	ko:K08337
sce:YDL190C	ko:K10597		pic:PICST_36555	ko:K00083		ppa:PAS_chr1-4_0313	ko:K00418
sce:YDL191W	ko:K02918		pic:PICST_36569	ko:K12188		ppa:PAS_chr1-4_0314	ko:K00787
sce:YDL192W	ko:K07977		pic:PICST_36598	ko:K10908		ppa:PAS_chr1-4_0323	ko:K10761
sce:YDL194W	ko:K08139		pic:PICST_36608	ko:K01739		ppa:PAS_chr1-4_0324	ko:K03002
sce:YDL195W	ko:K14005		pic:PICST_36611	ko:K02934		ppa:PAS_chr1-4_0325	ko:K01537
sce:YDL200C	ko:K00567		pic:PICST_36619	ko:K12182		ppa:PAS_chr1-4_0326	ko:K07566
sce:YDL201W	ko:K03439		pic:PICST_36624	ko:K08343		ppa:PAS_chr1-4_0329	ko:K07127
sce:YDL203C	ko:K07126		pic:PICST_36661	ko:K06691		ppa:PAS_chr1-4_0338	ko:K01637
sce:YDL205C	ko:K01749		pic:PICST_36667	ko:K03574		ppa:PAS_chr1-4_0340	ko:K12486
sce:YDL206W	ko:K07301		pic:PICST_36687	ko:K11315		ppa:PAS_chr1-4_0341	ko:K11366
sce:YDL208W	ko:K11129		pic:PICST_36688	ko:K01412		ppa:PAS_chr1-4_0343	ko:K13100
sce:YDL215C	ko:K00260		pic:PICST_36697	ko:K01501		ppa:PAS_chr1-4_0347	ko:K01277
sce:YDL216C	ko:K09613		pic:PICST_36729	ko:K13280		ppa:PAS_chr1-4_0352	ko:K02883
sce:YDL219W	ko:K07560		pic:PICST_36759	ko:K08266		ppa:PAS_chr1-4_0353	ko:K02966
sce:YDL220C	ko:K11115		pic:PICST_36794	ko:K10661		ppa:PAS_chr1-4_0355	ko:K14411
sce:YDL226C	ko:K12492		pic:PICST_36800	ko:K00545		ppa:PAS_chr1-4_0357	ko:K04345
sce:YDL230W	ko:K01104		pic:PICST_36809	ko:K12598		ppa:PAS_chr1-4_0359	ko:K03017
sce:YDL232W	ko:K00730		pic:PICST_36810	ko:K13289		ppa:PAS_chr1-4_0360	ko:K02542
sce:YDL235C	ko:K11232		pic:PICST_36859	ko:K01772		ppa:PAS_chr1-4_0365	ko:K11360
sce:YDL236W	ko:K01101		pic:PICST_36882	ko:K10688		ppa:PAS_chr1-4_0367	ko:K09830
sce:YDL238C	ko:K01487		pic:PICST_36951	ko:K00382		ppa:PAS_chr1-4_0371	ko:K03949
sce:YDL243C	ko:K00100		pic:PICST_36953	ko:K00039		ppa:PAS_chr1-4_0375	ko:K08286
sce:YDL245C	ko:K08139		pic:PICST_36969	ko:K01104		ppa:PAS_chr1-4_0376	ko:K08736
sce:YDL246C	ko:K00008		pic:PICST_37138	ko:K01130		ppa:PAS_chr1-4_0380	ko:K00888
sce:YDL247W	ko:K08141		pic:PICST_37145	ko:K03868		ppa:PAS_chr1-4_0381	ko:K05288
sce:YDR001C	ko:K01194		pic:PICST_37161	ko:K11251		ppa:PAS_chr1-4_0392	ko:K08681
sce:YDR004W	ko:K10958		pic:PICST_37279	ko:K12859		ppa:PAS_chr1-4_0393	ko:K06215
sce:YDR007W	ko:K01817		pic:PICST_37319	ko:K03009		ppa:PAS_chr1-4_0397	ko:K07008
sce:YDR009W	ko:K00849		pic:PICST_37336	ko:K00090		ppa:PAS_chr1-4_0399	ko:K07560
sce:YDR011W	ko:K08712		pic:PICST_37441	ko:K03122		ppa:PAS_chr1-4_0405	ko:K04798
sce:YDR012W	ko:K02930		pic:PICST_37460	ko:K06874		ppa:PAS_chr1-4_0407	ko:K09104
sce:YDR013W	ko:K10732		pic:PICST_37507	ko:K12883		ppa:PAS_chr1-4_0411	ko:K13127
sce:YDR016C	ko:K11553		pic:PICST_37533	ko:K12662		ppa:PAS_chr1-4_0412	ko:K02923
sce:YDR019C	ko:K00605		pic:PICST_37571	ko:K11599		ppa:PAS_chr1-4_0414	ko:K12817
sce:YDR021W	ko:K13025		pic:PICST_37582	ko:K04499		ppa:PAS_chr1-4_0417	ko:K03844
sce:YDR023W	ko:K01875		pic:PICST_37600	ko:K01090		ppa:PAS_chr1-4_0419	ko:K06685
sce:YDR025W	ko:K02949		pic:PICST_37619	ko:K08967		ppa:PAS_chr1-4_0420	ko:K03454
sce:YDR026C	ko:K09424		pic:PICST_37626	ko:K11294		ppa:PAS_chr1-4_0421	ko:K01655
sce:YDR030C	ko:K10570		pic:PICST_37681	ko:K10949		ppa:PAS_chr1-4_0422	ko:K02997
sce:YDR035W	ko:K01626		pic:PICST_37780	ko:K00560		ppa:PAS_chr1-4_0424	ko:K08773
sce:YDR037W	ko:K04567		pic:PICST_37797	ko:K05349		ppa:PAS_chr1-4_0425	ko:K03644
sce:YDR039C	ko:K01536		pic:PICST_37815	ko:K01764		ppa:PAS_chr1-4_0426	ko:K01210
sce:YDR044W	ko:K00228		pic:PICST_37880	ko:K05956		ppa:PAS_chr1-4_0427	ko:K09142
sce:YDR045C	ko:K03019		pic:PICST_37890	ko:K04627		ppa:PAS_chr1-4_0429	ko:K01823
sce:YDR047W	ko:K01599		pic:PICST_37903	ko:K11843		ppa:PAS_chr1-4_0433	ko:K13341
sce:YDR050C	ko:K01803		pic:PICST_37912	ko:K03007		ppa:PAS_chr1-4_0441	ko:K00276
sce:YDR052C	ko:K02309		pic:PICST_37933	ko:K09550		ppa:PAS_chr1-4_0443	ko:K10415
sce:YDR054C	ko:K02207		pic:PICST_37954	ko:K02871		ppa:PAS_chr1-4_0444	ko:K10735
sce:YDR057W	ko:K10088		pic:PICST_37961	ko:K06683		ppa:PAS_chr1-4_0445	ko:K02134
sce:YDR058C	ko:K01046		pic:PICST_38006	ko:K11600		ppa:PAS_chr1-4_0447	ko:K00844
sce:YDR059C	ko:K06689		pic:PICST_38031	ko:K01170		ppa:PAS_chr1-4_0448	ko:K07432
sce:YDR062W	ko:K00654		pic:PICST_38073	ko:K00606		ppa:PAS_chr1-4_0450	ko:K01923
sce:YDR064W	ko:K02953		pic:PICST_38082	ko:K04371		ppa:PAS_chr1-4_0451	ko:K08857
sce:YDR069C	ko:K11839		pic:PICST_38184	ko:K00706		ppa:PAS_chr1-4_0455	ko:K03681
sce:YDR073W	ko:K11774		pic:PICST_38202	ko:K01253		ppa:PAS_chr1-4_0458	ko:K01687
sce:YDR074W	ko:K00697		pic:PICST_38245	ko:K01817		ppa:PAS_chr1-4_0461	ko:K13025
sce:YDR074W	ko:K01087		pic:PICST_38255	ko:K00079		ppa:PAS_chr1-4_0462	ko:K08497
sce:YDR075W	ko:K01090		pic:PICST_38281	ko:K00833		ppa:PAS_chr1-4_0463	ko:K01875
sce:YDR076W	ko:K10957		pic:PICST_38351	ko:K13289		ppa:PAS_chr1-4_0465	ko:K02136
sce:YDR079C-A	ko:K10845		pic:PICST_38384	ko:K02427		ppa:PAS_chr1-4_0470	ko:K03860
sce:YDR082W	ko:K11117		pic:PICST_38424	ko:K02971		ppa:PAS_chr1-4_0471	ko:K02998
sce:YDR086C	ko:K07342		pic:PICST_38460	ko:K10295		ppa:PAS_chr1-4_0473	ko:K12782
sce:YDR088C	ko:K12819		pic:PICST_38480	ko:K02214		ppa:PAS_chr1-4_0475	ko:K03850
sce:YDR091C	ko:K06174		pic:PICST_38489	ko:K03283		ppa:PAS_chr1-4_0478	ko:K06694
sce:YDR092W	ko:K10580		pic:PICST_38512	ko:K00287		ppa:PAS_chr1-4_0480	ko:K06874
sce:YDR093W	ko:K01530		pic:PICST_38534	ko:K10089		ppa:PAS_chr1-4_0487	ko:K00236
sce:YDR097C	ko:K08737		pic:PICST_38592	ko:K00833		ppa:PAS_chr1-4_0489	ko:K01758
sce:YDR099W	ko:K06630		pic:PICST_38727	ko:K01887		ppa:PAS_chr1-4_0490	ko:K02943
sce:YDR103W	ko:K11239		pic:PICST_38732	ko:K00777		ppa:PAS_chr1-4_0491	ko:K02958
sce:YDR110W	ko:K12577		pic:PICST_38766	ko:K00924		ppa:PAS_chr1-4_0496	ko:K01920
sce:YDR111C	ko:K00814		pic:PICST_38818	ko:K12836		ppa:PAS_chr1-4_0497	ko:K10401
sce:YDR113C	ko:K02627		pic:PICST_38880	ko:K03120		ppa:PAS_chr1-4_0500	ko:K08502
sce:YDR118W	ko:K03351		pic:PICST_38885	ko:K02732		ppa:PAS_chr1-4_0501	ko:K12601
sce:YDR120C	ko:K00555		pic:PICST_39066	ko:K01489		ppa:PAS_chr1-4_0504	ko:K02980
sce:YDR121W	ko:K02326		pic:PICST_39068	ko:K04797		ppa:PAS_chr1-4_0511	ko:K01408
sce:YDR122W	ko:K00924		pic:PICST_39084	ko:K10258		ppa:PAS_chr1-4_0513	ko:K10866
sce:YDR123C	ko:K09102		pic:PICST_39100	ko:K14168		ppa:PAS_chr1-4_0514	ko:K01883
sce:YDR127W	ko:K13830		pic:PICST_39137	ko:K03133		ppa:PAS_chr1-4_0517	ko:K01164
sce:YDR142C	ko:K13341		pic:PICST_39216	ko:K00083		ppa:PAS_chr1-4_0518	ko:K03458
sce:YDR144C	ko:K06009		pic:PICST_39246	ko:K01509		ppa:PAS_chr1-4_0519	ko:K09506
sce:YDR145W	ko:K03126		pic:PICST_39313	ko:K10755		ppa:PAS_chr1-4_0522	ko:K08342
sce:YDR146C	ko:K09202		pic:PICST_39314	ko:K03842		ppa:PAS_chr1-4_0524	ko:K01487
sce:YDR147W	ko:K00894		pic:PICST_39406	ko:K05527		ppa:PAS_chr1-4_0526	ko:K09467
sce:YDR148C	ko:K00658		pic:PICST_39465	ko:K02355		ppa:PAS_chr1-4_0530	ko:K12763
sce:YDR155C	ko:K01802		pic:PICST_39554	ko:K03119		ppa:PAS_chr1-4_0534	ko:K01869
sce:YDR156W	ko:K03001		pic:PICST_39568	ko:K03671		ppa:PAS_chr1-4_0538	ko:K00232
sce:YDR158W	ko:K00133		pic:PICST_39580	ko:K13341		ppa:PAS_chr1-4_0541	ko:K02365
sce:YDR163W	ko:K12863		pic:PICST_39586	ko:K12199		ppa:PAS_chr1-4_0545	ko:K08963
sce:YDR167W	ko:K03134		pic:PICST_39705	ko:K12855		ppa:PAS_chr1-4_0546	ko:K04646
sce:YDR168W	ko:K09554		pic:PICST_39722	ko:K12736		ppa:PAS_chr1-4_0549	ko:K10896
sce:YDR171W	ko:K13993		pic:PICST_39795	ko:K06678		ppa:PAS_chr1-4_0551	ko:K01952
sce:YDR172W	ko:K03267		pic:PICST_39828	ko:K00411		ppa:PAS_chr1-4_0556	ko:K10756
sce:YDR173C	ko:K00328		pic:PICST_39865	ko:K01228		ppa:PAS_chr1-4_0558	ko:K01889
sce:YDR177W	ko:K04649		pic:PICST_39941	ko:K01563		ppa:PAS_chr1-4_0563	ko:K03650
sce:YDR178W	ko:K00237		pic:PICST_39970	ko:K12826		ppa:PAS_chr1-4_0564	ko:K03593
sce:YDR180W	ko:K06672		pic:PICST_39982	ko:K01424		ppa:PAS_chr1-4_0566	ko:K01120
sce:YDR181C	ko:K11402		pic:PICST_40055	ko:K08269		ppa:PAS_chr1-4_0567	ko:K02736
sce:YDR188W	ko:K09498		pic:PICST_40058	ko:K07975		ppa:PAS_chr1-4_0571	ko:K08874
sce:YDR190C	ko:K04499		pic:PICST_40062	ko:K13989		ppa:PAS_chr1-4_0575	ko:K03946
sce:YDR196C	ko:K00859		pic:PICST_40066	ko:K12273		ppa:PAS_chr1-4_0577	ko:K03217
sce:YDR201W	ko:K11572		pic:PICST_40120	ko:K06889		ppa:PAS_chr1-4_0585	ko:K11841
sce:YDR206W	ko:K11132		pic:PICST_40132	ko:K00026		ppa:PAS_chr1-4_0589	ko:K02981
sce:YDR207C	ko:K09243		pic:PICST_40135	ko:K11971		ppa:PAS_chr1-4_0592	ko:K12820
sce:YDR208W	ko:K00889		pic:PICST_40145	ko:K00383		ppa:PAS_chr1-4_0593	ko:K00162
sce:YDR211W	ko:K03240		pic:PICST_40152	ko:K08513		ppa:PAS_chr1-4_0594	ko:K10643
sce:YDR212W	ko:K09493		pic:PICST_40172	ko:K00008		ppa:PAS_chr1-4_0598	ko:K01885
sce:YDR216W	ko:K09466		pic:PICST_40180	ko:K01580		ppa:PAS_chr1-4_0604	ko:K07748
sce:YDR217C	ko:K06661		pic:PICST_40230	ko:K11313		ppa:PAS_chr1-4_0608	ko:K00838
sce:YDR224C	ko:K11252		pic:PICST_40262	ko:K12873		ppa:PAS_chr1-4_0611	ko:K01264
sce:YDR225W	ko:K11251		pic:PICST_40289	ko:K00521		ppa:PAS_chr1-4_0614	ko:K11088
sce:YDR226W	ko:K00939		pic:PICST_40298	ko:K10579		ppa:PAS_chr1-4_0616	ko:K12881
sce:YDR227W	ko:K11123		pic:PICST_40324	ko:K03781		ppa:PAS_chr1-4_0618	ko:K14018
sce:YDR228C	ko:K14400		pic:PICST_40340	ko:K10689		ppa:PAS_chr1-4_0629	ko:K10956
sce:YDR232W	ko:K00643		pic:PICST_40365	ko:K01079		ppa:PAS_chr1-4_0632	ko:K00288
sce:YDR234W	ko:K01705		pic:PICST_40417	ko:K06867		ppa:PAS_chr1-4_0633	ko:K04799
sce:YDR236C	ko:K00861		pic:PICST_40457	ko:K14429		ppa:PAS_chr1-4_0634	ko:K08735
sce:YDR242W	ko:K01426		pic:PICST_40464	ko:K00993		ppa:PAS_chr1-4_0645	ko:K14376
sce:YDR243C	ko:K12858		pic:PICST_40468	ko:K00128		ppa:PAS_chr1-4_0649	ko:K08956
sce:YDR244W	ko:K13342		pic:PICST_40468	ko:K00131		ppa:PAS_chr1-4_0650	ko:K11761
sce:YDR245W	ko:K05531		pic:PICST_40468	ko:K00135		ppa:PAS_chr1-4_0651	ko:K11365
sce:YDR248C	ko:K00851		pic:PICST_40468	ko:K00139		ppa:PAS_chr1-4_0656	ko:K14262
sce:YDR254W	ko:K11551		pic:PICST_40538	ko:K03003		ppa:PAS_chr1-4_0657	ko:K12197
sce:YDR256C	ko:K03781		pic:PICST_40540	ko:K07055		ppa:PAS_chr1-4_0659	ko:K14171
sce:YDR257C	ko:K05302		pic:PICST_40545	ko:K00486		ppa:PAS_chr1-4_0661	ko:K12815
sce:YDR260C	ko:K12416		pic:PICST_40548	ko:K06062		ppa:PAS_chr1-4_0662	ko:K08850
sce:YDR261C	ko:K01210		pic:PICST_40556	ko:K00793		ppa:PAS_chr1-4_0669	ko:K00851
sce:YDR264C	ko:K06867		pic:PICST_40593	ko:K01529		ppa:PAS_chr1-4_0670	ko:K10579
sce:YDR265W	ko:K13346		pic:PICST_40594	ko:K11121		ppa:PAS_chr1-4_0673	ko:K12345
sce:YDR268W	ko:K01867		pic:PICST_40600	ko:K11227		ppa:PAS_chr1-4_0679	ko:K03139
sce:YDR270W	ko:K01533		pic:PICST_40606	ko:K07001		ppa:PAS_chr1-4_0680	ko:K02889
sce:YDR272W	ko:K01069		pic:PICST_40644	ko:K00791		ppa:PAS_chr1-4_0685	ko:K07151
sce:YDR280W	ko:K03678		pic:PICST_40664	ko:K00044		ppa:PAS_chr1-4_0686	ko:K11086
sce:YDR283C	ko:K08860		pic:PICST_40677	ko:K06980		ppa:PAS_chr1-4_0692	ko:K08869
sce:YDR285W	ko:K12768		pic:PICST_40682	ko:K02328		ppa:PAS_chr1-4_0696	ko:K13682
sce:YDR287W	ko:K01092		pic:PICST_40695	ko:K01613		ppa:PAS_chr1-4_0697	ko:K00287
sce:YDR291W	ko:K06877		pic:PICST_40727	ko:K14311		ppa:PAS_chr1-4_0700	ko:K08286
sce:YDR292C	ko:K13431		pic:PICST_40734	ko:K11232		ppa:PAS_chr1-4_0703	ko:K03509
sce:YDR294C	ko:K01634		pic:PICST_40742	ko:K00869		ppa:PAS_chr2-1_0016	ko:K01111
sce:YDR297W	ko:K04713		pic:PICST_40752	ko:K11344		ppa:PAS_chr2-1_0017	ko:K09274
sce:YDR298C	ko:K02137		pic:PICST_40776	ko:K08963		ppa:PAS_chr2-1_0022	ko:K02937
sce:YDR300C	ko:K00931		pic:PICST_40781	ko:K00365		ppa:PAS_chr2-1_0025	ko:K11446
sce:YDR301W	ko:K14401		pic:PICST_40810	ko:K02924		ppa:PAS_chr2-1_0026	ko:K09419
sce:YDR302W	ko:K05287		pic:PICST_40839	ko:K12346		ppa:PAS_chr2-1_0029	ko:K09246
sce:YDR303C	ko:K11758		pic:PICST_40866	ko:K00963		ppa:PAS_chr2-1_0036	ko:K11676
sce:YDR304C	ko:K03770		pic:PICST_40885	ko:K01950		ppa:PAS_chr2-1_0039	ko:K06111
sce:YDR305C	ko:K01522		pic:PICST_40926	ko:K01490		ppa:PAS_chr2-1_0043	ko:K03143
sce:YDR307W	ko:K00728		pic:PICST_40963	ko:K06961		ppa:PAS_chr2-1_0045	ko:K13130
sce:YDR310C	ko:K12779		pic:PICST_41000	ko:K00859		ppa:PAS_chr2-1_0047	ko:K01485
sce:YDR311W	ko:K03141		pic:PICST_41033	ko:K04082		ppa:PAS_chr2-1_0050	ko:K05658
sce:YDR318W	ko:K11552		pic:PICST_41057	ko:K12193		ppa:PAS_chr2-1_0051	ko:K00469
sce:YDR320C-A	ko:K11569		pic:PICST_41120	ko:K11427		ppa:PAS_chr2-1_0057	ko:K01530
sce:YDR321W	ko:K01424		pic:PICST_41175	ko:K02831		ppa:PAS_chr2-1_0058	ko:K10580
sce:YDR325W	ko:K06678		pic:PICST_41273	ko:K11770		ppa:PAS_chr2-1_0061	ko:K06662
sce:YDR328C	ko:K03094		pic:PICST_41276	ko:K02923		ppa:PAS_chr2-1_0065	ko:K00698
sce:YDR329C	ko:K13336		pic:PICST_41302	ko:K00518		ppa:PAS_chr2-1_0067	ko:K03177
sce:YDR331W	ko:K05290		pic:PICST_41330	ko:K00697		ppa:PAS_chr2-1_0068	ko:K08284
sce:YDR334W	ko:K11681		pic:PICST_41351	ko:K11766		ppa:PAS_chr2-1_0069	ko:K10756
sce:YDR335W	ko:K14289		pic:PICST_41366	ko:K10424		ppa:PAS_chr2-1_0072	ko:K00507
sce:YDR339C	ko:K07158		pic:PICST_41423	ko:K02730		ppa:PAS_chr2-1_0077	ko:K08657
sce:YDR341C	ko:K01887		pic:PICST_41452	ko:K01188		ppa:PAS_chr2-1_0079	ko:K09499
sce:YDR342C	ko:K08139		pic:PICST_41601	ko:K11362		ppa:PAS_chr2-1_0082	ko:K06636
sce:YDR343C	ko:K08139		pic:PICST_41673	ko:K02179		ppa:PAS_chr2-1_0085	ko:K01409
sce:YDR345C	ko:K08139		pic:PICST_41720	ko:K02738		ppa:PAS_chr2-1_0086	ko:K02896
sce:YDR347W	ko:K04564		pic:PICST_41758	ko:K03137		ppa:PAS_chr2-1_0087	ko:K02908
sce:YDR353W	ko:K00384		pic:PICST_41797	ko:K05609		ppa:PAS_chr2-1_0089	ko:K00164
sce:YDR354W	ko:K00766		pic:PICST_41834	ko:K03454		ppa:PAS_chr2-1_0090	ko:K00555
sce:YDR359C	ko:K11397		pic:PICST_41858	ko:K03509		ppa:PAS_chr2-1_0094	ko:K08737
sce:YDR363W-A	ko:K10881		pic:PICST_41956	ko:K11778		ppa:PAS_chr2-1_0095	ko:K11367
sce:YDR364C	ko:K12816		pic:PICST_42021	ko:K12837		ppa:PAS_chr2-1_0096	ko:K06174
sce:YDR368W	ko:K00100		pic:PICST_42095	ko:K08337		ppa:PAS_chr2-1_0097	ko:K13126
sce:YDR369C	ko:K10868		pic:PICST_42114	ko:K12666		ppa:PAS_chr2-1_0100	ko:K02326
sce:YDR371W	ko:K01183		pic:PICST_42119	ko:K01518		ppa:PAS_chr2-1_0101	ko:K01514
sce:YDR375C	ko:K08900		pic:PICST_42120	ko:K01187		ppa:PAS_chr2-1_0102	ko:K02220
sce:YDR376W	ko:K00528		pic:PICST_42190	ko:K03648		ppa:PAS_chr2-1_0107	ko:K13524
sce:YDR377W	ko:K02139		pic:PICST_42277	ko:K09780		ppa:PAS_chr2-1_0110	ko:K00900
sce:YDR378C	ko:K12625		pic:PICST_42313	ko:K00030		ppa:PAS_chr2-1_0110	ko:K01103
sce:YDR380W	ko:K12732		pic:PICST_42338	ko:K02350		ppa:PAS_chr2-1_0111	ko:K00939
sce:YDR381W	ko:K12881		pic:PICST_42355	ko:K03593		ppa:PAS_chr2-1_0112	ko:K04393
sce:YDR382W	ko:K02943		pic:PICST_42357	ko:K13345		ppa:PAS_chr2-1_0113	ko:K09493
sce:YDR384C	ko:K07034		pic:PICST_42410	ko:K07739		ppa:PAS_chr2-1_0119	ko:K10685
sce:YDR385W	ko:K03234		pic:PICST_42420	ko:K06944		ppa:PAS_chr2-1_0120	ko:K00030
sce:YDR386W	ko:K08991		pic:PICST_42440	ko:K06116		ppa:PAS_chr2-1_0122	ko:K02739
sce:YDR390C	ko:K10685		pic:PICST_42452	ko:K00083		ppa:PAS_chr2-1_0123	ko:K01870
sce:YDR392W	ko:K11313		pic:PICST_42470	ko:K11883		ppa:PAS_chr2-1_0124	ko:K02677
sce:YDR394W	ko:K03063		pic:PICST_42490	ko:K11759		ppa:PAS_chr2-1_0125	ko:K03010
sce:YDR399W	ko:K07101		pic:PICST_42547	ko:K10847		ppa:PAS_chr2-1_0135	ko:K08991
sce:YDR402C	ko:K00493		pic:PICST_42583	ko:K14297		ppa:PAS_chr2-1_0138	ko:K11097
sce:YDR404C	ko:K03015		pic:PICST_42658	ko:K09486		ppa:PAS_chr2-1_0140	ko:K09490
sce:YDR408C	ko:K00601		pic:PICST_42742	ko:K02555		ppa:PAS_chr2-1_0142	ko:K03133
sce:YDR410C	ko:K00587		pic:PICST_42745	ko:K00914		ppa:PAS_chr2-1_0146	ko:K01522
sce:YDR411C	ko:K13989		pic:PICST_42763	ko:K14458		ppa:PAS_chr2-1_0149	ko:K02541
sce:YDR416W	ko:K12867		pic:PICST_42797	ko:K04567		ppa:PAS_chr2-1_0152	ko:K10686
sce:YDR418W	ko:K02870		pic:PICST_42812	ko:K00698		ppa:PAS_chr2-1_0153	ko:K10873
sce:YDR419W	ko:K03509		pic:PICST_42834	ko:K07023		ppa:PAS_chr2-1_0154	ko:K14315
sce:YDR423C	ko:K09043		pic:PICST_42885	ko:K06965		ppa:PAS_chr2-1_0156	ko:K03316
sce:YDR424C	ko:K10418		pic:PICST_42900	ko:K00383		ppa:PAS_chr2-1_0157	ko:K09528
sce:YDR427W	ko:K03039		pic:PICST_42944	ko:K00540		ppa:PAS_chr2-1_0158	ko:K01657
sce:YDR428C	ko:K14263		pic:PICST_42966	ko:K01116		ppa:PAS_chr2-1_0159	ko:K14012
sce:YDR429C	ko:K03248		pic:PICST_43096	ko:K03850		ppa:PAS_chr2-1_0160	ko:K00549
sce:YDR430C	ko:K06972		pic:PICST_43119	ko:K09184		ppa:PAS_chr2-1_0161	ko:K08495
sce:YDR434W	ko:K05291		pic:PICST_43145	ko:K01463		ppa:PAS_chr2-1_0163	ko:K02327
sce:YDR436W	ko:K01090		pic:PICST_43155	ko:K02920		ppa:PAS_chr2-1_0164	ko:K10589
sce:YDR437W	ko:K03861		pic:PICST_43184	ko:K12589		ppa:PAS_chr2-1_0165	ko:K08734
sce:YDR439W	ko:K12775		pic:PICST_43206	ko:K01920		ppa:PAS_chr2-1_0167	ko:K01409
sce:YDR440W	ko:K11427		pic:PICST_43247	ko:K00706		ppa:PAS_chr2-1_0168	ko:K12659
sce:YDR441C	ko:K00759		pic:PICST_43263	ko:K01720		ppa:PAS_chr2-1_0173	ko:K00688
sce:YDR447C	ko:K02962		pic:PICST_43272	ko:K08369		ppa:PAS_chr2-1_0174	ko:K01288
sce:YDR448W	ko:K11314		pic:PICST_43323	ko:K09647		ppa:PAS_chr2-1_0182	ko:K12184
sce:YDR450W	ko:K02964		pic:PICST_43429	ko:K08876		ppa:PAS_chr2-1_0185	ko:K01164
sce:YDR451C	ko:K12411		pic:PICST_43525	ko:K01426		ppa:PAS_chr2-1_0186	ko:K07374
sce:YDR452W	ko:K06018		pic:PICST_43548	ko:K03024		ppa:PAS_chr2-1_0187	ko:K12836
sce:YDR453C	ko:K03386		pic:PICST_43575	ko:K01090		ppa:PAS_chr2-1_0188	ko:K02726
sce:YDR454C	ko:K00942		pic:PICST_43609	ko:K06948		ppa:PAS_chr2-1_0191	ko:K01641
sce:YDR456W	ko:K03316		pic:PICST_43653	ko:K07158		ppa:PAS_chr2-1_0193	ko:K11763
sce:YDR457W	ko:K10592		pic:PICST_43654	ko:K00456		ppa:PAS_chr2-1_0194	ko:K04797
sce:YDR460W	ko:K10842		pic:PICST_43701	ko:K01483		ppa:PAS_chr2-1_0195	ko:K10849
sce:YDR461W	ko:K11235		pic:PICST_43720	ko:K00354		ppa:PAS_chr2-1_0197	ko:K00107
sce:YDR465C	ko:K00599		pic:PICST_43722	ko:K01077		ppa:PAS_chr2-1_0199	ko:K00326
sce:YDR468C	ko:K08499		pic:PICST_43807	ko:K01452		ppa:PAS_chr2-1_0202	ko:K01611
sce:YDR471W	ko:K02901		pic:PICST_43810	ko:K01710		ppa:PAS_chr2-1_0204	ko:K01166
sce:YDR473C	ko:K12843		pic:PICST_43820	ko:K01192		ppa:PAS_chr2-1_0211	ko:K08334
sce:YDR477W	ko:K12761		pic:PICST_43870	ko:K00031		ppa:PAS_chr2-1_0212	ko:K00728
sce:YDR480W	ko:K11242		pic:PICST_43936	ko:K12600		ppa:PAS_chr2-1_0216	ko:K00987
sce:YDR481C	ko:K01077		pic:PICST_43962	ko:K13350		ppa:PAS_chr2-1_0219	ko:K02218
sce:YDR483W	ko:K10967		pic:PICST_43969	ko:K07393		ppa:PAS_chr2-1_0221	ko:K00763
sce:YDR485C	ko:K11664		pic:PICST_44008	ko:K11341		ppa:PAS_chr2-1_0223	ko:K03007
sce:YDR486C	ko:K12198		pic:PICST_44021	ko:K10729		ppa:PAS_chr2-1_0224	ko:K00645
sce:YDR487C	ko:K02858		pic:PICST_44075	ko:K00830		ppa:PAS_chr2-1_0226	ko:K02258
sce:YDR488C	ko:K10415		pic:PICST_44112	ko:K14407		ppa:PAS_chr2-1_0230	ko:K04564
sce:YDR489W	ko:K10735		pic:PICST_44113	ko:K09880		ppa:PAS_chr2-1_0232	ko:K14408
sce:YDR492W	ko:K07036		pic:PICST_44169	ko:K00128		ppa:PAS_chr2-1_0235	ko:K03306
sce:YDR497C	ko:K08150		pic:PICST_44169	ko:K00131		ppa:PAS_chr2-1_0236	ko:K12260
sce:YDR498C	ko:K08497		pic:PICST_44169	ko:K00135		ppa:PAS_chr2-1_0238	ko:K00026
sce:YDR499W	ko:K12578		pic:PICST_44298	ko:K05302		ppa:PAS_chr2-1_0242	ko:K13535
sce:YDR500C	ko:K02922		pic:PICST_44391	ko:K03132		ppa:PAS_chr2-1_0244	ko:K02519
sce:YDR502C	ko:K00789		pic:PICST_44575	ko:K07059		ppa:PAS_chr2-1_0246	ko:K02148
sce:YDR506C	ko:K00540		pic:PICST_44586	ko:K07974		ppa:PAS_chr2-1_0256	ko:K00728
sce:YDR507C	ko:K06668		pic:PICST_44612	ko:K00817		ppa:PAS_chr2-1_0261	ko:K07126
sce:YDR510W	ko:K12160		pic:PICST_44699	ko:K13628		ppa:PAS_chr2-1_0269	ko:K01733
sce:YDR518W	ko:K09580		pic:PICST_44816	ko:K00326		ppa:PAS_chr2-1_0271	ko:K10752
sce:YDR519W	ko:K09569		pic:PICST_44837	ko:K08075		ppa:PAS_chr2-1_0273	ko:K00868
sce:YDR523C	ko:K12771		pic:PICST_44887	ko:K06699		ppa:PAS_chr2-1_0274	ko:K10627
sce:YDR529C	ko:K00417		pic:PICST_44890	ko:K00329		ppa:PAS_chr2-1_0277	ko:K03122
sce:YDR530C	ko:K00988		pic:PICST_44918	ko:K08504		ppa:PAS_chr2-1_0281	ko:K11377
sce:YDR531W	ko:K09680		pic:PICST_44973	ko:K01652		ppa:PAS_chr2-1_0282	ko:K09522
sce:YDR532C	ko:K05749		pic:PICST_45065	ko:K14264		ppa:PAS_chr2-1_0283	ko:K06963
sce:YDR538W	ko:K12468		pic:PICST_45091	ko:K11718		ppa:PAS_chr2-1_0284	ko:K11375
sce:YEL002C	ko:K12670		pic:PICST_45104	ko:K05863		ppa:PAS_chr2-1_0291	ko:K02725
sce:YEL003W	ko:K09549		pic:PICST_45137	ko:K00002		ppa:PAS_chr2-1_0292	ko:K01483
sce:YEL009C	ko:K09464		pic:PICST_45145	ko:K13682		ppa:PAS_chr2-1_0302	ko:K11407
sce:YEL011W	ko:K00700		pic:PICST_45334	ko:K03295		ppa:PAS_chr2-1_0303	ko:K03857
sce:YEL012W	ko:K10576		pic:PICST_45343	ko:K13507		ppa:PAS_chr2-1_0304	ko:K01341
sce:YEL013W	ko:K08332		pic:PICST_45361	ko:K07975		ppa:PAS_chr2-1_0307	ko:K00276
sce:YEL015W	ko:K12615		pic:PICST_45495	ko:K14396		ppa:PAS_chr2-1_0308	ko:K00036
sce:YEL018W	ko:K11398		pic:PICST_45496	ko:K10427		ppa:PAS_chr2-1_0311	ko:K00260
sce:YEL020C	ko:K12261		pic:PICST_45522	ko:K00326		ppa:PAS_chr2-1_0315	ko:K07393
sce:YEL021W	ko:K01591		pic:PICST_45576	ko:K03025		ppa:PAS_chr2-1_0318	ko:K07140
sce:YEL024W	ko:K00411		pic:PICST_45688	ko:K00540		ppa:PAS_chr2-1_0322	ko:K08054
sce:YEL026W	ko:K12845		pic:PICST_45705	ko:K13237		ppa:PAS_chr2-1_0330	ko:K12795
sce:YEL027W	ko:K02155		pic:PICST_45743	ko:K03854		ppa:PAS_chr2-1_0333	ko:K00344
sce:YEL029C	ko:K00868		pic:PICST_45823	ko:K09554		ppa:PAS_chr2-1_0343	ko:K01580
sce:YEL031W	ko:K01552		pic:PICST_45857	ko:K03283		ppa:PAS_chr2-1_0346	ko:K01874
sce:YEL032W	ko:K02541		pic:PICST_45900	ko:K04709		ppa:PAS_chr2-1_0347	ko:K08851
sce:YEL034W	ko:K03263		pic:PICST_45914	ko:K07055		ppa:PAS_chr2-1_0354	ko:K10591
sce:YEL036C	ko:K05533		pic:PICST_46121	ko:K01078		ppa:PAS_chr2-1_0356	ko:K11339
sce:YEL037C	ko:K10839		pic:PICST_46178	ko:K13535		ppa:PAS_chr2-1_0358	ko:K01760
sce:YEL038W	ko:K09880		pic:PICST_46284	ko:K01867		ppa:PAS_chr2-1_0359	ko:K03943
sce:YEL039C	ko:K08738		pic:PICST_46345	ko:K00457		ppa:PAS_chr2-1_0361	ko:K02265
sce:YEL042W	ko:K01526		pic:PICST_46357	ko:K12584		ppa:PAS_chr2-1_0362	ko:K02976
sce:YEL044W	ko:K11667		pic:PICST_46368	ko:K11098		ppa:PAS_chr2-1_0363	ko:K02266
sce:YEL046C	ko:K01620		pic:PICST_46480	ko:K05293		ppa:PAS_chr2-1_0367	ko:K06676
sce:YEL051W	ko:K02149		pic:PICST_46492	ko:K11360		ppa:PAS_chr2-1_0368	ko:K01702
sce:YEL052W	ko:K06916		pic:PICST_46506	ko:K12872		ppa:PAS_chr2-1_0369	ko:K03869
sce:YEL054C	ko:K02870		pic:PICST_46510	ko:K02889		ppa:PAS_chr2-1_0370	ko:K11324
sce:YEL055C	ko:K02331		pic:PICST_46516	ko:K06883		ppa:PAS_chr2-1_0373	ko:K11126
sce:YEL056W	ko:K10752		pic:PICST_46601	ko:K01855		ppa:PAS_chr2-1_0375	ko:K11770
sce:YEL058W	ko:K01836		pic:PICST_46630	ko:K03949		ppa:PAS_chr2-1_0376	ko:K03232
sce:YEL060C	ko:K01336		pic:PICST_46658	ko:K00804		ppa:PAS_chr2-1_0379	ko:K13431
sce:YEL063C	ko:K03293		pic:PICST_46661	ko:K03004		ppa:PAS_chr2-1_0380	ko:K07562
sce:YEL065W	ko:K08197		pic:PICST_46701	ko:K07195		ppa:PAS_chr2-1_0383	ko:K00641
sce:YEL069C	ko:K08139		pic:PICST_46716	ko:K01599		ppa:PAS_chr2-1_0391	ko:K01852
sce:YEL070W	ko:K00045		pic:PICST_46734	ko:K10686		ppa:PAS_chr2-1_0392	ko:K06693
sce:YER001W	ko:K05538		pic:PICST_46781	ko:K13524		ppa:PAS_chr2-1_0393	ko:K12161
sce:YER003C	ko:K01809		pic:PICST_46785	ko:K12198		ppa:PAS_chr2-1_0395	ko:K02328
sce:YER005W	ko:K01510		pic:PICST_46810	ko:K12626		ppa:PAS_chr2-1_0396	ko:K01874
sce:YER006W	ko:K06948		pic:PICST_46913	ko:K02516		ppa:PAS_chr2-1_0400	ko:K02433
sce:YER007C-A	ko:K07575		pic:PICST_46914	ko:K00799		ppa:PAS_chr2-1_0402	ko:K00850
sce:YER012W	ko:K02734		pic:PICST_46944	ko:K03163		ppa:PAS_chr2-1_0414	ko:K14396
sce:YER013W	ko:K12818		pic:PICST_46961	ko:K03038		ppa:PAS_chr2-1_0415	ko:K01649
sce:YER014W	ko:K00231		pic:PICST_46967	ko:K00949		ppa:PAS_chr2-1_0416	ko:K02178
sce:YER015W	ko:K01897		pic:PICST_46975	ko:K01078		ppa:PAS_chr2-1_0417	ko:K05292
sce:YER017C	ko:K08956		pic:PICST_46989	ko:K12844		ppa:PAS_chr2-1_0421	ko:K13996
sce:YER018C	ko:K11558		pic:PICST_47055	ko:K08502		ppa:PAS_chr2-1_0422	ko:K08967
sce:YER019C-A	ko:K09481		pic:PICST_47064	ko:K13348		ppa:PAS_chr2-1_0423	ko:K12670
sce:YER019W	ko:K01128		pic:PICST_47067	ko:K03019		ppa:PAS_chr2-1_0428	ko:K11252
sce:YER020W	ko:K04640		pic:PICST_47071	ko:K01749		ppa:PAS_chr2-1_0429	ko:K11251
sce:YER021W	ko:K03033		pic:PICST_47082	ko:K10732		ppa:PAS_chr2-1_0431	ko:K11599
sce:YER023W	ko:K00286		pic:PICST_47115	ko:K07555		ppa:PAS_chr2-1_0433	ko:K12273
sce:YER025W	ko:K03242		pic:PICST_47181	ko:K01930		ppa:PAS_chr2-1_0435	ko:K01410
sce:YER026C	ko:K00998		pic:PICST_47288	ko:K13535		ppa:PAS_chr2-1_0437	ko:K00134
sce:YER028C	ko:K09467		pic:PICST_47340	ko:K06018		ppa:PAS_chr2-1_0448	ko:K12274
sce:YER029C	ko:K11086		pic:PICST_47344	ko:K13100		ppa:PAS_chr2-1_0449	ko:K07936
sce:YER031C	ko:K07976		pic:PICST_47351	ko:K08874		ppa:PAS_chr2-1_0451	ko:K02141
sce:YER036C	ko:K06185		pic:PICST_47366	ko:K11097		ppa:PAS_chr2-1_0455	ko:K12829
sce:YER037W	ko:K07025		pic:PICST_47423	ko:K01082		ppa:PAS_chr2-1_0456	ko:K03934
sce:YER040W	ko:K09184		pic:PICST_47473	ko:K00761		ppa:PAS_chr2-1_0459	ko:K07204
sce:YER042W	ko:K07304		pic:PICST_47482	ko:K02953		ppa:PAS_chr2-1_0460	ko:K08853
sce:YER043C	ko:K01251		pic:PICST_47518	ko:K08272		ppa:PAS_chr2-1_0465	ko:K13102
sce:YER051W	ko:K10276		pic:PICST_47526	ko:K00122		ppa:PAS_chr2-1_0468	ko:K08819
sce:YER052C	ko:K00928		pic:PICST_47531	ko:K02257		ppa:PAS_chr2-1_0469	ko:K12232
sce:YER055C	ko:K00765		pic:PICST_47586	ko:K06875		ppa:PAS_chr2-1_0471	ko:K05393
sce:YER056C-A	ko:K02915		pic:PICST_47614	ko:K08900		ppa:PAS_chr2-1_0472	ko:K13953
sce:YER061C	ko:K09458		pic:PICST_47650	ko:K03787		ppa:PAS_chr2-1_0475	ko:K11560
sce:YER062C	ko:K06117		pic:PICST_47651	ko:K10739		ppa:PAS_chr2-1_0478	ko:K01520
sce:YER065C	ko:K01637		pic:PICST_47790	ko:K10574		ppa:PAS_chr2-1_0481	ko:K02955
sce:YER068W	ko:K10643		pic:PICST_47832	ko:K01426		ppa:PAS_chr2-1_0482	ko:K02957
sce:YER069W	ko:K12659		pic:PICST_47835	ko:K03854		ppa:PAS_chr2-1_0483	ko:K02924
sce:YER070W	ko:K10807		pic:PICST_47887	ko:K08866		ppa:PAS_chr2-1_0486	ko:K02927
sce:YER073W	ko:K00128		pic:PICST_47968	ko:K08852		ppa:PAS_chr2-1_0487	ko:K01254
sce:YER074W	ko:K02974		pic:PICST_47969	ko:K10901		ppa:PAS_chr2-1_0489	ko:K08150
sce:YER075C	ko:K01104		pic:PICST_47981	ko:K01868		ppa:PAS_chr2-1_0490	ko:K00799
sce:YER078C	ko:K01423		pic:PICST_48002	ko:K11849		ppa:PAS_chr2-1_0493	ko:K03133
sce:YER081W	ko:K00058		pic:PICST_48016	ko:K11234		ppa:PAS_chr2-1_0494	ko:K12605
sce:YER086W	ko:K01754		pic:PICST_48043	ko:K13107		ppa:PAS_chr2-1_0496	ko:K11824
sce:YER087C-B	ko:K09481		pic:PICST_48071	ko:K01551		ppa:PAS_chr2-1_0497	ko:K06997
sce:YER087W	ko:K01881		pic:PICST_48085	ko:K11213		ppa:PAS_chr2-1_0498	ko:K00902
sce:YER089C	ko:K01090		pic:PICST_48097	ko:K03854		ppa:PAS_chr2-1_0500	ko:K02321
sce:YER090W	ko:K01657		pic:PICST_48142	ko:K01183		ppa:PAS_chr2-1_0505	ko:K10734
sce:YER091C	ko:K00549		pic:PICST_48237	ko:K11268		ppa:PAS_chr2-1_0512	ko:K02685
sce:YER092W	ko:K11679		pic:PICST_48268	ko:K01426		ppa:PAS_chr2-1_0515	ko:K02180
sce:YER094C	ko:K02735		pic:PICST_48292	ko:K01834		ppa:PAS_chr2-1_0518	ko:K09553
sce:YER095W	ko:K04482		pic:PICST_48346	ko:K08288		ppa:PAS_chr2-1_0533	ko:K01719
sce:YER096W	ko:K07126		pic:PICST_48387	ko:K06997		ppa:PAS_chr2-1_0537	ko:K12391
sce:YER098W	ko:K11872		pic:PICST_48448	ko:K11880		ppa:PAS_chr2-1_0541	ko:K12572
sce:YER099C	ko:K00948		pic:PICST_48494	ko:K02873		ppa:PAS_chr2-1_0543	ko:K13800
sce:YER100W	ko:K04554		pic:PICST_48539	ko:K07170		ppa:PAS_chr2-1_0546	ko:K13989
sce:YER102W	ko:K02995		pic:PICST_48616	ko:K00988		ppa:PAS_chr2-1_0547	ko:K01082
sce:YER103W	ko:K03283		pic:PICST_48682	ko:K11767		ppa:PAS_chr2-1_0548	ko:K11237
sce:YER106W	ko:K12774		pic:PICST_48738	ko:K14416		ppa:PAS_chr2-1_0549	ko:K03848
sce:YER107C	ko:K14298		pic:PICST_48804	ko:K03000		ppa:PAS_chr2-1_0553	ko:K06072
sce:YER111C	ko:K06649		pic:PICST_48821	ko:K10364		ppa:PAS_chr2-1_0554	ko:K03000
sce:YER112W	ko:K12623		pic:PICST_48829	ko:K01443		ppa:PAS_chr2-1_0555	ko:K09497
sce:YER117W	ko:K02894		pic:PICST_48846	ko:K13333		ppa:PAS_chr2-1_0557	ko:K07203
sce:YER118C	ko:K11246		pic:PICST_48859	ko:K07390		ppa:PAS_chr2-1_0560	ko:K12386
sce:YER122C	ko:K12493		pic:PICST_48891	ko:K02147		ppa:PAS_chr2-1_0563	ko:K11996
sce:YER123W	ko:K00924		pic:PICST_48947	ko:K11269		ppa:PAS_chr2-1_0568	ko:K10704
sce:YER125W	ko:K10591		pic:PICST_48986	ko:K06655		ppa:PAS_chr2-1_0570	ko:K02606
sce:YER129W	ko:K07359		pic:PICST_48996	ko:K01259		ppa:PAS_chr2-1_0572	ko:K12196
sce:YER131W	ko:K02976		pic:PICST_49017	ko:K05755		ppa:PAS_chr2-1_0577	ko:K00586
sce:YER133W	ko:K06269		pic:PICST_49179	ko:K01509		ppa:PAS_chr2-1_0580	ko:K00031
sce:YER141W	ko:K02259		pic:PICST_49223	ko:K00083		ppa:PAS_chr2-1_0581	ko:K08869
sce:YER142C	ko:K01247		pic:PICST_49236	ko:K11130		ppa:PAS_chr2-1_0584	ko:K02949
sce:YER143W	ko:K11885		pic:PICST_49260	ko:K01412		ppa:PAS_chr2-1_0588	ko:K03126
sce:YER144C	ko:K11839		pic:PICST_49344	ko:K00311		ppa:PAS_chr2-1_0593	ko:K01465
sce:YER145C	ko:K07243		pic:PICST_49415	ko:K13102		ppa:PAS_chr2-1_0595	ko:K06268
sce:YER146W	ko:K12624		pic:PICST_49425	ko:K00567		ppa:PAS_chr2-1_0604	ko:K03349
sce:YER147C	ko:K06673		pic:PICST_49430	ko:K00888		ppa:PAS_chr2-1_0612	ko:K02135
sce:YER148W	ko:K03120		pic:PICST_49451	ko:K01923		ppa:PAS_chr2-1_0615	ko:K14191
sce:YER151C	ko:K11841		pic:PICST_49623	ko:K03141		ppa:PAS_chr2-1_0617	ko:K14288
sce:YER154W	ko:K03217		pic:PICST_49633	ko:K10842		ppa:PAS_chr2-1_0619	ko:K10755
sce:YER162C	ko:K10838		pic:PICST_49723	ko:K00390		ppa:PAS_chr2-1_0626	ko:K00820
sce:YER163C	ko:K07232		pic:PICST_49790	ko:K11548		ppa:PAS_chr2-1_0627	ko:K06678
sce:YER164W	ko:K11367		pic:PICST_50092	ko:K03351		ppa:PAS_chr2-1_0628	ko:K09827
sce:YER165W	ko:K13126		pic:PICST_50192	ko:K09584		ppa:PAS_chr2-1_0629	ko:K10841
sce:YER166W	ko:K01530		pic:PICST_50259	ko:K12621		ppa:PAS_chr2-1_0634	ko:K02978
sce:YER168C	ko:K00974		pic:PICST_50268	ko:K13217		ppa:PAS_chr2-1_0635	ko:K06269
sce:YER170W	ko:K00939		pic:PICST_50344	ko:K10844		ppa:PAS_chr2-1_0636	ko:K12272
sce:YER171W	ko:K10844		pic:PICST_50354	ko:K00861		ppa:PAS_chr2-1_0637	ko:K01736
sce:YER172C	ko:K12854		pic:PICST_50402	ko:K14169		ppa:PAS_chr2-1_0639	ko:K07359
sce:YER173W	ko:K06662		pic:PICST_50410	ko:K01955		ppa:PAS_chr2-1_0641	ko:K08269
sce:YER177W	ko:K06630		pic:PICST_50416	ko:K00235		ppa:PAS_chr2-1_0645	ko:K03861
sce:YER178W	ko:K00161		pic:PICST_50417	ko:K01591		ppa:PAS_chr2-1_0647	ko:K12874
sce:YER179W	ko:K10872		pic:PICST_50442	ko:K05824		ppa:PAS_chr2-1_0648	ko:K11128
sce:YER183C	ko:K01934		pic:PICST_50467	ko:K14396		ppa:PAS_chr2-1_0656	ko:K03032
sce:YFL001W	ko:K01855		pic:PICST_50486	ko:K08066		ppa:PAS_chr2-1_0657	ko:K00058
sce:YFL003C	ko:K08740		pic:PICST_50490	ko:K03857		ppa:PAS_chr2-1_0658	ko:K02877
sce:YFL005W	ko:K07976		pic:PICST_50642	ko:K06910		ppa:PAS_chr2-1_0660	ko:K00602
sce:YFL007W	ko:K06699		pic:PICST_50761	ko:K01783		ppa:PAS_chr2-1_0661	ko:K00706
sce:YFL008W	ko:K06636		pic:PICST_50774	ko:K00557		ppa:PAS_chr2-1_0662	ko:K12882
sce:YFL009W	ko:K03361		pic:PICST_50793	ko:K00275		ppa:PAS_chr2-1_0666	ko:K03361
sce:YFL011W	ko:K08139		pic:PICST_50823	ko:K01090		ppa:PAS_chr2-1_0667	ko:K01262
sce:YFL013C	ko:K11675		pic:PICST_50850	ko:K01718		ppa:PAS_chr2-1_0671	ko:K13103
sce:YFL017C	ko:K00621		pic:PICST_50897	ko:K05535		ppa:PAS_chr2-1_0672	ko:K08329
sce:YFL017W-A	ko:K11099		pic:PICST_50903	ko:K11378		ppa:PAS_chr2-1_0673	ko:K01868
sce:YFL018C	ko:K00382		pic:PICST_50942	ko:K03146		ppa:PAS_chr2-1_0679	ko:K01695
sce:YFL021W	ko:K09184		pic:PICST_50946	ko:K01881		ppa:PAS_chr2-1_0679	ko:K01696
sce:YFL022C	ko:K01889		pic:PICST_51012	ko:K03657		ppa:PAS_chr2-1_0681	ko:K07101
sce:YFL024C	ko:K11322		pic:PICST_51037	ko:K00618		ppa:PAS_chr2-1_0684	ko:K00817
sce:YFL025C	ko:K05294		pic:PICST_51039	ko:K00813		ppa:PAS_chr2-1_0686	ko:K11561
sce:YFL026W	ko:K11213		pic:PICST_51091	ko:K01405		ppa:PAS_chr2-1_0687	ko:K02155
sce:YFL028C	ko:K12608		pic:PICST_51170	ko:K11879		ppa:PAS_chr2-1_0688	ko:K11338
sce:YFL029C	ko:K06667		pic:PICST_51171	ko:K09549		ppa:PAS_chr2-1_0689	ko:K08856
sce:YFL030W	ko:K00830		pic:PICST_51192	ko:K10684		ppa:PAS_chr2-1_0695	ko:K00999
sce:YFL031W	ko:K09051		pic:PICST_51204	ko:K05527		ppa:PAS_chr2-1_0697	ko:K02350
sce:YFL033C	ko:K12767		pic:PICST_51227	ko:K01188		ppa:PAS_chr2-1_0698	ko:K01011
sce:YFL034C-A	ko:K02891		pic:PICST_51237	ko:K07036		ppa:PAS_chr2-1_0702	ko:K10847
sce:YFL036W	ko:K10908		pic:PICST_51274	ko:K13754		ppa:PAS_chr2-1_0709	ko:K12599
sce:YFL037W	ko:K07375		pic:PICST_51281	ko:K00698		ppa:PAS_chr2-1_0710	ko:K13525
sce:YFL038C	ko:K07874		pic:PICST_51333	ko:K00794		ppa:PAS_chr2-1_0714	ko:K10577
sce:YFL039C	ko:K05692		pic:PICST_51353	ko:K12854		ppa:PAS_chr2-1_0715	ko:K13337
sce:YFL041W	ko:K00540		pic:PICST_51362	ko:K04798		ppa:PAS_chr2-1_0716	ko:K00643
sce:YFL044C	ko:K13719		pic:PICST_51414	ko:K01529		ppa:PAS_chr2-1_0717	ko:K00420
sce:YFL045C	ko:K01840		pic:PICST_51462	ko:K03841		ppa:PAS_chr2-1_0719	ko:K14347
sce:YFL049W	ko:K11776		pic:PICST_51616	ko:K09659		ppa:PAS_chr2-1_0721	ko:K11495
sce:YFL053W	ko:K00863		pic:PICST_51634	ko:K10088		ppa:PAS_chr2-1_0724	ko:K11562
sce:YFL054C	ko:K03441		pic:PICST_51649	ko:K08739		ppa:PAS_chr2-1_0727	ko:K01001
sce:YFL056C	ko:K00100		pic:PICST_51711	ko:K03869		ppa:PAS_chr2-1_0728	ko:K02900
sce:YFL059W	ko:K06215		pic:PICST_51727	ko:K09529		ppa:PAS_chr2-1_0730	ko:K06965
sce:YFL060C	ko:K08681		pic:PICST_51733	ko:K12389		ppa:PAS_chr2-1_0736	ko:K01497
sce:YFR002W	ko:K14309		pic:PICST_51739	ko:K03123		ppa:PAS_chr2-1_0739	ko:K00697
sce:YFR004W	ko:K03030		pic:PICST_51802	ko:K11434		ppa:PAS_chr2-1_0741	ko:K03236
sce:YFR005C	ko:K12847		pic:PICST_51913	ko:K00998		ppa:PAS_chr2-1_0744	ko:K10413
sce:YFR006W	ko:K14213		pic:PICST_51919	ko:K00557		ppa:PAS_chr2-1_0749	ko:K01477
sce:YFR009W	ko:K06158		pic:PICST_51927	ko:K12867		ppa:PAS_chr2-1_0751	ko:K02142
sce:YFR010W	ko:K11843		pic:PICST_51946	ko:K06693		ppa:PAS_chr2-1_0752	ko:K01739
sce:YFR014C	ko:K00908		pic:PICST_51970	ko:K01117		ppa:PAS_chr2-1_0753	ko:K01230
sce:YFR015C	ko:K00693		pic:PICST_51972	ko:K04125		ppa:PAS_chr2-1_0754	ko:K11270
sce:YFR019W	ko:K00921		pic:PICST_52015	ko:K02434		ppa:PAS_chr2-1_0755	ko:K03626
sce:YFR025C	ko:K04486		pic:PICST_52034	ko:K14401		ppa:PAS_chr2-1_0756	ko:K01530
sce:YFR027W	ko:K11268		pic:PICST_52035	ko:K00528		ppa:PAS_chr2-1_0758	ko:K02183
sce:YFR028C	ko:K06639		pic:PICST_52077	ko:K11303		ppa:PAS_chr2-1_0759	ko:K03842
sce:YFR030W	ko:K00380		pic:PICST_52082	ko:K00420		ppa:PAS_chr2-1_0760	ko:K01515
sce:YFR031C	ko:K06674		pic:PICST_52102	ko:K00540		ppa:PAS_chr2-1_0761	ko:K11368
sce:YFR031C-A	ko:K02938		pic:PICST_52111	ko:K03352		ppa:PAS_chr2-1_0763	ko:K06127
sce:YFR032C-A	ko:K02905		pic:PICST_52157	ko:K03504		ppa:PAS_chr2-1_0767	ko:K01895
sce:YFR033C	ko:K00416		pic:PICST_52184	ko:K07443		ppa:PAS_chr2-1_0768	ko:K03515
sce:YFR034C	ko:K06658		pic:PICST_52208	ko:K03381		ppa:PAS_chr2-1_0769	ko:K00873
sce:YFR036W	ko:K03359		pic:PICST_52223	ko:K00211		ppa:PAS_chr2-1_0770	ko:K00876
sce:YFR037C	ko:K11762		pic:PICST_52257	ko:K00938		ppa:PAS_chr2-1_0771	ko:K01835
sce:YFR044C	ko:K08660		pic:PICST_52278	ko:K03379		ppa:PAS_chr2-1_0775	ko:K00062
sce:YFR047C	ko:K00767		pic:PICST_52299	ko:K02154		ppa:PAS_chr2-1_0778	ko:K05546
sce:YFR050C	ko:K02736		pic:PICST_52303	ko:K01090		ppa:PAS_chr2-1_0779	ko:K02962
sce:YFR052W	ko:K03031		pic:PICST_52325	ko:K00354		ppa:PAS_chr2-1_0780	ko:K11314
sce:YFR053C	ko:K00844		pic:PICST_52382	ko:K12612		ppa:PAS_chr2-1_0783	ko:K02964
sce:YFR055W	ko:K01760		pic:PICST_52414	ko:K01530		ppa:PAS_chr2-1_0785	ko:K01897
sce:YGL001C	ko:K07748		pic:PICST_52420	ko:K03514		ppa:PAS_chr2-1_0786	ko:K13535
sce:YGL003C	ko:K03364		pic:PICST_52442	ko:K09104		ppa:PAS_chr2-1_0794	ko:K01046
sce:YGL004C	ko:K11887		pic:PICST_52465	ko:K06676		ppa:PAS_chr2-1_0797	ko:K10844
sce:YGL006W	ko:K01537		pic:PICST_52543	ko:K12183		ppa:PAS_chr2-1_0807	ko:K01530
sce:YGL008C	ko:K01535		pic:PICST_52642	ko:K08744		ppa:PAS_chr2-1_0809	ko:K06630
sce:YGL009C	ko:K01702		pic:PICST_52647	ko:K00102		ppa:PAS_chr2-1_0812	ko:K03234
sce:YGL011C	ko:K02730		pic:PICST_52656	ko:K12851		ppa:PAS_chr2-1_0813	ko:K01533
sce:YGL012W	ko:K00223		pic:PICST_52660	ko:K11092		ppa:PAS_chr2-1_0816	ko:K14402
sce:YGL017W	ko:K00685		pic:PICST_52708	ko:K08869		ppa:PAS_chr2-1_0818	ko:K11092
sce:YGL018C	ko:K04082		pic:PICST_52712	ko:K06676		ppa:PAS_chr2-1_0828	ko:K09554
sce:YGL019W	ko:K03115		pic:PICST_52747	ko:K11567		ppa:PAS_chr2-1_0831	ko:K04354
sce:YGL022W	ko:K07151		pic:PICST_52756	ko:K00670		ppa:PAS_chr2-1_0833	ko:K09549
sce:YGL026C	ko:K01695		pic:PICST_5279	ko:K01166		ppa:PAS_chr2-1_0850	ko:K00411
sce:YGL026C	ko:K01696		pic:PICST_52834	ko:K12615		ppa:PAS_chr2-1_0851	ko:K08150
sce:YGL027C	ko:K01228		pic:PICST_52835	ko:K11968		ppa:PAS_chr2-1_0852	ko:K11090
sce:YGL030W	ko:K02908		pic:PICST_52875	ko:K00432		ppa:PAS_chr2-1_0853	ko:K00128
sce:YGL031C	ko:K02896		pic:PICST_52887	ko:K03065		ppa:PAS_chr2-1_0855	ko:K12761
sce:YGL035C	ko:K09467		pic:PICST_52941	ko:K13025		ppa:PAS_chr2-1_0862	ko:K01738
sce:YGL037C	ko:K01440		pic:PICST_52948	ko:K00818		ppa:PAS_chr2-1_0864	ko:K01653
sce:YGL038C	ko:K05528		pic:PICST_52971	ko:K03353		ppa:PAS_chr2-1_0868	ko:K02331
sce:YGL040C	ko:K01698		pic:PICST_52982	ko:K00604		ppa:PAS_chr2-1_0872	ko:K04371
sce:YGL043W	ko:K03145		pic:PICST_53027	ko:K00863		ppa:PAS_chr2-1_0874	ko:K07034
sce:YGL044C	ko:K14407		pic:PICST_53028	ko:K00858		ppa:PAS_chr2-1_0878	ko:K00679
sce:YGL047W	ko:K07432		pic:PICST_53034	ko:K06679		ppa:PAS_chr2-1_0885	ko:K00797
sce:YGL048C	ko:K03066		pic:PICST_53054	ko:K01175		ppa:PAS_chr2-1_0892	ko:K04523
sce:YGL049C	ko:K03260		pic:PICST_53084	ko:K00344		ppa:PAS_chr2-2_0013	ko:K10997
sce:YGL055W	ko:K00507		pic:PICST_53118	ko:K07050		ppa:PAS_chr2-2_0015	ko:K09523
sce:YGL058W	ko:K10573		pic:PICST_53137	ko:K06670		ppa:PAS_chr2-2_0016	ko:K11483
sce:YGL061C	ko:K11570		pic:PICST_53138	ko:K12845		ppa:PAS_chr2-2_0021	ko:K00226
sce:YGL062W	ko:K01958		pic:PICST_53146	ko:K11482		ppa:PAS_chr2-2_0024	ko:K01958
sce:YGL063W	ko:K01718		pic:PICST_53150	ko:K11648		ppa:PAS_chr2-2_0029	ko:K05754
sce:YGL065C	ko:K03843		pic:PICST_53211	ko:K00943		ppa:PAS_chr2-2_0033	ko:K11232
sce:YGL066W	ko:K11365		pic:PICST_53263	ko:K00101		ppa:PAS_chr2-2_0036	ko:K03846
sce:YGL070C	ko:K03017		pic:PICST_53324	ko:K09413		ppa:PAS_chr2-2_0039	ko:K05286
sce:YGL073W	ko:K09419		pic:PICST_53327	ko:K00615		ppa:PAS_chr2-2_0040	ko:K06641
sce:YGL076C	ko:K02937		pic:PICST_53336	ko:K02901		ppa:PAS_chr2-2_0041	ko:K02202
sce:YGL086W	ko:K06679		pic:PICST_53344	ko:K13095		ppa:PAS_chr2-2_0044	ko:K00981
sce:YGL087C	ko:K10704		pic:PICST_53355	ko:K01529		ppa:PAS_chr2-2_0048	ko:K00382
sce:YGL089C	ko:K11234		pic:PICST_53364	ko:K05393		ppa:PAS_chr2-2_0050	ko:K11756
sce:YGL090W	ko:K10982		pic:PICST_53391	ko:K10896		ppa:PAS_chr2-2_0053	ko:K01840
sce:YGL093W	ko:K11563		pic:PICST_5340	ko:K09142		ppa:PAS_chr2-2_0054	ko:K02866
sce:YGL094C	ko:K12571		pic:PICST_53466	ko:K00728		ppa:PAS_chr2-2_0056	ko:K11866
sce:YGL098W	ko:K08507		pic:PICST_53486	ko:K12346		ppa:PAS_chr2-2_0057	ko:K13719
sce:YGL099W	ko:K06948		pic:PICST_53602	ko:K03013		ppa:PAS_chr2-2_0059	ko:K00940
sce:YGL100W	ko:K14299		pic:PICST_53620	ko:K01638		ppa:PAS_chr2-2_0060	ko:K00900
sce:YGL101W	ko:K07023		pic:PICST_53629	ko:K10866		ppa:PAS_chr2-2_0066	ko:K09503
sce:YGL103W	ko:K02900		pic:PICST_53653	ko:K10875		ppa:PAS_chr2-2_0068	ko:K11672
sce:YGL105W	ko:K06878		pic:PICST_53664	ko:K07575		ppa:PAS_chr2-2_0073	ko:K02735
sce:YGL112C	ko:K03131		pic:PICST_53682	ko:K12869		ppa:PAS_chr2-2_0075	ko:K13950
sce:YGL113W	ko:K10731		pic:PICST_53693	ko:K12609		ppa:PAS_chr2-2_0076	ko:K05285
sce:YGL116W	ko:K03363		pic:PICST_53707	ko:K00082		ppa:PAS_chr2-2_0078	ko:K07952
sce:YGL119W	ko:K08869		pic:PICST_53719	ko:K01867		ppa:PAS_chr2-2_0084	ko:K01077
sce:YGL120C	ko:K12820		pic:PICST_53734	ko:K03245		ppa:PAS_chr2-2_0086	ko:K02988
sce:YGL123W	ko:K02981		pic:PICST_53771	ko:K10276		ppa:PAS_chr2-2_0094	ko:K00698
sce:YGL125W	ko:K00297		pic:PICST_53805	ko:K01515		ppa:PAS_chr2-2_0100	ko:K12852
sce:YGL130W	ko:K00987		pic:PICST_53814	ko:K11134		ppa:PAS_chr2-2_0103	ko:K08825
sce:YGL135W	ko:K02865		pic:PICST_53820	ko:K07359		ppa:PAS_chr2-2_0104	ko:K03012
sce:YGL136C	ko:K02427		pic:PICST_53825	ko:K13682		ppa:PAS_chr2-2_0105	ko:K03854
sce:YGL141W	ko:K10589		pic:PICST_53846	ko:K00039		ppa:PAS_chr2-2_0107	ko:K01074
sce:YGL142C	ko:K05286		pic:PICST_53938	ko:K03849		ppa:PAS_chr2-2_0109	ko:K02880
sce:YGL143C	ko:K02835		pic:PICST_53985	ko:K07300		ppa:PAS_chr2-2_0111	ko:K00006
sce:YGL147C	ko:K02940		pic:PICST_54024	ko:K01698		ppa:PAS_chr2-2_0112	ko:K00106
sce:YGL148W	ko:K01736		pic:PICST_54032	ko:K03062		ppa:PAS_chr2-2_0113	ko:K01858
sce:YGL150C	ko:K11665		pic:PICST_54052	ko:K08286		ppa:PAS_chr2-2_0119	ko:K07556
sce:YGL153W	ko:K13343		pic:PICST_54065	ko:K02607		ppa:PAS_chr2-2_0122	ko:K06980
sce:YGL154C	ko:K06133		pic:PICST_54142	ko:K02202		ppa:PAS_chr2-2_0125	ko:K05532
sce:YGL155W	ko:K11713		pic:PICST_54153	ko:K13524		ppa:PAS_chr2-2_0127	ko:K00428
sce:YGL156W	ko:K01191		pic:PICST_54201	ko:K08098		ppa:PAS_chr2-2_0128	ko:K11786
sce:YGL158W	ko:K08286		pic:PICST_54239	ko:K04718		ppa:PAS_chr2-2_0131	ko:K03781
sce:YGL163C	ko:K10875		pic:PICST_54240	ko:K08286		ppa:PAS_chr2-2_0132	ko:K08508
sce:YGL166W	ko:K09281		pic:PICST_54253	ko:K12817		ppa:PAS_chr2-2_0134	ko:K14407
sce:YGL167C	ko:K01537		pic:PICST_54259	ko:K11495		ppa:PAS_chr2-2_0135	ko:K03145
sce:YGL169W	ko:K07566		pic:PICST_54293	ko:K01509		ppa:PAS_chr2-2_0137	ko:K01697
sce:YGL172W	ko:K14307		pic:PICST_54312	ko:K01529		ppa:PAS_chr2-2_0138	ko:K01056
sce:YGL173C	ko:K12618		pic:PICST_54322	ko:K03846		ppa:PAS_chr2-2_0142	ko:K11541
sce:YGL174W	ko:K13106		pic:PICST_54326	ko:K13127		ppa:PAS_chr2-2_0144	ko:K12873
sce:YGL179C	ko:K08286		pic:PICST_54331	ko:K02605		ppa:PAS_chr2-2_0145	ko:K00297
sce:YGL180W	ko:K08269		pic:PICST_54431	ko:K04441		ppa:PAS_chr2-2_0149	ko:K11131
sce:YGL184C	ko:K01760		pic:PICST_54439	ko:K11273		ppa:PAS_chr2-2_0150	ko:K08266
sce:YGL187C	ko:K02265		pic:PICST_54497	ko:K12623		ppa:PAS_chr2-2_0151	ko:K09510
sce:YGL189C	ko:K02976		pic:PICST_54505	ko:K01760		ppa:PAS_chr2-2_0152	ko:K11426
sce:YGL190C	ko:K04354		pic:PICST_54531	ko:K11870		ppa:PAS_chr2-2_0153	ko:K09175
sce:YGL191W	ko:K02266		pic:PICST_54569	ko:K11888		ppa:PAS_chr2-2_0157	ko:K01170
sce:YGL194C	ko:K11483		pic:PICST_54590	ko:K00100		ppa:PAS_chr2-2_0159	ko:K01265
sce:YGL201C	ko:K02542		pic:PICST_54590	ko:K01726		ppa:PAS_chr2-2_0162	ko:K00856
sce:YGL202W	ko:K00838		pic:PICST_54624	ko:K13099		ppa:PAS_chr2-2_0164	ko:K06013
sce:YGL203C	ko:K01288		pic:PICST_54635	ko:K10418		ppa:PAS_chr2-2_0165	ko:K02133
sce:YGL205W	ko:K00232		pic:PICST_54680	ko:K12830		ppa:PAS_chr2-2_0168	ko:K05824
sce:YGL206C	ko:K04646		pic:PICST_54699	ko:K00077		ppa:PAS_chr2-2_0172	ko:K11279
sce:YGL209W	ko:K09467		pic:PICST_54718	ko:K01802		ppa:PAS_chr2-2_0174	ko:K00948
sce:YGL210W	ko:K07976		pic:PICST_54788	ko:K04712		ppa:PAS_chr2-2_0175	ko:K11826
sce:YGL211W	ko:K14168		pic:PICST_54885	ko:K02427		ppa:PAS_chr2-2_0177	ko:K01834
sce:YGL212W	ko:K08502		pic:PICST_55002	ko:K01897		ppa:PAS_chr2-2_0182	ko:K00297
sce:YGL213C	ko:K12601		pic:PICST_55030	ko:K02684		ppa:PAS_chr2-2_0184	ko:K10848
sce:YGL216W	ko:K10401		pic:PICST_55048	ko:K06998		ppa:PAS_chr2-2_0185	ko:K05531
sce:YGL224C	ko:K07025		pic:PICST_55136	ko:K02725		ppa:PAS_chr2-2_0186	ko:K13342
sce:YGL226C-A	ko:K12691		pic:PICST_55152	ko:K00231		ppa:PAS_chr2-2_0187	ko:K12858
sce:YGL232W	ko:K06963		pic:PICST_55180	ko:K00632		ppa:PAS_chr2-2_0199	ko:K11253
sce:YGL234W	ko:K11788		pic:PICST_55226	ko:K01802		ppa:PAS_chr2-2_0200	ko:K11254
sce:YGL236C	ko:K03495		pic:PICST_55251	ko:K03649		ppa:PAS_chr2-2_0201	ko:K03854
sce:YGL240W	ko:K03357		pic:PICST_55298	ko:K12603		ppa:PAS_chr2-2_0203	ko:K11870
sce:YGL242C	ko:K06867		pic:PICST_55301	ko:K01889		ppa:PAS_chr2-2_0207	ko:K13344
sce:YGL245W	ko:K01885		pic:PICST_55332	ko:K14399		ppa:PAS_chr2-2_0209	ko:K01881
sce:YGL248W	ko:K01120		pic:PICST_55334	ko:K01580		ppa:PAS_chr2-2_0210	ko:K09481
sce:YGL251C	ko:K01529		pic:PICST_55335	ko:K01101		ppa:PAS_chr2-2_0212	ko:K07055
sce:YGL252C	ko:K11369		pic:PICST_55340	ko:K12597		ppa:PAS_chr2-2_0213	ko:K11378
sce:YGL253W	ko:K00844		pic:PICST_55391	ko:K00294		ppa:PAS_chr2-2_0215	ko:K03424
sce:YGL256W	ko:K13954		pic:PICST_55452	ko:K11133		ppa:PAS_chr2-2_0218	ko:K04794
sce:YGL257C	ko:K10968		pic:PICST_55466	ko:K13682		ppa:PAS_chr2-2_0219	ko:K00942
sce:YGR002C	ko:K11324		pic:PICST_55523	ko:K00276		ppa:PAS_chr2-2_0220	ko:K03386
sce:YGR003W	ko:K03869		pic:PICST_55534	ko:K11561		ppa:PAS_chr2-2_0226	ko:K10273
sce:YGR005C	ko:K03139		pic:PICST_55542	ko:K01556		ppa:PAS_chr2-2_0227	ko:K02146
sce:YGR006W	ko:K12817		pic:PICST_55602	ko:K00327		ppa:PAS_chr2-2_0230	ko:K00021
sce:YGR007W	ko:K00967		pic:PICST_55603	ko:K11594		ppa:PAS_chr2-2_0231	ko:K03135
sce:YGR009C	ko:K08508		pic:PICST_55623	ko:K12659		ppa:PAS_chr2-2_0235	ko:K03939
sce:YGR010W	ko:K06210		pic:PICST_55711	ko:K00226		ppa:PAS_chr2-2_0238	ko:K01868
sce:YGR012W	ko:K01738		pic:PICST_55763	ko:K02734		ppa:PAS_chr2-2_0243	ko:K14290
sce:YGR019W	ko:K13524		pic:PICST_55783	ko:K05955		ppa:PAS_chr2-2_0245	ko:K01867
sce:YGR020C	ko:K02151		pic:PICST_55798	ko:K11314		ppa:PAS_chr2-2_0246	ko:K11293
sce:YGR024C	ko:K10761		pic:PICST_55811	ko:K01507		ppa:PAS_chr2-2_0247	ko:K03115
sce:YGR027C	ko:K02975		pic:PICST_55822	ko:K01477		ppa:PAS_chr2-2_0249	ko:K06948
sce:YGR032W	ko:K00706		pic:PICST_55838	ko:K09567		ppa:PAS_chr2-2_0252	ko:K04711
sce:YGR034W	ko:K02898		pic:PICST_55948	ko:K01480		ppa:PAS_chr2-2_0257	ko:K02969
sce:YGR036C	ko:K07252		pic:PICST_56002	ko:K07977		ppa:PAS_chr2-2_0263	ko:K11373
sce:YGR040W	ko:K04371		pic:PICST_56005	ko:K10747		ppa:PAS_chr2-2_0265	ko:K02269
sce:YGR043C	ko:K00616		pic:PICST_56033	ko:K12200		ppa:PAS_chr2-2_0266	ko:K02272
sce:YGR044C	ko:K09235		pic:PICST_56141	ko:K11293		ppa:PAS_chr2-2_0270	ko:K14310
sce:YGR048W	ko:K14016		pic:PICST_56149	ko:K05529		ppa:PAS_chr2-2_0272	ko:K05676
sce:YGR052W	ko:K08286		pic:PICST_56161	ko:K03650		ppa:PAS_chr2-2_0273	ko:K13348
sce:YGR056W	ko:K11756		pic:PICST_56184	ko:K12669		ppa:PAS_chr2-2_0274	ko:K11584
sce:YGR059W	ko:K12773		pic:PICST_56209	ko:K01518		ppa:PAS_chr2-2_0275	ko:K03680
sce:YGR060W	ko:K07750		pic:PICST_56314	ko:K11662		ppa:PAS_chr2-2_0279	ko:K00365
sce:YGR061C	ko:K01952		pic:PICST_56322	ko:K11363		ppa:PAS_chr2-2_0280	ko:K03660
sce:YGR074W	ko:K11087		pic:PICST_56381	ko:K12160		ppa:PAS_chr2-2_0283	ko:K00237
sce:YGR075C	ko:K12851		pic:PICST_56396	ko:K00924		ppa:PAS_chr2-2_0284	ko:K11315
sce:YGR083C	ko:K03680		pic:PICST_56402	ko:K00480		ppa:PAS_chr2-2_0286	ko:K13621
sce:YGR085C	ko:K02868		pic:PICST_56432	ko:K12862		ppa:PAS_chr2-2_0287	ko:K07478
sce:YGR087C	ko:K01568		pic:PICST_56448	ko:K00550		ppa:PAS_chr2-2_0288	ko:K01476
sce:YGR088W	ko:K03781		pic:PICST_56516	ko:K07556		ppa:PAS_chr2-2_0290	ko:K01764
sce:YGR091W	ko:K12844		pic:PICST_56543	ko:K01869		ppa:PAS_chr2-2_0293	ko:K01764
sce:YGR092W	ko:K06684		pic:PICST_56574	ko:K01090		ppa:PAS_chr2-2_0294	ko:K00161
sce:YGR094W	ko:K01873		pic:PICST_56609	ko:K07943		ppa:PAS_chr2-2_0295	ko:K03128
sce:YGR095C	ko:K12590		pic:PICST_56611	ko:K13719		ppa:PAS_chr2-2_0298	ko:K02219
sce:YGR098C	ko:K02365		pic:PICST_56634	ko:K05663		ppa:PAS_chr2-2_0301	ko:K09250
sce:YGR101W	ko:K09650		pic:PICST_56651	ko:K01408		ppa:PAS_chr2-2_0302	ko:K13939
sce:YGR108W	ko:K02220		pic:PICST_56703	ko:K01187		ppa:PAS_chr2-2_0303	ko:K06126
sce:YGR109C	ko:K06651		pic:PICST_56762	ko:K00083		ppa:PAS_chr2-2_0306	ko:K06669
sce:YGR109W-B	ko:K07497		pic:PICST_56808	ko:K10841		ppa:PAS_chr2-2_0308	ko:K10570
sce:YGR110W	ko:K13535		pic:PICST_56836	ko:K10703		ppa:PAS_chr2-2_0309	ko:K03016
sce:YGR113W	ko:K02307		pic:PICST_56859	ko:K02331		ppa:PAS_chr2-2_0311	ko:K00452
sce:YGR116W	ko:K11292		pic:PICST_56862	ko:K03439		ppa:PAS_chr2-2_0315	ko:K08869
sce:YGR118W	ko:K02973		pic:PICST_57023	ko:K02180		ppa:PAS_chr2-2_0316	ko:K07942
sce:YGR123C	ko:K04460		pic:PICST_57025	ko:K01210		ppa:PAS_chr2-2_0317	ko:K00211
sce:YGR124W	ko:K01953		pic:PICST_57042	ko:K00354		ppa:PAS_chr2-2_0318	ko:K00938
sce:YGR133W	ko:K10689		pic:PICST_57049	ko:K01808		ppa:PAS_chr2-2_0322	ko:K00456
sce:YGR135W	ko:K02728		pic:PICST_57055	ko:K00551		ppa:PAS_chr2-2_0323	ko:K03686
sce:YGR140W	ko:K11574		pic:PICST_57110	ko:K14439		ppa:PAS_chr2-2_0326	ko:K02975
sce:YGR144W	ko:K03146		pic:PICST_57121	ko:K08681		ppa:PAS_chr2-2_0328	ko:K05757
sce:YGR147C	ko:K00670		pic:PICST_57141	ko:K01409		ppa:PAS_chr2-2_0329	ko:K01756
sce:YGR148C	ko:K02896		pic:PICST_57166	ko:K03380		ppa:PAS_chr2-2_0334	ko:K03522
sce:YGR152C	ko:K07974		pic:PICST_57180	ko:K12588		ppa:PAS_chr2-2_0337	ko:K00616
sce:YGR155W	ko:K01697		pic:PICST_57234	ko:K01529		ppa:PAS_chr2-2_0339	ko:K02209
sce:YGR157W	ko:K00551		pic:PICST_57266	ko:K00128		ppa:PAS_chr2-2_0340	ko:K12847
sce:YGR158C	ko:K12588		pic:PICST_57266	ko:K00131		ppa:PAS_chr2-2_0341	ko:K03030
sce:YGR159C	ko:K11294		pic:PICST_57266	ko:K00135		ppa:PAS_chr2-2_0343	ko:K14209
sce:YGR162W	ko:K03260		pic:PICST_57283	ko:K06287		ppa:PAS_chr2-2_0346	ko:K12668
sce:YGR170W	ko:K01613		pic:PICST_57286	ko:K03145		ppa:PAS_chr2-2_0349	ko:K02320
sce:YGR171C	ko:K01874		pic:PICST_57298	ko:K12782		ppa:PAS_chr2-2_0355	ko:K03454
sce:YGR173W	ko:K06944		pic:PICST_57312	ko:K14001		ppa:PAS_chr2-2_0366	ko:K03937
sce:YGR175C	ko:K00511		pic:PICST_57331	ko:K00856		ppa:PAS_chr2-2_0373	ko:K14169
sce:YGR177C	ko:K00664		pic:PICST_57349	ko:K06628		ppa:PAS_chr2-2_0375	ko:K09568
sce:YGR179C	ko:K11555		pic:PICST_57353	ko:K02952		ppa:PAS_chr2-2_0378	ko:K12617
sce:YGR180C	ko:K00526		pic:PICST_57399	ko:K01210		ppa:PAS_chr2-2_0380	ko:K13721
sce:YGR183C	ko:K00419		pic:PICST_57408	ko:K13288		ppa:PAS_chr2-2_0381	ko:K09578
sce:YGR184C	ko:K10625		pic:PICST_57462	ko:K00863		ppa:PAS_chr2-2_0382	ko:K00432
sce:YGR185C	ko:K01866		pic:PICST_57488	ko:K07252		ppa:PAS_chr2-2_0387	ko:K02999
sce:YGR186W	ko:K03138		pic:PICST_57493	ko:K00965		ppa:PAS_chr2-2_0401	ko:K00968
sce:YGR188C	ko:K02178		pic:PICST_57529	ko:K08712		ppa:PAS_chr2-2_0402	ko:K09495
sce:YGR192C	ko:K00134		pic:PICST_57530	ko:K07974		ppa:PAS_chr2-2_0407	ko:K01900
sce:YGR194C	ko:K00854		pic:PICST_57545	ko:K12601		ppa:PAS_chr2-2_0409	ko:K02355
sce:YGR195W	ko:K11600		pic:PICST_57548	ko:K00729		ppa:PAS_chr2-2_0412	ko:K02896
sce:YGR199W	ko:K00728		pic:PICST_57591	ko:K13237		ppa:PAS_chr2-2_0413	ko:K09539
sce:YGR200C	ko:K11374		pic:PICST_57619	ko:K00003		ppa:PAS_chr2-2_0416	ko:K06675
sce:YGR202C	ko:K00968		pic:PICST_57701	ko:K07152		ppa:PAS_chr2-2_0423	ko:K01469
sce:YGR204W	ko:K00288		pic:PICST_57730	ko:K08501		ppa:PAS_chr2-2_0424	ko:K12662
sce:YGR206W	ko:K12187		pic:PICST_57750	ko:K06215		ppa:PAS_chr2-2_0425	ko:K10684
sce:YGR207C	ko:K03521		pic:PICST_57761	ko:K09680		ppa:PAS_chr2-2_0427	ko:K05293
sce:YGR208W	ko:K01079		pic:PICST_57776	ko:K03217		ppa:PAS_chr2-2_0429	ko:K11098
sce:YGR209C	ko:K03671		pic:PICST_57787	ko:K05393		ppa:PAS_chr2-2_0430	ko:K00415
sce:YGR210C	ko:K06942		pic:PICST_57807	ko:K13093		ppa:PAS_chr2-2_0431	ko:K03023
sce:YGR211W	ko:K06874		pic:PICST_57812	ko:K06067		ppa:PAS_chr2-2_0434	ko:K03014
sce:YGR214W	ko:K02998		pic:PICST_57819	ko:K03860		ppa:PAS_chr2-2_0437	ko:K01196
sce:YGR216C	ko:K03860		pic:PICST_57860	ko:K01918		ppa:PAS_chr2-2_0444	ko:K13217
sce:YGR218W	ko:K14290		pic:PICST_57882	ko:K10736		ppa:PAS_chr2-2_0445	ko:K10839
sce:YGR225W	ko:K12782		pic:PICST_57900	ko:K10576		ppa:PAS_chr2-2_0446	ko:K09880
sce:YGR227W	ko:K03850		pic:PICST_57929	ko:K07008		ppa:PAS_chr2-2_0448	ko:K07208
sce:YGR232W	ko:K06694		pic:PICST_57936	ko:K03379		ppa:PAS_chr2-2_0449	ko:K11093
sce:YGR233C	ko:K06653		pic:PICST_57978	ko:K00900		ppa:PAS_chr2-2_0453	ko:K08496
sce:YGR234W	ko:K05916		pic:PICST_57984	ko:K01885		ppa:PAS_chr2-2_0460	ko:K01170
sce:YGR240C	ko:K00850		pic:PICST_58095	ko:K03845		ppa:PAS_chr2-2_0461	ko:K09548
sce:YGR244C	ko:K01900		pic:PICST_58102	ko:K02148		ppa:PAS_chr2-2_0462	ko:K03942
sce:YGR248W	ko:K01057		pic:PICST_58121	ko:K05542		ppa:PAS_chr2-2_0471	ko:K11771
sce:YGR252W	ko:K06062		pic:PICST_58159	ko:K03108		ppa:PAS_chr2-2_0480	ko:K00384
sce:YGR253C	ko:K02729		pic:PICST_58163	ko:K12848		ppa:PAS_chr2-2_0481	ko:K01424
sce:YGR254W	ko:K01689		pic:PICST_58171	ko:K12795		ppa:PAS_chr2-2_0486	ko:K12180
sce:YGR255C	ko:K06126		pic:PICST_58212	ko:K00062		ppa:PAS_chr2-2_0491	ko:K02516
sce:YGR256W	ko:K00033		pic:PICST_58253	ko:K12879		ppa:PAS_chr2-2_0492	ko:K00605
sce:YGR258C	ko:K10846		pic:PICST_58284	ko:K00902		ppa:PAS_chr2-2_0494	ko:K11422
sce:YGR262C	ko:K08851		pic:PICST_58365	ko:K13346		ppa:PAS_chr2-2_0495	ko:K03364
sce:YGR264C	ko:K01874		pic:PICST_5847	ko:K07760		ppa:PAS_chr2-2_0496	ko:K00294
sce:YGR267C	ko:K01495		pic:PICST_58479	ko:K02429		ppa:PAS_chr3_0037	ko:K04487
sce:YGR271W	ko:K01529		pic:PICST_58482	ko:K02835		ppa:PAS_chr3_0038	ko:K02937
sce:YGR274C	ko:K03125		pic:PICST_58506	ko:K03939		ppa:PAS_chr3_0039	ko:K00052
sce:YGR278W	ko:K13100		pic:PICST_58550	ko:K12190		ppa:PAS_chr3_0042	ko:K08333
sce:YGR280C	ko:K11135		pic:PICST_58577	ko:K08489		ppa:PAS_chr3_0043	ko:K06664
sce:YGR282C	ko:K01210		pic:PICST_58607	ko:K03012		ppa:PAS_chr3_0044	ko:K10592
sce:YGR283C	ko:K09142		pic:PICST_58626	ko:K00681		ppa:PAS_chr3_0047	ko:K11673
sce:YGR285C	ko:K09522		pic:PICST_58642	ko:K10958		ppa:PAS_chr3_0051	ko:K11313
sce:YGR286C	ko:K01012		pic:PICST_58727	ko:K03800		ppa:PAS_chr3_0052	ko:K00949
sce:YGR287C	ko:K01187		pic:PICST_58778	ko:K01247		ppa:PAS_chr3_0053	ko:K07750
sce:YGR289C	ko:K08141		pic:PICST_58795	ko:K03128		ppa:PAS_chr3_0054	ko:K02882
sce:YGR292W	ko:K01187		pic:PICST_58800	ko:K00356		ppa:PAS_chr3_0055	ko:K11566
sce:YHL001W	ko:K02875		pic:PICST_58854	ko:K01372		ppa:PAS_chr3_0057	ko:K11663
sce:YHL002W	ko:K04705		pic:PICST_58858	ko:K13682		ppa:PAS_chr3_0058	ko:K00528
sce:YHL003C	ko:K04709		pic:PICST_58859	ko:K12668		ppa:PAS_chr3_0059	ko:K02139
sce:YHL004W	ko:K02967		pic:PICST_58872	ko:K01106		ppa:PAS_chr3_0060	ko:K12625
sce:YHL007C	ko:K04409		pic:PICST_58964	ko:K06173		ppa:PAS_chr3_0062	ko:K00948
sce:YHL010C	ko:K10632		pic:PICST_59020	ko:K11874		ppa:PAS_chr3_0063	ko:K10632
sce:YHL011C	ko:K00948		pic:PICST_59054	ko:K00921		ppa:PAS_chr3_0066	ko:K07304
sce:YHL012W	ko:K00963		pic:PICST_59093	ko:K12176		ppa:PAS_chr3_0069	ko:K00624
sce:YHL014C	ko:K06942		pic:PICST_59113	ko:K08736		ppa:PAS_chr3_0073	ko:K13507
sce:YHL015W	ko:K02969		pic:PICST_59119	ko:K06663		ppa:PAS_chr3_0074	ko:K04532
sce:YHL020C	ko:K09062		pic:PICST_59150	ko:K13953		ppa:PAS_chr3_0077	ko:K03237
sce:YHL022C	ko:K10878		pic:PICST_59156	ko:K01488		ppa:PAS_chr3_0078	ko:K06990
sce:YHL025W	ko:K11773		pic:PICST_59191	ko:K02896		ppa:PAS_chr3_0080	ko:K06877
sce:YHL030W	ko:K11886		pic:PICST_59193	ko:K05275		ppa:PAS_chr3_0082	ko:K01689
sce:YHL031C	ko:K08495		pic:PICST_59263	ko:K03754		ppa:PAS_chr3_0085	ko:K11808
sce:YHL032C	ko:K00864		pic:PICST_59290	ko:K03323		ppa:PAS_chr3_0091	ko:K02885
sce:YHL033C	ko:K02936		pic:PICST_59359	ko:K03538		ppa:PAS_chr3_0092	ko:K09450
sce:YHL040C	ko:K08197		pic:PICST_59451	ko:K06674		ppa:PAS_chr3_0097	ko:K12881
sce:YHL047C	ko:K08197		pic:PICST_59469	ko:K11873		ppa:PAS_chr3_0099	ko:K13354
sce:YHR001W-A	ko:K00420		pic:PICST_59500	ko:K11559		ppa:PAS_chr3_0105	ko:K09780
sce:YHR005C	ko:K04640		pic:PICST_59505	ko:K00063		ppa:PAS_chr3_0106	ko:K05759
sce:YHR007C	ko:K05917		pic:PICST_59512	ko:K12184		ppa:PAS_chr3_0107	ko:K01183
sce:YHR008C	ko:K04564		pic:PICST_59559	ko:K03678		ppa:PAS_chr3_0112	ko:K07178
sce:YHR010W	ko:K02901		pic:PICST_59568	ko:K00100		ppa:PAS_chr3_0116	ko:K08900
sce:YHR011W	ko:K01875		pic:PICST_59677	ko:K00908		ppa:PAS_chr3_0117	ko:K11849
sce:YHR012W	ko:K07095		pic:PICST_59680	ko:K01739		ppa:PAS_chr3_0124	ko:K00511
sce:YHR013C	ko:K00670		pic:PICST_59685	ko:K08158		ppa:PAS_chr3_0129	ko:K04706
sce:YHR018C	ko:K01755		pic:PICST_59713	ko:K02979		ppa:PAS_chr3_0130	ko:K00587
sce:YHR019C	ko:K01893		pic:PICST_59732	ko:K01719		ppa:PAS_chr3_0131	ko:K07158
sce:YHR020W	ko:K01881		pic:PICST_59792	ko:K00384		ppa:PAS_chr3_0136	ko:K12183
sce:YHR021C	ko:K02978		pic:PICST_59800	ko:K11841		ppa:PAS_chr3_0143	ko:K07901
sce:YHR022C	ko:K06883		pic:PICST_59814	ko:K14022		ppa:PAS_chr3_0144	ko:K01890
sce:YHR023W	ko:K10352		pic:PICST_59866	ko:K00949		ppa:PAS_chr3_0148	ko:K12767
sce:YHR024C	ko:K01412		pic:PICST_59868	ko:K02209		ppa:PAS_chr3_0156	ko:K00082
sce:YHR025W	ko:K00872		pic:PICST_59891	ko:K01738		ppa:PAS_chr3_0157	ko:K03013
sce:YHR026W	ko:K03661		pic:PICST_59902	ko:K08499		ppa:PAS_chr3_0159	ko:K13110
sce:YHR027C	ko:K03028		pic:PICST_59919	ko:K00894		ppa:PAS_chr3_0165	ko:K01867
sce:YHR028C	ko:K01282		pic:PICST_59958	ko:K02606		ppa:PAS_chr3_0166	ko:K01887
sce:YHR029C	ko:K06998		pic:PICST_60020	ko:K01011		ppa:PAS_chr3_0167	ko:K02858
sce:YHR030C	ko:K04464		pic:PICST_60041	ko:K01104		ppa:PAS_chr3_0168	ko:K12198
sce:YHR037W	ko:K00294		pic:PICST_60105	ko:K01240		ppa:PAS_chr3_0173	ko:K11267
sce:YHR038W	ko:K02838		pic:PICST_60110	ko:K06639		ppa:PAS_chr3_0176	ko:K00620
sce:YHR039C-A	ko:K02152		pic:PICST_60150	ko:K10908		ppa:PAS_chr3_0178	ko:K03136
sce:YHR042W	ko:K00327		pic:PICST_60156	ko:K02921		ppa:PAS_chr3_0179	ko:K08288
sce:YHR043C	ko:K01111		pic:PICST_60166	ko:K10848		ppa:PAS_chr3_0181	ko:K00027
sce:YHR044C	ko:K01111		pic:PICST_60178	ko:K01539		ppa:PAS_chr3_0188	ko:K01568
sce:YHR046C	ko:K01092		pic:PICST_60178	ko:K01541		ppa:PAS_chr3_0194	ko:K02929
sce:YHR050W	ko:K12346		pic:PICST_60243	ko:K14299		ppa:PAS_chr3_0205	ko:K11274
sce:YHR051W	ko:K02264		pic:PICST_60277	ko:K00680		ppa:PAS_chr3_0211	ko:K11551
sce:YHR054C	ko:K11758		pic:PICST_60284	ko:K00287		ppa:PAS_chr3_0215	ko:K10967
sce:YHR056C	ko:K11758		pic:PICST_60303	ko:K12196		ppa:PAS_chr3_0216	ko:K01940
sce:YHR057C	ko:K01802		pic:PICST_60333	ko:K01529		ppa:PAS_chr3_0218	ko:K14458
sce:YHR062C	ko:K03539		pic:PICST_60390	ko:K01046		ppa:PAS_chr3_0219	ko:K03657
sce:YHR063C	ko:K00077		pic:PICST_60393	ko:K01537		ppa:PAS_chr3_0220	ko:K11229
sce:YHR065C	ko:K01529		pic:PICST_60409	ko:K03014		ppa:PAS_chr3_0222	ko:K10703
sce:YHR067W	ko:K09709		pic:PICST_60417	ko:K02975		ppa:PAS_chr3_0223	ko:K03033
sce:YHR068W	ko:K00809		pic:PICST_60422	ko:K03363		ppa:PAS_chr3_0224	ko:K10875
sce:YHR069C	ko:K03679		pic:PICST_60429	ko:K07158		ppa:PAS_chr3_0228	ko:K11303
sce:YHR070W	ko:K07055		pic:PICST_60441	ko:K00697		ppa:PAS_chr3_0230	ko:K03283
sce:YHR072W	ko:K01852		pic:PICST_60537	ko:K10756		ppa:PAS_chr3_0233	ko:K04802
sce:YHR072W-A	ko:K11130		pic:PICST_60559	ko:K07560		ppa:PAS_chr3_0234	ko:K00670
sce:YHR074W	ko:K01950		pic:PICST_60598	ko:K01057		ppa:PAS_chr3_0236	ko:K10246
sce:YHR075C	ko:K13617		pic:PICST_60622	ko:K02604		ppa:PAS_chr3_0238	ko:K05756
sce:YHR077C	ko:K14327		pic:PICST_60679	ko:K07025		ppa:PAS_chr3_0240	ko:K11806
sce:YHR079C	ko:K08852		pic:PICST_60739	ko:K03105		ppa:PAS_chr3_0242	ko:K03163
sce:YHR081W	ko:K12592		pic:PICST_60752	ko:K00620		ppa:PAS_chr3_0244	ko:K03008
sce:YHR082C	ko:K08286		pic:PICST_60761	ko:K10761		ppa:PAS_chr3_0245	ko:K11644
sce:YHR084W	ko:K11215		pic:PICST_60825	ko:K11096		ppa:PAS_chr3_0248	ko:K10751
sce:YHR089C	ko:K11128		pic:PICST_60847	ko:K00128		ppa:PAS_chr3_0249	ko:K14022
sce:YHR090C	ko:K11396		pic:PICST_60847	ko:K00131		ppa:PAS_chr3_0253	ko:K01067
sce:YHR091C	ko:K01887		pic:PICST_60847	ko:K00135		ppa:PAS_chr3_0256	ko:K14400
sce:YHR092C	ko:K08139		pic:PICST_60847	ko:K00141		ppa:PAS_chr3_0257	ko:K00939
sce:YHR094C	ko:K08139		pic:PICST_60889	ko:K04564		ppa:PAS_chr3_0262	ko:K00943
sce:YHR096C	ko:K08139		pic:PICST_60912	ko:K01875		ppa:PAS_chr3_0264	ko:K01772
sce:YHR099W	ko:K08874		pic:PICST_60924	ko:K02150		ppa:PAS_chr3_0265	ko:K06677
sce:YHR100C	ko:K07025		pic:PICST_60928	ko:K00587		ppa:PAS_chr3_0268	ko:K11108
sce:YHR102W	ko:K08286		pic:PICST_60945	ko:K07972		ppa:PAS_chr3_0271	ko:K13519
sce:YHR104W	ko:K00011		pic:PICST_60950	ko:K11826		ppa:PAS_chr3_0273	ko:K12584
sce:YHR104W	ko:K00100		pic:PICST_60976	ko:K05289		ppa:PAS_chr3_0274	ko:K08517
sce:YHR106W	ko:K00384		pic:PICST_60984	ko:K12189		ppa:PAS_chr3_0277	ko:K00033
sce:YHR111W	ko:K11996		pic:PICST_61009	ko:K08284		ppa:PAS_chr3_0283	ko:K01426
sce:YHR113W	ko:K01267		pic:PICST_61090	ko:K03239		ppa:PAS_chr3_0285	ko:K01886
sce:YHR118C	ko:K02608		pic:PICST_61096	ko:K01078		ppa:PAS_chr3_0291	ko:K06125
sce:YHR119W	ko:K11422		pic:PICST_61121	ko:K08991		ppa:PAS_chr3_0293	ko:K03358
sce:YHR123W	ko:K00993		pic:PICST_61124	ko:K14023		ppa:PAS_chr3_0294	ko:K00931
sce:YHR124W	ko:K12769		pic:PICST_61200	ko:K06883		ppa:PAS_chr3_0295	ko:K14209
sce:YHR128W	ko:K00761		pic:PICST_61206	ko:K00972		ppa:PAS_chr3_0300	ko:K09500
sce:YHR132C	ko:K08783		pic:PICST_61259	ko:K02893		ppa:PAS_chr3_0305	ko:K01126
sce:YHR135C	ko:K00924		pic:PICST_61268	ko:K05754		ppa:PAS_chr3_0312	ko:K12190
sce:YHR137W	ko:K05821		pic:PICST_61322	ko:K03539		ppa:PAS_chr3_0313	ko:K08272
sce:YHR141C	ko:K02929		pic:PICST_61325	ko:K09827		ppa:PAS_chr3_0317	ko:K00801
sce:YHR143W-A	ko:K03009		pic:PICST_61383	ko:K02727		ppa:PAS_chr3_0322	ko:K03164
sce:YHR144C	ko:K01493		pic:PICST_61419	ko:K01090		ppa:PAS_chr3_0324	ko:K13095
sce:YHR152W	ko:K12576		pic:PICST_61452	ko:K01210		ppa:PAS_chr3_0325	ko:K12869
sce:YHR163W	ko:K01057		pic:PICST_61453	ko:K12847		ppa:PAS_chr3_0329	ko:K10884
sce:YHR164C	ko:K10742		pic:PICST_61490	ko:K01718		ppa:PAS_chr3_0333	ko:K14405
sce:YHR165C	ko:K12856		pic:PICST_61494	ko:K01763		ppa:PAS_chr3_0335	ko:K02921
sce:YHR166C	ko:K03355		pic:PICST_61538	ko:K10752		ppa:PAS_chr3_0340	ko:K03254
sce:YHR169W	ko:K01529		pic:PICST_61591	ko:K07432		ppa:PAS_chr3_0342	ko:K06027
sce:YHR170W	ko:K07562		pic:PICST_61618	ko:K01876		ppa:PAS_chr3_0352	ko:K10295
sce:YHR171W	ko:K08337		pic:PICST_61628	ko:K07478		ppa:PAS_chr3_0357	ko:K00720
sce:YHR174W	ko:K01689		pic:PICST_61635	ko:K03017		ppa:PAS_chr3_0359	ko:K10573
sce:YHR179W	ko:K00354		pic:PICST_61651	ko:K07542		ppa:PAS_chr3_0361	ko:K01440
sce:YHR183W	ko:K00033		pic:PICST_61658	ko:K08329		ppa:PAS_chr3_0363	ko:K08336
sce:YHR184W	ko:K12783		pic:PICST_61679	ko:K11254		ppa:PAS_chr3_0365	ko:K04043
sce:YHR186C	ko:K07204		pic:PICST_61694	ko:K07976		ppa:PAS_chr3_0369	ko:K05283
sce:YHR187W	ko:K11376		pic:PICST_61722	ko:K01186		ppa:PAS_chr3_0370	ko:K05535
sce:YHR188C	ko:K05292		pic:PICST_61725	ko:K01188		ppa:PAS_chr3_0371	ko:K00559
sce:YHR189W	ko:K01056		pic:PICST_61740	ko:K11267		ppa:PAS_chr3_0376	ko:K01880
sce:YHR190W	ko:K00801		pic:PICST_61839	ko:K13519		ppa:PAS_chr3_0381	ko:K01591
sce:YHR191C	ko:K11270		pic:PICST_61854	ko:K02537		ppa:PAS_chr3_0385	ko:K11600
sce:YHR193C	ko:K03626		pic:PICST_61936	ko:K12592		ppa:PAS_chr3_0386	ko:K05284
sce:YHR200W	ko:K03029		pic:PICST_61950	ko:K02152		ppa:PAS_chr3_0388	ko:K01265
sce:YHR201C	ko:K01514		pic:PICST_61965	ko:K06867		ppa:PAS_chr3_0389	ko:K11572
sce:YHR203C	ko:K02987		pic:PICST_62058	ko:K06677		ppa:PAS_chr3_0391	ko:K03240
sce:YHR205W	ko:K08286		pic:PICST_62080	ko:K01637		ppa:PAS_chr3_0398	ko:K03267
sce:YHR206W	ko:K02485		pic:PICST_62092	ko:K13357		ppa:PAS_chr3_0399	ko:K04718
sce:YHR207C	ko:K07117		pic:PICST_62095	ko:K12732		ppa:PAS_chr3_0400	ko:K12880
sce:YHR208W	ko:K00826		pic:PICST_62134	ko:K06877		ppa:PAS_chr3_0403	ko:K01895
sce:YHR215W	ko:K01078		pic:PICST_62149	ko:K02519		ppa:PAS_chr3_0404	ko:K07170
sce:YHR216W	ko:K00088		pic:PICST_62151	ko:K11204		ppa:PAS_chr3_0410	ko:K00819
sce:YIL001W	ko:K06867		pic:PICST_62196	ko:K04532		ppa:PAS_chr3_0414	ko:K04348
sce:YIL004C	ko:K08504		pic:PICST_622	ko:K09240		ppa:PAS_chr3_0416	ko:K05019
sce:YIL005W	ko:K13996		pic:PICST_62206	ko:K03937		ppa:PAS_chr3_0417	ko:K01581
sce:YIL007C	ko:K06693		pic:PICST_62219	ko:K12870		ppa:PAS_chr3_0419	ko:K08783
sce:YIL008W	ko:K12161		pic:PICST_62242	ko:K03348		ppa:PAS_chr3_0424	ko:K00237
sce:YIL009C-A	ko:K11133		pic:PICST_62265	ko:K11681		ppa:PAS_chr3_0425	ko:K04713
sce:YIL009W	ko:K01897		pic:PICST_62274	ko:K11270		ppa:PAS_chr3_0431	ko:K14307
sce:YIL010W	ko:K03564		pic:PICST_62296	ko:K11644		ppa:PAS_chr3_0432	ko:K12618
sce:YIL014W	ko:K10969		pic:PICST_62297	ko:K12771		ppa:PAS_chr3_0433	ko:K13106
sce:YIL015W	ko:K01383		pic:PICST_62311	ko:K03801		ppa:PAS_chr3_0440	ko:K08178
sce:YIL016W	ko:K14017		pic:PICST_62322	ko:K03786		ppa:PAS_chr3_0442	ko:K12620
sce:YIL018W	ko:K02938		pic:PICST_62387	ko:K05019		ppa:PAS_chr3_0443	ko:K07442
sce:YIL020C	ko:K01814		pic:PICST_62390	ko:K01525		ppa:PAS_chr3_0450	ko:K02731
sce:YIL021W	ko:K03011		pic:PICST_62413	ko:K11839		ppa:PAS_chr3_0452	ko:K11369
sce:YIL026C	ko:K06671		pic:PICST_62437	ko:K05757		ppa:PAS_chr3_0453	ko:K03130
sce:YIL030C	ko:K10661		pic:PICST_62485	ko:K01431		ppa:PAS_chr3_0454	ko:K03859
sce:YIL031W	ko:K08596		pic:PICST_62487	ko:K02735		ppa:PAS_chr3_0456	ko:K01810
sce:YIL033C	ko:K04739		pic:PICST_62535	ko:K03008		ppa:PAS_chr3_0457	ko:K03037
sce:YIL035C	ko:K03097		pic:PICST_62543	ko:K00669		ppa:PAS_chr3_0459	ko:K08866
sce:YIL038C	ko:K12580		pic:PICST_62569	ko:K02603		ppa:PAS_chr3_0460	ko:K02127
sce:YIL043C	ko:K00326		pic:PICST_62615	ko:K01755		ppa:PAS_chr3_0462	ko:K01872
sce:YIL044C	ko:K12486		pic:PICST_62698	ko:K02937		ppa:PAS_chr3_0467	ko:K00637
sce:YIL046W	ko:K10259		pic:PICST_62699	ko:K07976		ppa:PAS_chr3_0469	ko:K11228
sce:YIL048W	ko:K01530		pic:PICST_62706	ko:K02564		ppa:PAS_chr3_0471	ko:K00133
sce:YIL049W	ko:K12345		pic:PICST_62767	ko:K14213		ppa:PAS_chr3_0475	ko:K05291
sce:YIL052C	ko:K02915		pic:PICST_62776	ko:K02608		ppa:PAS_chr3_0477	ko:K03351
sce:YIL053W	ko:K06116		pic:PICST_62786	ko:K12821		ppa:PAS_chr3_0482	ko:K00814
sce:YIL061C	ko:K11093		pic:PICST_62848	ko:K03872		ppa:PAS_chr3_0489	ko:K03321
sce:YIL062C	ko:K05754		pic:PICST_62908	ko:K11871		ppa:PAS_chr3_0495	ko:K14430
sce:YIL066C	ko:K10807		pic:PICST_62909	ko:K09518		ppa:PAS_chr3_0496	ko:K12814
sce:YIL069C	ko:K02974		pic:PICST_62979	ko:K07977		ppa:PAS_chr3_0506	ko:K13830
sce:YIL072W	ko:K12778		pic:PICST_63000	ko:K00493		ppa:PAS_chr3_0507	ko:K09831
sce:YIL074C	ko:K00058		pic:PICST_63022	ko:K12191		ppa:PAS_chr3_0515	ko:K05533
sce:YIL075C	ko:K03032		pic:PICST_63116	ko:K02304		ppa:PAS_chr3_0520	ko:K02952
sce:YIL078W	ko:K01868		pic:PICST_63206	ko:K02327		ppa:PAS_chr3_0528	ko:K00293
sce:YIL079C	ko:K12597		pic:PICST_6332	ko:K11552		ppa:PAS_chr3_0534	ko:K03105
sce:YIL082W-A	ko:K07497		pic:PICST_63333	ko:K11569		ppa:PAS_chr3_0538	ko:K10661
sce:YIL085C	ko:K03854		pic:PICST_63351	ko:K04711		ppa:PAS_chr3_0540	ko:K06671
sce:YIL094C	ko:K05824		pic:PICST_63360	ko:K03177		ppa:PAS_chr3_0546	ko:K04739
sce:YIL095W	ko:K08286		pic:PICST_63364	ko:K05530		ppa:PAS_chr3_0548	ko:K10365
sce:YIL099W	ko:K01178		pic:PICST_63396	ko:K03355		ppa:PAS_chr3_0549	ko:K03097
sce:YIL106W	ko:K06685		pic:PICST_63418	ko:K09553		ppa:PAS_chr3_0552	ko:K00729
sce:YIL107C	ko:K00900		pic:PICST_63421	ko:K05917		ppa:PAS_chr3_0559	ko:K12493
sce:YIL108W	ko:K01417		pic:PICST_63551	ko:K06666		ppa:PAS_chr3_0561	ko:K00681
sce:YIL109C	ko:K14007		pic:PICST_63552	ko:K12272		ppa:PAS_chr3_0562	ko:K02358
sce:YIL111W	ko:K02263		pic:PICST_63621	ko:K12622		ppa:PAS_chr3_0564	ko:K03754
sce:YIL112W	ko:K06867		pic:PICST_63641	ko:K07976		ppa:PAS_chr3_0566	ko:K00831
sce:YIL113W	ko:K01104		pic:PICST_63653	ko:K10273		ppa:PAS_chr3_0567	ko:K05864
sce:YIL116W	ko:K00817		pic:PICST_63831	ko:K04564		ppa:PAS_chr3_0568	ko:K03006
sce:YIL118W	ko:K07975		pic:PICST_63834	ko:K00939		ppa:PAS_chr3_0569	ko:K01942
sce:YIL124W	ko:K06123		pic:PICST_63844	ko:K00129		ppa:PAS_chr3_0570	ko:K08744
sce:YIL125W	ko:K00164		pic:PICST_63914	ko:K00995		ppa:PAS_chr3_0571	ko:K09496
sce:YIL126W	ko:K11786		pic:PICST_63916	ko:K02838		ppa:PAS_chr3_0574	ko:K03026
sce:YIL133C	ko:K02872		pic:PICST_63917	ko:K03350		ppa:PAS_chr3_0575	ko:K06634
sce:YIL137C	ko:K01269		pic:PICST_63922	ko:K02731		ppa:PAS_chr3_0576	ko:K02132
sce:YIL139C	ko:K03508		pic:PICST_63933	ko:K01870		ppa:PAS_chr3_0579	ko:K00111
sce:YIL142W	ko:K09494		pic:PICST_63964	ko:K09528		ppa:PAS_chr3_0581	ko:K03679
sce:YIL143C	ko:K10843		pic:PICST_63965	ko:K07117		ppa:PAS_chr3_0582	ko:K12834
sce:YIL144W	ko:K11547		pic:PICST_63979	ko:K02983		ppa:PAS_chr3_0585	ko:K03940
sce:YIL145C	ko:K01918		pic:PICST_64026	ko:K01763		ppa:PAS_chr3_0587	ko:K02830
sce:YIL147C	ko:K11231		pic:PICST_6407	ko:K11402		ppa:PAS_chr3_0591	ko:K01424
sce:YIL148W	ko:K02927		pic:PICST_64096	ko:K03687		ppa:PAS_chr3_0594	ko:K10259
sce:YIL149C	ko:K09291		pic:PICST_641	ko:K06669		ppa:PAS_chr3_0595	ko:K03257
sce:YIL150C	ko:K10736		pic:PICST_64118	ko:K09481		ppa:PAS_chr3_0596	ko:K02971
sce:YIL155C	ko:K00111		pic:PICST_64133	ko:K11364		ppa:PAS_chr3_0599	ko:K02213
sce:YIL156W	ko:K11871		pic:PICST_64147	ko:K06636		ppa:PAS_chr3_0603	ko:K12586
sce:YIL160C	ko:K00632		pic:PICST_64167	ko:K04794		ppa:PAS_chr3_0604	ko:K00852
sce:YIL162W	ko:K01193		pic:PICST_64178	ko:K11271		ppa:PAS_chr3_0605	ko:K11835
sce:YIL172C	ko:K01187		pic:PICST_64208	ko:K09458		ppa:PAS_chr3_0608	ko:K04460
sce:YIR001C	ko:K14396		pic:PICST_64224	ko:K03241		ppa:PAS_chr3_0614	ko:K14007
sce:YIR002C	ko:K10896		pic:PICST_64256	ko:K00010		ppa:PAS_chr3_0615	ko:K02263
sce:YIR005W	ko:K13107		pic:PICST_64334	ko:K11562		ppa:PAS_chr3_0619	ko:K03941
sce:YIR008C	ko:K02684		pic:PICST_64341	ko:K07208		ppa:PAS_chr3_0620	ko:K05534
sce:YIR010W	ko:K11560		pic:PICST_64368	ko:K00228		ppa:PAS_chr3_0623	ko:K00611
sce:YIR011C	ko:K11888		pic:PICST_64379	ko:K01537		ppa:PAS_chr3_0624	ko:K03114
sce:YIR015W	ko:K03540		pic:PICST_64442	ko:K01714		ppa:PAS_chr3_0629	ko:K11273
sce:YIR019C	ko:K01178		pic:PICST_64463	ko:K08675		ppa:PAS_chr3_0631	ko:K09709
sce:YIR022W	ko:K13280		pic:PICST_64467	ko:K03424		ppa:PAS_chr3_0632	ko:K07055
sce:YIR025W	ko:K12781		pic:PICST_64487	ko:K00889		ppa:PAS_chr3_0633	ko:K13289
sce:YIR026C	ko:K14165		pic:PICST_64503	ko:K10597		ppa:PAS_chr3_0636	ko:K05954
sce:YIR027C	ko:K01466		pic:PICST_64550	ko:K03858		ppa:PAS_chr3_0642	ko:K12827
sce:YIR028W	ko:K03457		pic:PICST_64630	ko:K11322		ppa:PAS_chr3_0643	ko:K14429
sce:YIR029W	ko:K01477		pic:PICST_64717	ko:K03130		ppa:PAS_chr3_0644	ko:K12811
sce:YIR031C	ko:K01638		pic:PICST_64726	ko:K12462		ppa:PAS_chr3_0646	ko:K01115
sce:YIR032C	ko:K01483		pic:PICST_64750	ko:K01265		ppa:PAS_chr3_0647	ko:K01679
sce:YIR033W	ko:K06867		pic:PICST_64811	ko:K01759		ppa:PAS_chr3_0648	ko:K03146
sce:YIR034C	ko:K00290		pic:PICST_64825	ko:K10259		ppa:PAS_chr3_0649	ko:K03457
sce:YIR035C	ko:K00540		pic:PICST_64832	ko:K11131		ppa:PAS_chr3_0651	ko:K03005
sce:YIR036C	ko:K00540		pic:PICST_64855	ko:K01880		ppa:PAS_chr3_0654	ko:K11269
sce:YIR037W	ko:K00432		pic:PICST_64920	ko:K10625		ppa:PAS_chr3_0657	ko:K14326
sce:YIR039C	ko:K01386		pic:PICST_64926	ko:K01568		ppa:PAS_chr3_0659	ko:K01681
sce:YJL001W	ko:K02738		pic:PICST_64954	ko:K09245		ppa:PAS_chr3_0662	ko:K08197
sce:YJL002C	ko:K12666		pic:PICST_64968	ko:K01194		ppa:PAS_chr3_0665	ko:K12859
sce:YJL005W	ko:K01768		pic:PICST_65019	ko:K10884		ppa:PAS_chr3_0667	ko:K00860
sce:YJL006C	ko:K00924		pic:PICST_65037	ko:K03028		ppa:PAS_chr3_0673	ko:K11244
sce:YJL008C	ko:K09500		pic:PICST_65041	ko:K02140		ppa:PAS_chr3_0675	ko:K01953
sce:YJL013C	ko:K06680		pic:PICST_65046	ko:K02858		ppa:PAS_chr3_0676	ko:K00972
sce:YJL014W	ko:K09495		pic:PICST_65071	ko:K01897		ppa:PAS_chr3_0678	ko:K11888
sce:YJL026W	ko:K10808		pic:PICST_65073	ko:K02739		ppa:PAS_chr3_0681	ko:K13288
sce:YJL030W	ko:K02537		pic:PICST_65149	ko:K12493		ppa:PAS_chr3_0687	ko:K03639
sce:YJL031C	ko:K14050		pic:PICST_65151	ko:K00784		ppa:PAS_chr3_0688	ko:K08343
sce:YJL033W	ko:K01529		pic:PICST_65158	ko:K00789		ppa:PAS_chr3_0698	ko:K06883
sce:YJL034W	ko:K09490		pic:PICST_65168	ko:K12669		ppa:PAS_chr3_0699	ko:K02727
sce:YJL039C	ko:K14310		pic:PICST_65182	ko:K00772		ppa:PAS_chr3_0701	ko:K03253
sce:YJL045W	ko:K00234		pic:PICST_65185	ko:K10967		ppa:PAS_chr3_0703	ko:K02332
sce:YJL046W	ko:K03800		pic:PICST_65204	ko:K11665		ppa:PAS_chr3_0704	ko:K02150
sce:YJL050W	ko:K12598		pic:PICST_65214	ko:K00645		ppa:PAS_chr3_0707	ko:K03004
sce:YJL052W	ko:K00134		pic:PICST_65224	ko:K11518		ppa:PAS_chr3_0708	ko:K11559
sce:YJL055W	ko:K06966		pic:PICST_65232	ko:K14171		ppa:PAS_chr3_0709	ko:K06688
sce:YJL057C	ko:K08286		pic:PICST_65256	ko:K06867		ppa:PAS_chr3_0710	ko:K06689
sce:YJL059W	ko:K12389		pic:PICST_65270	ko:K02218		ppa:PAS_chr3_0713	ko:K11359
sce:YJL060W	ko:K14264		pic:PICST_65303	ko:K03231		ppa:PAS_chr3_0714	ko:K12346
sce:YJL068C	ko:K01070		pic:PICST_65304	ko:K12882		ppa:PAS_chr3_0716	ko:K06883
sce:YJL071W	ko:K00618		pic:PICST_65353	ko:K11400		ppa:PAS_chr3_0722	ko:K02977
sce:YJL072C	ko:K10733		pic:PICST_65363	ko:K03020		ppa:PAS_chr3_0726	ko:K01489
sce:YJL073W	ko:K09523		pic:PICST_65387	ko:K02898		ppa:PAS_chr3_0728	ko:K03235
sce:YJL074C	ko:K06669		pic:PICST_65421	ko:K12604		ppa:PAS_chr3_0729	ko:K01104
sce:YJL076W	ko:K06687		pic:PICST_65430	ko:K04354		ppa:PAS_chr3_0731	ko:K03283
sce:YJL081C	ko:K11400		pic:PICST_65437	ko:K08286		ppa:PAS_chr3_0732	ko:K10777
sce:YJL085W	ko:K07195		pic:PICST_65458	ko:K05958		ppa:PAS_chr3_0733	ko:K00654
sce:YJL087C	ko:K01973		pic:PICST_65459	ko:K05747		ppa:PAS_chr3_0737	ko:K03137
sce:YJL088W	ko:K00611		pic:PICST_65460	ko:K01070		ppa:PAS_chr3_0738	ko:K13181
sce:YJL090C	ko:K03507		pic:PICST_65481	ko:K01663		ppa:PAS_chr3_0739	ko:K08739
sce:YJL091C	ko:K05283		pic:PICST_65573	ko:K11836		ppa:PAS_chr3_0741	ko:K12666
sce:YJL092W	ko:K03657		pic:PICST_65580	ko:K00948		ppa:PAS_chr3_0742	ko:K14399
sce:YJL093C	ko:K05389		pic:PICST_65597	ko:K00698		ppa:PAS_chr3_0745	ko:K02260
sce:YJL095W	ko:K11229		pic:PICST_65602	ko:K10591		ppa:PAS_chr3_0747	ko:K03251
sce:YJL097W	ko:K10703		pic:PICST_65686	ko:K09272		ppa:PAS_chr3_0748	ko:K02738
sce:YJL101C	ko:K11204		pic:PICST_65737	ko:K00939		ppa:PAS_chr3_0749	ko:K11309
sce:YJL102W	ko:K02355		pic:PICST_65754	ko:K01733		ppa:PAS_chr3_0751	ko:K01528
sce:YJL105W	ko:K07117		pic:PICST_65767	ko:K05349		ppa:PAS_chr3_0753	ko:K12590
sce:YJL106W	ko:K12765		pic:PICST_65784	ko:K05610		ppa:PAS_chr3_0754	ko:K01873
sce:YJL111W	ko:K09499		pic:PICST_65804	ko:K00088		ppa:PAS_chr3_0755	ko:K12844
sce:YJL115W	ko:K10753		pic:PICST_65833	ko:K12411		ppa:PAS_chr3_0762	ko:K02989
sce:YJL121C	ko:K01783		pic:PICST_65836	ko:K03946		ppa:PAS_chr3_0763	ko:K09885
sce:YJL124C	ko:K12620		pic:PICST_65879	ko:K08516		ppa:PAS_chr3_0764	ko:K05956
sce:YJL125C	ko:K07442		pic:PICST_65888	ko:K02358		ppa:PAS_chr3_0765	ko:K02325
sce:YJL128C	ko:K11227		pic:PICST_65905	ko:K13721		ppa:PAS_chr3_0770	ko:K11788
sce:YJL130C	ko:K11541		pic:PICST_65910	ko:K03034		ppa:PAS_chr3_0774	ko:K03252
sce:YJL133W	ko:K03454		pic:PICST_65944	ko:K00555		ppa:PAS_chr3_0775	ko:K14168
sce:YJL134W	ko:K04716		pic:PICST_65994	ko:K07442		ppa:PAS_chr3_0776	ko:K06699
sce:YJL136C	ko:K02971		pic:PICST_66007	ko:K09497		ppa:PAS_chr3_0779	ko:K10576
sce:YJL138C	ko:K03257		pic:PICST_66043	ko:K05285		ppa:PAS_chr3_0781	ko:K00693
sce:YJL139C	ko:K03854		pic:PICST_66051	ko:K03264		ppa:PAS_chr3_0783	ko:K01069
sce:YJL140W	ko:K03012		pic:PICST_66059	ko:K14454		ppa:PAS_chr3_0788	ko:K01693
sce:YJL141C	ko:K00924		pic:PICST_66076	ko:K00542		ppa:PAS_chr3_0792	ko:K03885
sce:YJL148W	ko:K03003		pic:PICST_66079	ko:K10352		ppa:PAS_chr3_0797	ko:K10981
sce:YJL153C	ko:K01858		pic:PICST_66087	ko:K13939		ppa:PAS_chr3_0799	ko:K01955
sce:YJL155C	ko:K00900		pic:PICST_66106	ko:K02485		ppa:PAS_chr3_0803	ko:K01268
sce:YJL155C	ko:K01103		pic:PICST_66107	ko:K00948		ppa:PAS_chr3_0808	ko:K03935
sce:YJL157C	ko:K06652		pic:PICST_66160	ko:K02144		ppa:PAS_chr3_0810	ko:K10771
sce:YJL164C	ko:K04345		pic:PICST_66162	ko:K00864		ppa:PAS_chr3_0815	ko:K01301
sce:YJL165C	ko:K08286		pic:PICST_66228	ko:K00565		ppa:PAS_chr3_0819	ko:K02140
sce:YJL166W	ko:K00418		pic:PICST_66237	ko:K03018		ppa:PAS_chr3_0821	ko:K12386
sce:YJL167W	ko:K00787		pic:PICST_66251	ko:K00234		ppa:PAS_chr3_0823	ko:K10352
sce:YJL168C	ko:K11423		pic:PICST_66263	ko:K00485		ppa:PAS_chr3_0824	ko:K02264
sce:YJL172W	ko:K01293		pic:PICST_66275	ko:K10959		ppa:PAS_chr3_0825	ko:K14306
sce:YJL176C	ko:K11772		pic:PICST_66276	ko:K11373		ppa:PAS_chr3_0826	ko:K01834
sce:YJL177W	ko:K02880		pic:PICST_66299	ko:K06658		ppa:PAS_chr3_0831	ko:K01899
sce:YJL179W	ko:K09548		pic:PICST_66347	ko:K00900		ppa:PAS_chr3_0832	ko:K00615
sce:YJL180C	ko:K07556		pic:PICST_66365	ko:K14262		ppa:PAS_chr3_0834	ko:K00615
sce:YJL183W	ko:K05532		pic:PICST_66370	ko:K02937		ppa:PAS_chr3_0838	ko:K08870
sce:YJL186W	ko:K05536		pic:PICST_66374	ko:K14312		ppa:PAS_chr3_0839	ko:K03242
sce:YJL187C	ko:K03114		pic:PICST_66384	ko:K02978		ppa:PAS_chr3_0841	ko:K00863
sce:YJL189W	ko:K02924		pic:PICST_66436	ko:K03252		ppa:PAS_chr3_0842	ko:K00877
sce:YJL190C	ko:K02957		pic:PICST_6645	ko:K09650		ppa:PAS_chr3_0843	ko:K14154
sce:YJL191W	ko:K02955		pic:PICST_66451	ko:K00026		ppa:PAS_chr3_0845	ko:K13511
sce:YJL194W	ko:K02213		pic:PICST_66456	ko:K09496		ppa:PAS_chr3_0846	ko:K12619
sce:YJL196C	ko:K10245		pic:PICST_66490	ko:K03306		ppa:PAS_chr3_0849	ko:K11233
sce:YJL197W	ko:K11835		pic:PICST_66500	ko:K14171		ppa:PAS_chr3_0850	ko:K08860
sce:YJL198W	ko:K14430		pic:PICST_66527	ko:K14263		ppa:PAS_chr3_0851	ko:K10865
sce:YJL200C	ko:K01681		pic:PICST_66589	ko:K09043		ppa:PAS_chr3_0853	ko:K05609
sce:YJL208C	ko:K01173		pic:PICST_66598	ko:K03885		ppa:PAS_chr3_0855	ko:K01412
sce:YJL210W	ko:K06664		pic:PICST_66616	ko:K02958		ppa:PAS_chr3_0856	ko:K03178
sce:YJL214W	ko:K08139		pic:PICST_66630	ko:K12232		ppa:PAS_chr3_0859	ko:K00550
sce:YJL216C	ko:K01187		pic:PICST_66638	ko:K06665		ppa:PAS_chr3_0861	ko:K04627
sce:YJL217W	ko:K09702		pic:PICST_66703	ko:K14307		ppa:PAS_chr3_0867	ko:K01070
sce:YJL218W	ko:K00680		pic:PICST_66767	ko:K00838		ppa:PAS_chr3_0868	ko:K03841
sce:YJL219W	ko:K08139		pic:PICST_66828	ko:K03234		ppa:PAS_chr3_0870	ko:K00966
sce:YJL221C	ko:K01187		pic:PICST_66830	ko:K03063		ppa:PAS_chr3_0873	ko:K08825
sce:YJR006W	ko:K02328		pic:PICST_66841	ko:K07101		ppa:PAS_chr3_0876	ko:K00789
sce:YJR007W	ko:K03237		pic:PICST_66895	ko:K09184		ppa:PAS_chr3_0881	ko:K03063
sce:YJR008W	ko:K06990		pic:PICST_66961	ko:K01900		ppa:PAS_chr3_0882	ko:K08098
sce:YJR009C	ko:K00134		pic:PICST_66970	ko:K02324		ppa:PAS_chr3_0887	ko:K07101
sce:YJR010C-A	ko:K01423		pic:PICST_66973	ko:K00850		ppa:PAS_chr3_0890	ko:K01251
sce:YJR010W	ko:K00958		pic:PICST_67017	ko:K14328		ppa:PAS_chr3_0893	ko:K08286
sce:YJR013W	ko:K05284		pic:PICST_67105	ko:K00615		ppa:PAS_chr3_0895	ko:K04464
sce:YJR016C	ko:K01687		pic:PICST_67118	ko:K07300		ppa:PAS_chr3_0898	ko:K03028
sce:YJR017C	ko:K09578		pic:PICST_67138	ko:K13525		ppa:PAS_chr3_0899	ko:K00872
sce:YJR019C	ko:K01068		pic:PICST_67165	ko:K00765		ppa:PAS_chr3_0904	ko:K04482
sce:YJR022W	ko:K12627		pic:PICST_67176	ko:K00428		ppa:PAS_chr3_0906	ko:K03386
sce:YJR024C	ko:K08964		pic:PICST_67185	ko:K10885		ppa:PAS_chr3_0908	ko:K03495
sce:YJR025C	ko:K00452		pic:PICST_67190	ko:K09506		ppa:PAS_chr3_0914	ko:K11268
sce:YJR032W	ko:K01802		pic:PICST_67218	ko:K09274		ppa:PAS_chr3_0915	ko:K00767
sce:YJR035W	ko:K10841		pic:PICST_67249	ko:K00706		ppa:PAS_chr3_0918	ko:K06185
sce:YJR036C	ko:K12232		pic:PICST_67274	ko:K12667		ppa:PAS_chr3_0924	ko:K04555
sce:YJR040W	ko:K05393		pic:PICST_67292	ko:K00600		ppa:PAS_chr3_0925	ko:K03255
sce:YJR043C	ko:K03504		pic:PICST_67314	ko:K02266		ppa:PAS_chr3_0927	ko:K03537
sce:YJR045C	ko:K04043		pic:PICST_67316	ko:K02889		ppa:PAS_chr3_0928	ko:K03544
sce:YJR046W	ko:K12414		pic:PICST_67318	ko:K11228		ppa:PAS_chr3_0929	ko:K11718
sce:YJR047C	ko:K03263		pic:PICST_67392	ko:K03232		ppa:PAS_chr3_0932	ko:K00122
sce:YJR048W	ko:K08738		pic:PICST_67427	ko:K12763		ppa:PAS_chr3_0933	ko:K11836
sce:YJR050W	ko:K12870		pic:PICST_67434	ko:K11275		ppa:PAS_chr3_0936	ko:K01626
sce:YJR053W	ko:K02181		pic:PICST_67440	ko:K01768		ppa:PAS_chr3_0939	ko:K04712
sce:YJR057W	ko:K00943		pic:PICST_67502	ko:K11244		ppa:PAS_chr3_0941	ko:K02604
sce:YJR058C	ko:K11827		pic:PICST_67511	ko:K02218		ppa:PAS_chr3_0942	ko:K03019
sce:YJR059W	ko:K08286		pic:PICST_67516	ko:K07953		ppa:PAS_chr3_0943	ko:K00228
sce:YJR060W	ko:K09104		pic:PICST_67525	ko:K11563		ppa:PAS_chr3_0944	ko:K07441
sce:YJR062C	ko:K01463		pic:PICST_67560	ko:K01509		ppa:PAS_chr3_0947	ko:K02427
sce:YJR063W	ko:K03000		pic:PICST_67584	ko:K07897		ppa:PAS_chr3_0948	ko:K03247
sce:YJR064W	ko:K09497		pic:PICST_67602	ko:K03260		ppa:PAS_chr3_0949	ko:K04567
sce:YJR066W	ko:K07203		pic:PICST_67636	ko:K13996		ppa:PAS_chr3_0951	ko:K01803
sce:YJR068W	ko:K10755		pic:PICST_67678	ko:K10862		ppa:PAS_chr3_0954	ko:K01599
sce:YJR070C	ko:K06072		pic:PICST_67692	ko:K00820		ppa:PAS_chr3_0956	ko:K03678
sce:YJR072C	ko:K06883		pic:PICST_67704	ko:K01768		ppa:PAS_chr3_0957	ko:K05917
sce:YJR073C	ko:K00550		pic:PICST_67737	ko:K02154		ppa:PAS_chr3_0962	ko:K01656
sce:YJR075W	ko:K05534		pic:PICST_67752	ko:K05756		ppa:PAS_chr3_0965	ko:K01580
sce:YJR078W	ko:K00463		pic:PICST_67803	ko:K13953		ppa:PAS_chr3_0969	ko:K00784
sce:YJR082C	ko:K11344		pic:PICST_67807	ko:K03361		ppa:PAS_chr3_0971	ko:K12346
sce:YJR086W	ko:K07973		pic:PICST_67809	ko:K14012		ppa:PAS_chr3_0972	ko:K03259
sce:YJR090C	ko:K03360		pic:PICST_67817	ko:K03686		ppa:PAS_chr3_0974	ko:K12492
sce:YJR093C	ko:K14405		pic:PICST_67856	ko:K00940		ppa:PAS_chr3_0975	ko:K13237
sce:YJR094C	ko:K12764		pic:PICST_67859	ko:K09467		ppa:PAS_chr3_0979	ko:K01358
sce:YJR094W-A	ko:K02921		pic:PICST_67906	ko:K00381		ppa:PAS_chr3_0989	ko:K08492
sce:YJR096W	ko:K00540		pic:PICST_67919	ko:K09426		ppa:PAS_chr3_0992	ko:K12830
sce:YJR099W	ko:K05609		pic:PICST_67950	ko:K09265		ppa:PAS_chr3_0993	ko:K14300
sce:YJR101W	ko:K04564		pic:PICST_67982	ko:K02355		ppa:PAS_chr3_0994	ko:K11567
sce:YJR102C	ko:K12189		pic:PICST_68020	ko:K00143		ppa:PAS_chr3_0996	ko:K00560
sce:YJR103W	ko:K01937		pic:PICST_68034	ko:K00624		ppa:PAS_chr3_0997	ko:K00413
sce:YJR104C	ko:K04565		pic:PICST_68049	ko:K06660		ppa:PAS_chr3_0999	ko:K03849
sce:YJR105W	ko:K00856		pic:PICST_68058	ko:K01090		ppa:PAS_chr3_1001	ko:K06666
sce:YJR106W	ko:K07301		pic:PICST_68095	ko:K07243		ppa:PAS_chr3_1005	ko:K09704
sce:YJR107W	ko:K01066		pic:PICST_68096	ko:K09424		ppa:PAS_chr3_1006	ko:K06883
sce:YJR109C	ko:K01955		pic:PICST_68153	ko:K05767		ppa:PAS_chr3_1007	ko:K00804
sce:YJR112W	ko:K11562		pic:PICST_68160	ko:K03935		ppa:PAS_chr3_1011	ko:K00383
sce:YJR113C	ko:K02989		pic:PICST_68190	ko:K12620		ppa:PAS_chr3_1012	ko:K00606
sce:YJR117W	ko:K06013		pic:PICST_68202	ko:K04345		ppa:PAS_chr3_1014	ko:K12275
sce:YJR121W	ko:K02133		pic:PICST_68238	ko:K00162		ppa:PAS_chr3_1018	ko:K14023
sce:YJR122W	ko:K06980		pic:PICST_68297	ko:K00658		ppa:PAS_chr3_1021	ko:K00102
sce:YJR123W	ko:K02989		pic:PICST_68309	ko:K12613		ppa:PAS_chr3_1022	ko:K03245
sce:YJR130C	ko:K01739		pic:PICST_68318	ko:K00900		ppa:PAS_chr3_1024	ko:K00264
sce:YJR131W	ko:K01230		pic:PICST_68318	ko:K01103		ppa:PAS_chr3_1025	ko:K00671
sce:YJR133W	ko:K07101		pic:PICST_68332	ko:K12761		ppa:PAS_chr3_1028	ko:K00121
sce:YJR137C	ko:K00381		pic:PICST_68363	ko:K10580		ppa:PAS_chr3_1032	ko:K11883
sce:YJR139C	ko:K00003		pic:PICST_68402	ko:K06672		ppa:PAS_chr3_1037	ko:K00794
sce:YJR143C	ko:K00728		pic:PICST_68406	ko:K08735		ppa:PAS_chr3_1039	ko:K14304
sce:YJR145C	ko:K02987		pic:PICST_68431	ko:K14411		ppa:PAS_chr3_1040	ko:K02155
sce:YJR148W	ko:K00826		pic:PICST_68436	ko:K10413		ppa:PAS_chr3_1041	ko:K12845
sce:YJR152W	ko:K08192		pic:PICST_68459	ko:K06009		ppa:PAS_chr3_1042	ko:K12585
sce:YJR153W	ko:K01184		pic:PICST_68463	ko:K06133		ppa:PAS_chr3_1044	ko:K06158
sce:YJR155W	ko:K00100		pic:PICST_68474	ko:K01915		ppa:PAS_chr3_1045	ko:K13338
sce:YJR158W	ko:K08139		pic:PICST_68505	ko:K00602		ppa:PAS_chr3_1047	ko:K11827
sce:YJR159W	ko:K00008		pic:PICST_68558	ko:K13953		ppa:PAS_chr3_1048	ko:K03263
sce:YJR160C	ko:K08141		pic:PICST_68561	ko:K00052		ppa:PAS_chr3_1050	ko:K01164
sce:YKL001C	ko:K00860		pic:PICST_68659	ko:K01702		ppa:PAS_chr3_1054	ko:K03258
sce:YKL002W	ko:K12191		pic:PICST_68661	ko:K12591		ppa:PAS_chr3_1057	ko:K02912
sce:YKL006C-A	ko:K08505		pic:PICST_68683	ko:K06158		ppa:PAS_chr3_1067	ko:K12589
sce:YKL006W	ko:K02875		pic:PICST_68734	ko:K00854		ppa:PAS_chr3_1069	ko:K03036
sce:YKL007W	ko:K10364		pic:PICST_68747	ko:K09265		ppa:PAS_chr3_1070	ko:K14301
sce:YKL008C	ko:K04710		pic:PICST_68764	ko:K00111		ppa:PAS_chr3_1073	ko:K13336
sce:YKL010C	ko:K10590		pic:PICST_68770	ko:K01649		ppa:PAS_chr3_1077	ko:K12856
sce:YKL011C	ko:K01175		pic:PICST_68832	ko:K10956		ppa:PAS_chr3_1078	ko:K03355
sce:YKL012W	ko:K12821		pic:PICST_68871	ko:K01183		ppa:PAS_chr3_1083	ko:K03029
sce:YKL013C	ko:K05755		pic:PICST_68965	ko:K06883		ppa:PAS_chr3_1084	ko:K00381
sce:YKL015W	ko:K09248		pic:PICST_68990	ko:K01823		ppa:PAS_chr3_1085	ko:K08493
sce:YKL016C	ko:K02138		pic:PICST_68997	ko:K00326		ppa:PAS_chr3_1087	ko:K01381
sce:YKL019W	ko:K05955		pic:PICST_69049	ko:K03627		ppa:PAS_chr3_1092	ko:K01062
sce:YKL020C	ko:K06867		pic:PICST_69050	ko:K07942		ppa:PAS_chr3_1093	ko:K02154
sce:YKL022C	ko:K03353		pic:PICST_69059	ko:K02882		ppa:PAS_chr3_1100	ko:K03439
sce:YKL024C	ko:K13800		pic:PICST_69102	ko:K02915		ppa:PAS_chr3_1104	ko:K08852
sce:YKL025C	ko:K12572		pic:PICST_69242	ko:K00928		ppa:PAS_chr3_1105	ko:K03648
sce:YKL026C	ko:K00432		pic:PICST_69303	ko:K01899		ppa:PAS_chr3_1108	ko:K07036
sce:YKL028W	ko:K03136		pic:PICST_69349	ko:K02872		ppa:PAS_chr3_1110	ko:K01866
sce:YKL029C	ko:K00027		pic:PICST_69362	ko:K01520		ppa:PAS_chr3_1111	ko:K00235
sce:YKL035W	ko:K00963		pic:PICST_69376	ko:K03963		ppa:PAS_chr3_1112	ko:K10747
sce:YKL041W	ko:K12193		pic:PICST_69500	ko:K00033		ppa:PAS_chr3_1115	ko:K01809
sce:YKL045W	ko:K02685		pic:PICST_69529	ko:K05692		ppa:PAS_chr3_1119	ko:K03955
sce:YKL046C	ko:K08257		pic:PICST_69545	ko:K03097		ppa:PAS_chr3_1121	ko:K05758
sce:YKL048C	ko:K00924		pic:PICST_69583	ko:K03626		ppa:PAS_chr3_1122	ko:K03256
sce:YKL052C	ko:K11566		pic:PICST_69588	ko:K02155		ppa:PAS_chr3_1123	ko:K06944
sce:YKL055C	ko:K00540		pic:PICST_69601	ko:K11253		ppa:PAS_chr3_1126	ko:K01057
sce:YKL058W	ko:K03123		pic:PICST_69620	ko:K11238		ppa:PAS_chr3_1127	ko:K01613
sce:YKL060C	ko:K01624		pic:PICST_69669	ko:K01695		ppa:PAS_chr3_1128	ko:K06062
sce:YKL062W	ko:K09468		pic:PICST_69669	ko:K01696		ppa:PAS_chr3_1129	ko:K02729
sce:YKL067W	ko:K00940		pic:PICST_69676	ko:K01942		ppa:PAS_chr3_1132	ko:K14264
sce:YKL069W	ko:K07170		pic:PICST_69759	ko:K11884		ppa:PAS_chr3_1133	ko:K11427
sce:YKL070W	ko:K07734		pic:PICST_69779	ko:K02134		ppa:PAS_chr3_1138	ko:K00759
sce:YKL073W	ko:K09486		pic:PICST_69783	ko:K02870		ppa:PAS_chr3_1140	ko:K10418
sce:YKL080W	ko:K02148		pic:PICST_69792	ko:K02875		ppa:PAS_chr3_1142	ko:K12669
sce:YKL081W	ko:K03233		pic:PICST_69820	ko:K11835		ppa:PAS_chr3_1146	ko:K07095
sce:YKL085W	ko:K00026		pic:PICST_69865	ko:K03178		ppa:PAS_chr3_1147	ko:K12843
sce:YKL086W	ko:K12260		pic:PICST_69965	ko:K04079		ppa:PAS_chr3_1158	ko:K11664
sce:YKL087C	ko:K01764		pic:PICST_69996	ko:K09490		ppa:PAS_chr3_1159	ko:K11648
sce:YKL089W	ko:K11497		pic:PICST_70077	ko:K00877		ppa:PAS_chr3_1162	ko:K10967
sce:YKL101W	ko:K02515		pic:PICST_70083	ko:K05535		ppa:PAS_chr3_1163	ko:K11293
sce:YKL103C	ko:K01268		pic:PICST_70094	ko:K01892		ppa:PAS_chr3_1164	ko:K13754
sce:YKL104C	ko:K00820		pic:PICST_70108	ko:K00814		ppa:PAS_chr3_1165	ko:K12188
sce:YKL106W	ko:K14455		pic:PICST_70121	ko:K01951		ppa:PAS_chr3_1167	ko:K07874
sce:YKL108W	ko:K10729		pic:PICST_70126	ko:K03126		ppa:PAS_chr3_1169	ko:K05692
sce:YKL112W	ko:K09249		pic:PICST_70210	ko:K00293		ppa:PAS_chr3_1186	ko:K06672
sce:YKL113C	ko:K04799		pic:PICST_70259	ko:K10808		ppa:PAS_chr3_1188	ko:K03953
sce:YKL114C	ko:K10771		pic:PICST_70277	ko:K12586		ppa:PAS_chr3_1191	ko:K10752
sce:YKL116C	ko:K08286		pic:PICST_70308	ko:K01771		ppa:PAS_chr3_1192	ko:K00844
sce:YKL126W	ko:K08282		pic:PICST_70378	ko:K12608		ppa:PAS_chr3_1194	ko:K01556
sce:YKL127W	ko:K01835		pic:PICST_70394	ko:K01834		ppa:PAS_chr3_1197	ko:K00762
sce:YKL132C	ko:K01930		pic:PICST_70431	ko:K03386		ppa:PAS_chr3_1200	ko:K02951
sce:YKL134C	ko:K01410		pic:PICST_70448	ko:K14394		ppa:PAS_chr3_1204	ko:K14309
sce:YKL138C-A	ko:K11571		pic:PICST_70478	ko:K02957		ppa:PAS_chr3_1218	ko:K03357
sce:YKL139W	ko:K00916		pic:PICST_70563	ko:K00850		ppa:PAS_chr3_1221	ko:K08869
sce:YKL140W	ko:K01066		pic:PICST_70572	ko:K00728		ppa:PAS_chr3_1223	ko:K01412
sce:YKL141W	ko:K00236		pic:PICST_70645	ko:K03305		ppa:PAS_chr3_1236	ko:K03661
sce:YKL144C	ko:K03022		pic:PICST_70660	ko:K04460		ppa:PAS_chr3_1238	ko:K08489
sce:YKL145W	ko:K03061		pic:PICST_70663	ko:K07562		ppa:PAS_chr3_1240	ko:K06063
sce:YKL148C	ko:K00234		pic:PICST_70693	ko:K00507		ppa:PAS_chr3_1249	ko:K02835
sce:YKL149C	ko:K01175		pic:PICST_70720	ko:K01689		ppa:PAS_chr3_1252	ko:K12831
sce:YKL150W	ko:K00326		pic:PICST_70792	ko:K11396		ppa:PAS_chr3_1255	ko:K01519
sce:YKL152C	ko:K01834		pic:PICST_70893	ko:K02260		ppa:PAS_chr3_1256	ko:K12389
sce:YKL154W	ko:K12272		pic:PICST_70932	ko:K02542		ppa:PAS_chr3_1258	ko:K03094
sce:YKL156W	ko:K02978		pic:PICST_71165	ko:K05532		ppa:PAS_chr4_0013	ko:K05349
sce:YKL157W	ko:K13721		pic:PICST_71203	ko:K01620		ppa:PAS_chr4_0018	ko:K08738
sce:YKL161C	ko:K08293		pic:PICST_71224	ko:K07748		ppa:PAS_chr4_0020	ko:K12870
sce:YKL165C	ko:K05285		pic:PICST_71226	ko:K02988		ppa:PAS_chr4_0021	ko:K01526
sce:YKL166C	ko:K04345		pic:PICST_71285	ko:K04649		ppa:PAS_chr4_0022	ko:K11838
sce:YKL168C	ko:K08286		pic:PICST_71370	ko:K02891		ppa:PAS_chr4_0024	ko:K11553
sce:YKL171W	ko:K08286		pic:PICST_71431	ko:K11407		ppa:PAS_chr4_0027	ko:K06970
sce:YKL173W	ko:K12853		pic:PICST_71471	ko:K01610		ppa:PAS_chr4_0028	ko:K10732
sce:YKL178C	ko:K04627		pic:PICST_71487	ko:K01889		ppa:PAS_chr4_0032	ko:K03239
sce:YKL179C	ko:K09313		pic:PICST_71522	ko:K07874		ppa:PAS_chr4_0033	ko:K02355
sce:YKL180W	ko:K02880		pic:PICST_71543	ko:K02267		ppa:PAS_chr4_0034	ko:K10739
sce:YKL181W	ko:K00948		pic:PICST_71636	ko:K02541		ppa:PAS_chr4_0038	ko:K03235
sce:YKL182W	ko:K00668		pic:PICST_71674	ko:K00297		ppa:PAS_chr4_0039	ko:K13357
sce:YKL184W	ko:K01581		pic:PICST_71737	ko:K01930		ppa:PAS_chr4_0041	ko:K02891
sce:YKL189W	ko:K08272		pic:PICST_71824	ko:K03066		ppa:PAS_chr4_0049	ko:K03454
sce:YKL190W	ko:K06268		pic:PICST_71868	ko:K02146		ppa:PAS_chr4_0050	ko:K01850
sce:YKL192C	ko:K03955		pic:PICST_71892	ko:K06127		ppa:PAS_chr4_0052	ko:K10256
sce:YKL194C	ko:K01868		pic:PICST_71938	ko:K02995		ppa:PAS_chr4_0054	ko:K14303
sce:YKL196C	ko:K08516		pic:PICST_71939	ko:K12274		ppa:PAS_chr4_0055	ko:K00231
sce:YKL197C	ko:K13338		pic:PICST_71972	ko:K03955		ppa:PAS_chr4_0060	ko:K00621
sce:YKL198C	ko:K08286		pic:PICST_72031	ko:K01301		ppa:PAS_chr4_0061	ko:K10845
sce:YKL203C	ko:K07203		pic:PICST_72073	ko:K03457		ppa:PAS_chr4_0063	ko:K00223
sce:YKL205W	ko:K14288		pic:PICST_72079	ko:K11365		ppa:PAS_chr4_0066	ko:K02730
sce:YKL206C	ko:K11880		pic:PICST_72090	ko:K01809		ppa:PAS_chr4_0069	ko:K10753
sce:YKL210W	ko:K03178		pic:PICST_72104	ko:K00031		ppa:PAS_chr4_0081	ko:K00793
sce:YKL211C	ko:K01656		pic:PICST_72127	ko:K05543		ppa:PAS_chr4_0083	ko:K12862
sce:YKL213C	ko:K14018		pic:PICST_72128	ko:K01456		ppa:PAS_chr4_0086	ko:K07019
sce:YKL215C	ko:K01469		pic:PICST_72153	ko:K00083		ppa:PAS_chr4_0090	ko:K14292
sce:YKL216W	ko:K00226		pic:PICST_72214	ko:K04646		ppa:PAS_chr4_0093	ko:K09265
sce:YKL217W	ko:K08178		pic:PICST_72245	ko:K01873		ppa:PAS_chr4_0094	ko:K02991
sce:YKR002W	ko:K14376		pic:PICST_72279	ko:K00688		ppa:PAS_chr4_0095	ko:K12825
sce:YKR008W	ko:K11759		pic:PICST_72287	ko:K01886		ppa:PAS_chr4_0098	ko:K07739
sce:YKR009C	ko:K00100		pic:PICST_72313	ko:K00728		ppa:PAS_chr4_0100	ko:K11322
sce:YKR009C	ko:K01726		pic:PICST_72398	ko:K01890		ppa:PAS_chr4_0101	ko:K01876
sce:YKR014C	ko:K07976		pic:PICST_72518	ko:K10256		ppa:PAS_chr4_0102	ko:K03233
sce:YKR017C	ko:K11968		pic:PICST_72556	ko:K03262		ppa:PAS_chr4_0103	ko:K05529
sce:YKR026C	ko:K03239		pic:PICST_72561	ko:K05534		ppa:PAS_chr4_0109	ko:K06674
sce:YKR029C	ko:K07117		pic:PICST_72583	ko:K10755		ppa:PAS_chr4_0112	ko:K01620
sce:YKR031C	ko:K01115		pic:PICST_72662	ko:K03140		ppa:PAS_chr4_0120	ko:K03936
sce:YKR034W	ko:K09184		pic:PICST_72675	ko:K00942		ppa:PAS_chr4_0121	ko:K09494
sce:YKR035W-A	ko:K12197		pic:PICST_72691	ko:K12197		ppa:PAS_chr4_0123	ko:K11213
sce:YKR037C	ko:K11573		pic:PICST_72696	ko:K01516		ppa:PAS_chr4_0124	ko:K10858
sce:YKR038C	ko:K01409		pic:PICST_72706	ko:K02868		ppa:PAS_chr4_0126	ko:K11984
sce:YKR043C	ko:K01834		pic:PICST_72775	ko:K01390		ppa:PAS_chr4_0127	ko:K03685
sce:YKR048C	ko:K11279		pic:PICST_72792	ko:K03249		ppa:PAS_chr4_0129	ko:K02307
sce:YKR052C	ko:K03454		pic:PICST_72822	ko:K00329		ppa:PAS_chr4_0131	ko:K02934
sce:YKR053C	ko:K04717		pic:PICST_72872	ko:K00021		ppa:PAS_chr4_0138	ko:K01956
sce:YKR054C	ko:K10413		pic:PICST_72946	ko:K00679		ppa:PAS_chr4_0139	ko:K02925
sce:YKR055W	ko:K07975		pic:PICST_73043	ko:K09831		ppa:PAS_chr4_0140	ko:K11594
sce:YKR056W	ko:K01567		pic:PICST_73203	ko:K12275		ppa:PAS_chr4_0142	ko:K03964
sce:YKR057W	ko:K02971		pic:PICST_73224	ko:K01850		ppa:PAS_chr4_0143	ko:K11681
sce:YKR059W	ko:K03257		pic:PICST_73274	ko:K09829		ppa:PAS_chr4_0147	ko:K05821
sce:YKR061W	ko:K03854		pic:PICST_73324	ko:K02960		ppa:PAS_chr4_0148	ko:K10389
sce:YKR062W	ko:K03137		pic:PICST_73330	ko:K11253		ppa:PAS_chr4_0149	ko:K00326
sce:YKR066C	ko:K00428		pic:PICST_73333	ko:K00417		ppa:PAS_chr4_0150	ko:K00928
sce:YKR067W	ko:K13507		pic:PICST_73371	ko:K01537		ppa:PAS_chr4_0153	ko:K13333
sce:YKR069W	ko:K00589		pic:PICST_73391	ko:K03253		ppa:PAS_chr4_0156	ko:K10601
sce:YKR076W	ko:K07393		pic:PICST_73399	ko:K00908		ppa:PAS_chr4_0157	ko:K11251
sce:YKR079C	ko:K00784		pic:PICST_73416	ko:K03106		ppa:PAS_chr4_0158	ko:K04077
sce:YKR080W	ko:K00295		pic:PICST_73446	ko:K01381		ppa:PAS_chr4_0160	ko:K10398
sce:YKR083C	ko:K11567		pic:PICST_73482	ko:K11572		ppa:PAS_chr4_0163	ko:K14312
sce:YKR084C	ko:K14416		pic:PICST_73488	ko:K11252		ppa:PAS_chr4_0165	ko:K07976
sce:YKR086W	ko:K12815		pic:PICST_73490	ko:K11251		ppa:PAS_chr4_0167	ko:K05841
sce:YKR089C	ko:K07001		pic:PICST_73499	ko:K11886		ppa:PAS_chr4_0172	ko:K10696
sce:YKR093W	ko:K03305		pic:PICST_73507	ko:K02999		ppa:PAS_chr4_0174	ko:K11874
sce:YKR094C	ko:K02927		pic:PICST_73563	ko:K00670		ppa:PAS_chr4_0178	ko:K05544
sce:YKR095W	ko:K09291		pic:PICST_73625	ko:K11684		ppa:PAS_chr4_0180	ko:K02910
sce:YKR097W	ko:K01610		pic:PICST_73701	ko:K00844		ppa:PAS_chr4_0185	ko:K11294
sce:YKR098C	ko:K11871		pic:PICST_73792	ko:K00295		ppa:PAS_chr4_0191	ko:K01638
sce:YKR099W	ko:K09423		pic:PICST_73817	ko:K06134		ppa:PAS_chr4_0194	ko:K12613
sce:YKR101W	ko:K11120		pic:PICST_73842	ko:K02977		ppa:PAS_chr4_0195	ko:K07179
sce:YLL001W	ko:K01528		pic:PICST_73864	ko:K05765		ppa:PAS_chr4_0196	ko:K01930
sce:YLL002W	ko:K11309		pic:PICST_73878	ko:K08770		ppa:PAS_chr4_0197	ko:K10808
sce:YLL004W	ko:K02605		pic:PICST_73895	ko:K02978		ppa:PAS_chr4_0198	ko:K09829
sce:YLL008W	ko:K13181		pic:PICST_74130	ko:K01620		ppa:PAS_chr4_0200	ko:K08876
sce:YLL009C	ko:K02260		pic:PICST_74151	ko:K14165		ppa:PAS_chr4_0201	ko:K12823
sce:YLL011W	ko:K11806		pic:PICST_74163	ko:K03936		ppa:PAS_chr4_0204	ko:K10842
sce:YLL018C	ko:K01876		pic:PICST_74289	ko:K00616		ppa:PAS_chr4_0208	ko:K02872
sce:YLL019C	ko:K08287		pic:PICST_74317	ko:K03164		ppa:PAS_chr4_0210	ko:K05863
sce:YLL022C	ko:K11372		pic:PICST_74319	ko:K01196		ppa:PAS_chr4_0211	ko:K02993
sce:YLL024C	ko:K03283		pic:PICST_74320	ko:K07204		ppa:PAS_chr4_0213	ko:K01807
sce:YLL027W	ko:K13628		pic:PICST_74393	ko:K13950		ppa:PAS_chr4_0223	ko:K02540
sce:YLL028W	ko:K08157		pic:PICST_74461	ko:K02325		ppa:PAS_chr4_0224	ko:K12606
sce:YLL029W	ko:K01262		pic:PICST_74513	ko:K04567		ppa:PAS_chr4_0226	ko:K06942
sce:YLL031C	ko:K05288		pic:PICST_74520	ko:K08332		ppa:PAS_chr4_0227	ko:K07152
sce:YLL035W	ko:K06947		pic:PICST_74533	ko:K09498		ppa:PAS_chr4_0228	ko:K01652
sce:YLL036C	ko:K10599		pic:PICST_74587	ko:K01679		ppa:PAS_chr4_0230	ko:K13108
sce:YLL039C	ko:K08770		pic:PICST_74602	ko:K09522		ppa:PAS_chr4_0232	ko:K13617
sce:YLL041C	ko:K00235		pic:PICST_74631	ko:K01866		ppa:PAS_chr4_0233	ko:K01950
sce:YLL042C	ko:K08338		pic:PICST_74636	ko:K03257		ppa:PAS_chr4_0238	ko:K03144
sce:YLL043W	ko:K03441		pic:PICST_74639	ko:K02930		ppa:PAS_chr4_0239	ko:K03021
sce:YLL045C	ko:K02936		pic:PICST_74652	ko:K03027		ppa:PAS_chr4_0244	ko:K10998
sce:YLL050C	ko:K05765		pic:PICST_74654	ko:K00344		ppa:PAS_chr4_0246	ko:K02987
sce:YLL051C	ko:K00521		pic:PICST_74665	ko:K00966		ppa:PAS_chr4_0247	ko:K01934
sce:YLL052C	ko:K09885		pic:PICST_74706	ko:K07750		ppa:PAS_chr4_0248	ko:K00826
sce:YLL053C	ko:K09885		pic:PICST_74722	ko:K01210		ppa:PAS_chr4_0253	ko:K02838
sce:YLL057C	ko:K00540		pic:PICST_74777	ko:K02981		ppa:PAS_chr4_0262	ko:K07943
sce:YLL058W	ko:K01739		pic:PICST_74899	ko:K01537		ppa:PAS_chr4_0263	ko:K14293
sce:YLR005W	ko:K03142		pic:PICST_74933	ko:K01112		ppa:PAS_chr4_0264	ko:K07252
sce:YLR006C	ko:K11233		pic:PICST_75017	ko:K03061		ppa:PAS_chr4_0267	ko:K02898
sce:YLR008C	ko:K09539		pic:PICST_75097	ko:K00329		ppa:PAS_chr4_0272	ko:K00101
sce:YLR009W	ko:K02896		pic:PICST_75184	ko:K02212		ppa:PAS_chr4_0276	ko:K01889
sce:YLR010C	ko:K11116		pic:PICST_75213	ko:K01510		ppa:PAS_chr4_0279	ko:K10742
sce:YLR016C	ko:K13108		pic:PICST_75268	ko:K05864		ppa:PAS_chr4_0280	ko:K08964
sce:YLR017W	ko:K00772		pic:PICST_75322	ko:K11128		ppa:PAS_chr4_0284	ko:K03671
sce:YLR021W	ko:K11881		pic:PICST_75355	ko:K00416		ppa:PAS_chr4_0285	ko:K01079
sce:YLR023C	ko:K07036		pic:PICST_75361	ko:K01553		ppa:PAS_chr4_0292	ko:K02974
sce:YLR025W	ko:K12194		pic:PICST_75374	ko:K03006		ppa:PAS_chr4_0294	ko:K00766
sce:YLR026C	ko:K08490		pic:PICST_75393	ko:K03254		ppa:PAS_chr4_0298	ko:K11397
sce:YLR027C	ko:K14454		pic:PICST_75424	ko:K00232		ppa:PAS_chr4_0299	ko:K10881
sce:YLR028C	ko:K00602		pic:PICST_75433	ko:K13682		ppa:PAS_chr4_0300	ko:K03065
sce:YLR029C	ko:K02877		pic:PICST_75451	ko:K00958		ppa:PAS_chr4_0302	ko:K03018
sce:YLR032W	ko:K01529		pic:PICST_75487	ko:K14191		ppa:PAS_chr4_0308	ko:K11292
sce:YLR033W	ko:K11766		pic:PICST_75489	ko:K00852		ppa:PAS_chr4_0309	ko:K12868
sce:YLR034C	ko:K12346		pic:PICST_75518	ko:K03940		ppa:PAS_chr4_0311	ko:K07512
sce:YLR038C	ko:K02267		pic:PICST_75530	ko:K02437		ppa:PAS_chr4_0313	ko:K08286
sce:YLR043C	ko:K03671		pic:PICST_75534	ko:K01527		ppa:PAS_chr4_0315	ko:K11231
sce:YLR044C	ko:K01568		pic:PICST_75569	ko:K01952		ppa:PAS_chr4_0316	ko:K09291
sce:YLR048W	ko:K02998		pic:PICST_75615	ko:K02145		ppa:PAS_chr4_0322	ko:K03106
sce:YLR052W	ko:K11677		pic:PICST_75631	ko:K00281		ppa:PAS_chr4_0323	ko:K02684
sce:YLR055C	ko:K11360		pic:PICST_75662	ko:K10807		ppa:PAS_chr4_0334	ko:K09467
sce:YLR056W	ko:K09830		pic:PICST_75738	ko:K01262		ppa:PAS_chr4_0335	ko:K00457
sce:YLR057W	ko:K01230		pic:PICST_75782	ko:K12580		ppa:PAS_chr4_0343	ko:K01814
sce:YLR058C	ko:K00600		pic:PICST_75802	ko:K01687		ppa:PAS_chr4_0344	ko:K03011
sce:YLR059C	ko:K13288		pic:PICST_75833	ko:K12858		ppa:PAS_chr4_0346	ko:K00670
sce:YLR060W	ko:K01890		pic:PICST_75910	ko:K00511		ppa:PAS_chr4_0348	ko:K02973
sce:YLR061W	ko:K02891		pic:PICST_75911	ko:K01267		ppa:PAS_chr4_0352	ko:K01897
sce:YLR066W	ko:K12948		pic:PICST_75957	ko:K11483		ppa:PAS_chr4_0353	ko:K04082
sce:YLR069C	ko:K02355		pic:PICST_76016	ko:K05528		ppa:PAS_chr4_0354	ko:K14308
sce:YLR070C	ko:K05351		pic:PICST_76018	ko:K03953		ppa:PAS_chr4_0355	ko:K03952
sce:YLR075W	ko:K02866		pic:PICST_76038	ko:K10756		ppa:PAS_chr4_0368	ko:K10251
sce:YLR078C	ko:K08496		pic:PICST_76043	ko:K14004		ppa:PAS_chr4_0369	ko:K00380
sce:YLR079W	ko:K03085		pic:PICST_76151	ko:K01807		ppa:PAS_chr4_0370	ko:K11667
sce:YLR081W	ko:K08139		pic:PICST_76181	ko:K00670		ppa:PAS_chr4_0374	ko:K02905
sce:YLR085C	ko:K11662		pic:PICST_76205	ko:K00452		ppa:PAS_chr4_0376	ko:K11341
sce:YLR086W	ko:K06675		pic:PICST_76215	ko:K02962		ppa:PAS_chr4_0378	ko:K06287
sce:YLR088W	ko:K05289		pic:PICST_76226	ko:K00329		ppa:PAS_chr4_0386	ko:K03241
sce:YLR089C	ko:K00814		pic:PICST_76226	ko:K00356		ppa:PAS_chr4_0387	ko:K03064
sce:YLR092W	ko:K03321		pic:PICST_76243	ko:K02942		ppa:PAS_chr4_0391	ko:K11518
sce:YLR093C	ko:K08564		pic:PICST_76246	ko:K02922		ppa:PAS_chr4_0393	ko:K01869
sce:YLR096W	ko:K08286		pic:PICST_76282	ko:K06972		ppa:PAS_chr4_0394	ko:K14284
sce:YLR097C	ko:K10295		pic:PICST_76301	ko:K14309		ppa:PAS_chr4_0395	ko:K09540
sce:YLR100W	ko:K09827		pic:PICST_76328	ko:K01874		ppa:PAS_chr4_0398	ko:K00286
sce:YLR102C	ko:K03356		pic:PICST_76360	ko:K12572		ppa:PAS_chr4_0401	ko:K00685
sce:YLR103C	ko:K06628		pic:PICST_76461	ko:K12393		ppa:PAS_chr4_0402	ko:K03115
sce:YLR105C	ko:K01170		pic:PICST_76463	ko:K01251		ppa:PAS_chr4_0405	ko:K01551
sce:YLR109W	ko:K14171		pic:PICST_76484	ko:K00750		ppa:PAS_chr4_0408	ko:K00967
sce:YLR113W	ko:K04441		pic:PICST_76493	ko:K00967		ppa:PAS_chr4_0412	ko:K02942
sce:YLR116W	ko:K13095		pic:PICST_76518	ko:K00134		ppa:PAS_chr4_0413	ko:K02873
sce:YLR117C	ko:K12869		pic:PICST_76559	ko:K03943		ppa:PAS_chr4_0414	ko:K02960
sce:YLR118C	ko:K06999		pic:PICST_76656	ko:K11229		ppa:PAS_chr4_0415	ko:K00600
sce:YLR120C	ko:K06009		pic:PICST_76693	ko:K08286		ppa:PAS_chr4_0416	ko:K00830
sce:YLR121C	ko:K01386		pic:PICST_76726	ko:K11756		ppa:PAS_chr4_0417	ko:K09529
sce:YLR127C	ko:K03349		pic:PICST_76750	ko:K01784		ppa:PAS_chr4_0418	ko:K01698
sce:YLR131C	ko:K09238		pic:PICST_76750	ko:K01785		ppa:PAS_chr4_0420	ko:K12195
sce:YLR133W	ko:K00866		pic:PICST_76772	ko:K02021		ppa:PAS_chr4_0422	ko:K02267
sce:YLR134W	ko:K04103		pic:PICST_76777	ko:K01254		ppa:PAS_chr4_0429	ko:K04649
sce:YLR138W	ko:K03316		pic:PICST_76901	ko:K00641		ppa:PAS_chr4_0431	ko:K12604
sce:YLR142W	ko:K00318		pic:PICST_76999	ko:K02998		ppa:PAS_chr4_0434	ko:K03248
sce:YLR143W	ko:K06927		pic:PICST_77026	ko:K03386		ppa:PAS_chr4_0436	ko:K03868
sce:YLR146C	ko:K00802		pic:PICST_77042	ko:K02866		ppa:PAS_chr4_0437	ko:K14170
sce:YLR147C	ko:K11088		pic:PICST_77059	ko:K02997		ppa:PAS_chr4_0440	ko:K11979
sce:YLR152C	ko:K07088		pic:PICST_77083	ko:K00621		ppa:PAS_chr4_0441	ko:K08675
sce:YLR153C	ko:K01895		pic:PICST_77110	ko:K02263		ppa:PAS_chr4_0443	ko:K06316
sce:YLR155C	ko:K01424		pic:PICST_77120	ko:K02976		ppa:PAS_chr4_0448	ko:K12621
sce:YLR157C	ko:K01424		pic:PICST_77156	ko:K01207		ppa:PAS_chr4_0449	ko:K02259
sce:YLR158C	ko:K01424		pic:PICST_77216	ko:K01876		ppa:PAS_chr4_0450	ko:K13682
sce:YLR160C	ko:K01424		pic:PICST_77218	ko:K01835		ppa:PAS_chr4_0451	ko:K13682
sce:YLR163C	ko:K01412		pic:PICST_77227	ko:K01697		ppa:PAS_chr4_0456	ko:K02953
sce:YLR164W	ko:K00237		pic:PICST_77247	ko:K01758		ppa:PAS_chr4_0459	ko:K08339
sce:YLR167W	ko:K02977		pic:PICST_77262	ko:K01840		ppa:PAS_chr4_0464	ko:K00599
sce:YLR172C	ko:K00586		pic:PICST_77282	ko:K02900		ppa:PAS_chr4_0470	ko:K00140
sce:YLR174W	ko:K00031		pic:PICST_77329	ko:K11771		ppa:PAS_chr4_0471	ko:K13682
sce:YLR175W	ko:K11131		pic:PICST_77382	ko:K01852		ppa:PAS_chr4_0473	ko:K05663
sce:YLR176C	ko:K09175		pic:PICST_77411	ko:K06948		ppa:PAS_chr4_0475	ko:K04499
sce:YLR178C	ko:K06910		pic:PICST_77434	ko:K03317		ppa:PAS_chr4_0477	ko:K00859
sce:YLR179C	ko:K06910		pic:PICST_77439	ko:K08197		ppa:PAS_chr4_0478	ko:K00914
sce:YLR180W	ko:K00789		pic:PICST_77457	ko:K08819		ppa:PAS_chr4_0484	ko:K14007
sce:YLR181C	ko:K12199		pic:PICST_77492	ko:K02133		ppa:PAS_chr4_0487	ko:K09466
sce:YLR182W	ko:K06648		pic:PICST_77516	ko:K01875		ppa:PAS_chr4_0490	ko:K12603
sce:YLR185W	ko:K02922		pic:PICST_77538	ko:K00819		ppa:PAS_chr4_0492	ko:K10773
sce:YLR187W	ko:K12609		pic:PICST_77550	ko:K12766		ppa:PAS_chr4_0494	ko:K03456
sce:YLR188W	ko:K02021		pic:PICST_77556	ko:K05533		ppa:PAS_chr4_0496	ko:K10689
sce:YLR189C	ko:K05841		pic:PICST_77577	ko:K14298		ppa:PAS_chr4_0506	ko:K02728
sce:YLR191W	ko:K13344		pic:PICST_77657	ko:K13509		ppa:PAS_chr4_0511	ko:K09458
sce:YLR192C	ko:K03245		pic:PICST_77752	ko:K01269		ppa:PAS_chr4_0513	ko:K09498
sce:YLR195C	ko:K00671		pic:PICST_77777	ko:K08286		ppa:PAS_chr4_0518	ko:K03138
sce:YLR199C	ko:K11879		pic:PICST_77786	ko:K00327		ppa:PAS_chr4_0520	ko:K00419
sce:YLR200W	ko:K04798		pic:PICST_77798	ko:K13342		ppa:PAS_chr4_0521	ko:K10625
sce:YLR207W	ko:K14023		pic:PICST_77822	ko:K14154		ppa:PAS_chr4_0522	ko:K01866
sce:YLR208W	ko:K14004		pic:PICST_77904	ko:K04713		ppa:PAS_chr4_0524	ko:K02984
sce:YLR209C	ko:K03783		pic:PICST_77955	ko:K00418		ppa:PAS_chr4_0526	ko:K02603
sce:YLR210W	ko:K06659		pic:PICST_77977	ko:K03002		ppa:PAS_chr4_0530	ko:K04371
sce:YLR212C	ko:K10389		pic:PICST_77997	ko:K01869		ppa:PAS_chr4_0533	ko:K07375
sce:YLR216C	ko:K05864		pic:PICST_78004	ko:K00260		ppa:PAS_chr4_0535	ko:K03950
sce:YLR229C	ko:K04393		pic:PICST_78051	ko:K00549		ppa:PAS_chr4_0538	ko:K12855
sce:YLR231C	ko:K01556		pic:PICST_78070	ko:K01868		ppa:PAS_chr4_0544	ko:K03847
sce:YLR233C	ko:K11132		pic:PICST_78088	ko:K01288		ppa:PAS_chr4_0549	ko:K11372
sce:YLR234W	ko:K03165		pic:PICST_78097	ko:K03316		ppa:PAS_chr4_0552	ko:K03283
sce:YLR239C	ko:K03801		pic:PICST_78143	ko:K01937		ppa:PAS_chr4_0555	ko:K10846
sce:YLR240W	ko:K00914		pic:PICST_78208	ko:K01067		ppa:PAS_chr4_0558	ko:K11376
sce:YLR243W	ko:K06883		pic:PICST_78248	ko:K00948		ppa:PAS_chr4_0563	ko:K07573
sce:YLR244C	ko:K01265		pic:PICST_78259	ko:K00981		ppa:PAS_chr4_0566	ko:K03539
sce:YLR245C	ko:K01489		pic:PICST_78267	ko:K00927		ppa:PAS_chr4_0568	ko:K02218
sce:YLR248W	ko:K08286		pic:PICST_78299	ko:K00053		ppa:PAS_chr4_0576	ko:K00002
sce:YLR249W	ko:K03235		pic:PICST_78306	ko:K00010		ppa:PAS_chr4_0578	ko:K01673
sce:YLR251W	ko:K13348		pic:PICST_78316	ko:K00415		ppa:PAS_chr4_0579	ko:K01178
sce:YLR253W	ko:K08869		pic:PICST_78343	ko:K00026		ppa:PAS_chr4_0580	ko:K00030
sce:YLR256W	ko:K09247		pic:PICST_78360	ko:K07750		ppa:PAS_chr4_0584	ko:K06009
sce:YLR258W	ko:K00693		pic:PICST_78364	ko:K01476		ppa:PAS_chr4_0585	ko:K02216
sce:YLR259C	ko:K04077		pic:PICST_78373	ko:K00586		ppa:PAS_chr4_0587	ko:K00600
sce:YLR260W	ko:K04718		pic:PICST_78401	ko:K03029		ppa:PAS_chr4_0592	ko:K03454
sce:YLR262C	ko:K07976		pic:PICST_78422	ko:K02127		ppa:PAS_chr4_0598	ko:K01634
sce:YLR263W	ko:K12777		pic:PICST_78426	ko:K02989		ppa:PAS_chr4_0600	ko:K14006
sce:YLR264W	ko:K02979		pic:PICST_78456	ko:K00432		ppa:PAS_chr4_0601	ko:K09043
sce:YLR265C	ko:K10983		pic:PICST_78463	ko:K03263		ppa:PAS_chr4_0605	ko:K06867
sce:YLR268W	ko:K08517		pic:PICST_78465	ko:K02964		ppa:PAS_chr4_0610	ko:K12669
sce:YLR270W	ko:K12584		pic:PICST_78481	ko:K01485		ppa:PAS_chr4_0613	ko:K01939
sce:YLR272C	ko:K06677		pic:PICST_78490	ko:K08738		ppa:PAS_chr4_0618	ko:K10356
sce:YLR274W	ko:K02209		pic:PICST_78524	ko:K01514		ppa:PAS_chr4_0621	ko:K00276
sce:YLR275W	ko:K11096		pic:PICST_78571	ko:K03133		ppa:PAS_chr4_0623	ko:K07374
sce:YLR276C	ko:K01529		pic:PICST_78645	ko:K09175		ppa:PAS_chr4_0624	ko:K00844
sce:YLR277C	ko:K14403		pic:PICST_78660	ko:K11788		ppa:PAS_chr4_0626	ko:K09184
sce:YLR286C	ko:K01183		pic:PICST_78689	ko:K04043		ppa:PAS_chr4_0630	ko:K07401
sce:YLR287C-A	ko:K02983		pic:PICST_78698	ko:K00681		ppa:PAS_chr4_0633	ko:K12609
sce:YLR288C	ko:K02544		pic:PICST_78746	ko:K01120		ppa:PAS_chr4_0635	ko:K12199
sce:YLR291C	ko:K03754		pic:PICST_78783	ko:K01336		ppa:PAS_chr4_0636	ko:K11238
sce:YLR292C	ko:K12274		pic:PICST_78788	ko:K00764		ppa:PAS_chr4_0641	ko:K06670
sce:YLR293C	ko:K07936		pic:PICST_78806	ko:K00600		ppa:PAS_chr4_0642	ko:K06889
sce:YLR295C	ko:K02141		pic:PICST_78835	ko:K01802		ppa:PAS_chr4_0645	ko:K00818
sce:YLR299W	ko:K00681		pic:PICST_78867	ko:K03037		ppa:PAS_chr4_0647	ko:K07300
sce:YLR300W	ko:K01210		pic:PICST_78871	ko:K01046		ppa:PAS_chr4_0654	ko:K14289
sce:YLR303W	ko:K01738		pic:PICST_78873	ko:K01210		ppa:PAS_chr4_0662	ko:K01530
sce:YLR303W	ko:K01740		pic:PICST_78927	ko:K11090		ppa:PAS_chr4_0665	ko:K00147
sce:YLR304C	ko:K01681		pic:PICST_78946	ko:K13577		ppa:PAS_chr4_0668	ko:K02737
sce:YLR305C	ko:K00888		pic:PICST_78962	ko:K01061		ppa:PAS_chr4_0669	ko:K02868
sce:YLR306W	ko:K10579		pic:PICST_79030	ko:K07975		ppa:PAS_chr4_0670	ko:K12861
sce:YLR307W	ko:K01452		pic:PICST_79036	ko:K02138		ppa:PAS_chr4_0674	ko:K02151
sce:YLR308W	ko:K01452		pic:PICST_79040	ko:K09578		ppa:PAS_chr4_0677	ko:K13524
sce:YLR318W	ko:K11126		pic:PICST_79093	ko:K02942		ppa:PAS_chr4_0684	ko:K01476
sce:YLR321C	ko:K11770		pic:PICST_79118	ko:K01087		ppa:PAS_chr4_0686	ko:K01293
sce:YLR323C	ko:K13127		pic:PICST_79135	ko:K01895		ppa:PAS_chr4_0690	ko:K03538
sce:YLR325C	ko:K02923		pic:PICST_79198	ko:K10251		ppa:PAS_chr4_0692	ko:K01210
sce:YLR328W	ko:K06210		pic:PICST_79203	ko:K06072		ppa:PAS_chr4_0695	ko:K07195
sce:YLR332W	ko:K11245		pic:PICST_79236	ko:K03965		ppa:PAS_chr4_0697	ko:K03025
sce:YLR333C	ko:K02975		pic:PICST_79239	ko:K00888		ppa:PAS_chr4_0703	ko:K01663
sce:YLR340W	ko:K02941		pic:PICST_7934	ko:K03134		ppa:PAS_chr4_0704	ko:K08341
sce:YLR342W	ko:K00706		pic:PICST_79362	ko:K03283		ppa:PAS_chr4_0705	ko:K02434
sce:YLR344W	ko:K02898		pic:PICST_79365	ko:K05909		ppa:PAS_chr4_0706	ko:K13205
sce:YLR347C	ko:K14293		pic:PICST_79384	ko:K08857		ppa:PAS_chr4_0709	ko:K01870
sce:YLR348C	ko:K13577		pic:PICST_79520	ko:K01173		ppa:PAS_chr4_0710	ko:K14298
sce:YLR354C	ko:K00616		pic:PICST_79556	ko:K02987		ppa:PAS_chr4_0712	ko:K03845
sce:YLR355C	ko:K00053		pic:PICST_79721	ko:K00164		ppa:PAS_chr4_0714	ko:K09650
sce:YLR357W	ko:K11756		pic:PICST_79785	ko:K10643		ppa:PAS_chr4_0719	ko:K14319
sce:YLR359W	ko:K01756		pic:PICST_79854	ko:K00632		ppa:PAS_chr4_0720	ko:K03627
sce:YLR362W	ko:K11228		pic:PICST_79863	ko:K11713		ppa:PAS_chr4_0725	ko:K03671
sce:YLR367W	ko:K02957		pic:PICST_79930	ko:K06966		ppa:PAS_chr4_0726	ko:K06890
sce:YLR370C	ko:K05756		pic:PICST_79956	ko:K07977		ppa:PAS_chr4_0727	ko:K03265
sce:YLR372W	ko:K10246		pic:PICST_79967	ko:K11129		ppa:PAS_chr4_0730	ko:K01092
sce:YLR377C	ko:K03841		pic:PICST_80003	ko:K01529		ppa:PAS_chr4_0731	ko:K03062
sce:YLR378C	ko:K10956		pic:PICST_80053	ko:K00039		ppa:PAS_chr4_0733	ko:K00234
sce:YLR381W	ko:K11501		pic:PICST_80064	ko:K06689		ppa:PAS_chr4_0735	ko:K03022
sce:YLR382C	ko:K01869		pic:PICST_80075	ko:K14013		ppa:PAS_chr4_0736	ko:K03061
sce:YLR384C	ko:K11373		pic:PICST_80106	ko:K11237		ppa:PAS_chr4_0737	ko:K00326
sce:YLR385C	ko:K11683		pic:PICST_80159	ko:K11667		ppa:PAS_chr4_0741	ko:K14050
sce:YLR388W	ko:K02980		pic:PICST_80168	ko:K00140		ppa:PAS_chr4_0743	ko:K10256
sce:YLR389C	ko:K01408		pic:PICST_80169	ko:K01194		ppa:PAS_chr4_0745	ko:K03141
sce:YLR395C	ko:K02272		pic:PICST_80185	ko:K00083		ppa:PAS_chr4_0747	ko:K11130
sce:YLR397C	ko:K13525		pic:PICST_80227	ko:K08334		ppa:PAS_chr4_0748	ko:K11569
sce:YLR398C	ko:K12599		pic:PICST_80234	ko:K00599		ppa:PAS_chr4_0751	ko:K10885
sce:YLR399C	ko:K11684		pic:PICST_80235	ko:K09485		ppa:PAS_chr4_0759	ko:K13345
sce:YLR401C	ko:K05544		pic:PICST_80246	ko:K08869		ppa:PAS_chr4_0761	ko:K11886
sce:YLR405W	ko:K05545		pic:PICST_80251	ko:K07117		ppa:PAS_chr4_0762	ko:K08770
sce:YLR406C	ko:K02910		pic:PICST_80259	ko:K03255		ppa:PAS_chr4_0764	ko:K10599
sce:YLR417W	ko:K12190		pic:PICST_80274	ko:K03138		ppa:PAS_chr4_0766	ko:K07973
sce:YLR420W	ko:K01465		pic:PICST_80286	ko:K11673		ppa:PAS_chr4_0769	ko:K03360
sce:YLR421C	ko:K06691		pic:PICST_80311	ko:K14005		ppa:PAS_chr4_0771	ko:K03262
sce:YLR423C	ko:K08329		pic:PICST_80322	ko:K00161		ppa:PAS_chr4_0775	ko:K10949
sce:YLR424W	ko:K13103		pic:PICST_80337	ko:K03265		ppa:PAS_chr4_0776	ko:K02732
sce:YLR432W	ko:K00088		pic:PICST_80363	ko:K14015		ppa:PAS_chr4_0777	ko:K00728
sce:YLR433C	ko:K04348		pic:PICST_80434	ko:K01626		ppa:PAS_chr4_0778	ko:K11374
sce:YLR438C-A	ko:K12622		pic:PICST_80437	ko:K01557		ppa:PAS_chr4_0780	ko:K10258
sce:YLR438W	ko:K00819		pic:PICST_80440	ko:K14455		ppa:PAS_chr4_0781	ko:K11087
sce:YLR441C	ko:K02984		pic:PICST_80454	ko:K08150		ppa:PAS_chr4_0782	ko:K12849
sce:YLR442C	ko:K11122		pic:PICST_80460	ko:K01653		ppa:PAS_chr4_0783	ko:K00864
sce:YLR447C	ko:K02146		pic:PICST_80500	ko:K07095		ppa:PAS_chr4_0784	ko:K03441
sce:YLR448W	ko:K02934		pic:PICST_80516	ko:K14006		ppa:PAS_chr4_0785	ko:K01915
sce:YLR449W	ko:K01802		pic:PICST_80530	ko:K10956		ppa:PAS_chr4_0786	ko:K04565
sce:YLR450W	ko:K00021		pic:PICST_80611	ko:K11359		ppa:PAS_chr4_0788	ko:K04564
sce:YLR451W	ko:K09242		pic:PICST_80647	ko:K12617		ppa:PAS_chr4_0790	ko:K01191
sce:YLR453C	ko:K11119		pic:PICST_80709	ko:K03011		ppa:PAS_chr4_0791	ko:K11713
sce:YLR459W	ko:K05293		pic:PICST_80761	ko:K03283		ppa:PAS_chr4_0793	ko:K06133
sce:YML001W	ko:K07897		pic:PICST_80765	ko:K03248		ppa:PAS_chr4_0794	ko:K13343
sce:YML004C	ko:K01759		pic:PICST_80771	ko:K00671		ppa:PAS_chr4_0795	ko:K01705
sce:YML005W	ko:K07055		pic:PICST_80821	ko:K03955		ppa:PAS_chr4_0796	ko:K11129
sce:YML007W	ko:K09043		pic:PICST_80830	ko:K03321		ppa:PAS_chr4_0802	ko:K13754
sce:YML008C	ko:K00559		pic:PICST_80838	ko:K12385		ppa:PAS_chr4_0805	ko:K13217
sce:YML013W	ko:K14013		pic:PICST_80851	ko:K02149		ppa:PAS_chr4_0806	ko:K00327
sce:YML015C	ko:K03135		pic:PICST_80857	ko:K03521		ppa:PAS_chr4_0814	ko:K02893
sce:YML016C	ko:K01090		pic:PICST_80864	ko:K04802		ppa:PAS_chr4_0815	ko:K00026
sce:YML019W	ko:K12669		pic:PICST_80966	ko:K00667		ppa:PAS_chr4_0816	ko:K01194
sce:YML021C	ko:K03648		pic:PICST_80971	ko:K00559		ppa:PAS_chr4_0818	ko:K11778
sce:YML022W	ko:K00759		pic:PICST_80995	ko:K01104		ppa:PAS_chr4_0819	ko:K05355
sce:YML024W	ko:K02962		pic:PICST_81007	ko:K01529		ppa:PAS_chr4_0826	ko:K03027
sce:YML026C	ko:K02964		pic:PICST_81012	ko:K08737		ppa:PAS_chr4_0830	ko:K00486
sce:YML027W	ko:K12411		pic:PICST_81023	ko:K14209		ppa:PAS_chr4_0834	ko:K08658
sce:YML028W	ko:K03386		pic:PICST_81035	ko:K06067		ppa:PAS_chr4_0844	ko:K09580
sce:YML029W	ko:K14024		pic:PICST_81069	ko:K06653		ppa:PAS_chr4_0852	ko:K12393
sce:YML031W	ko:K14315		pic:PICST_81097	ko:K14402		ppa:PAS_chr4_0856	ko:K08956
sce:YML032C	ko:K10873		pic:PICST_81149	ko:K01836		ppa:PAS_chr4_0865	ko:K00641
sce:YML035C	ko:K01490		pic:PICST_81158	ko:K11262		ppa:PAS_chr4_0866	ko:K01128
sce:YML041C	ko:K11663		pic:PICST_81177	ko:K00627		ppa:PAS_chr4_0867	ko:K11558
sce:YML042W	ko:K00624		pic:PICST_81178	ko:K01530		ppa:PAS_chr4_0874	ko:K12948
sce:YML046W	ko:K13217		pic:PICST_81210	ko:K03259		ppa:PAS_chr4_0877	ko:K13577
sce:YML049C	ko:K12830		pic:PICST_81215	ko:K02677		ppa:PAS_chr4_0880	ko:K03113
sce:YML054C	ko:K00101		pic:PICST_81231	ko:K00693		ppa:PAS_chr4_0891	ko:K02210
sce:YML055W	ko:K12947		pic:PICST_81261	ko:K12881		ppa:PAS_chr4_0894	ko:K14327
sce:YML056C	ko:K00088		pic:PICST_81265	ko:K11808		ppa:PAS_chr4_0896	ko:K03295
sce:YML057W	ko:K04348		pic:PICST_81269	ko:K14319		ppa:PAS_chr4_0899	ko:K07897
sce:YML059C	ko:K07001		pic:PICST_81277	ko:K01115		ppa:PAS_chr4_0900	ko:K10405
sce:YML060W	ko:K03660		pic:PICST_81289	ko:K01883		ppa:PAS_chr4_0903	ko:K03507
sce:YML063W	ko:K02984		pic:PICST_81292	ko:K03293		ppa:PAS_chr4_0905	ko:K02871
sce:YML064C	ko:K06682		pic:PICST_81319	ko:K00876		ppa:PAS_chr4_0906	ko:K03015
sce:YML065W	ko:K02603		pic:PICST_81320	ko:K01469		ppa:PAS_chr4_0907	ko:K01771
sce:YML068W	ko:K11971		pic:PICST_81360	ko:K13333		ppa:PAS_chr4_0913	ko:K01267
sce:YML069W	ko:K09272		pic:PICST_81376	ko:K01537		ppa:PAS_chr4_0925	ko:K03020
sce:YML070W	ko:K00863		pic:PICST_81383	ko:K03456		ppa:PAS_chr4_0929	ko:K13093
sce:YML073C	ko:K02934		pic:PICST_81386	ko:K09493		ppa:PAS_chr4_0937	ko:K11215
sce:YML074C	ko:K01802		pic:PICST_81390	ko:K03032		ppa:PAS_chr4_0939	ko:K03521
sce:YML075C	ko:K00021		pic:PICST_81395	ko:K11996		ppa:PAS_chr4_0942	ko:K12816
sce:YML078W	ko:K01802		pic:PICST_81403	ko:K02728		ppa:PAS_chr4_0946	ko:K10736
sce:YML079W	ko:K09705		pic:PICST_81430	ko:K12769		ppa:PAS_chr4_0950	ko:K04563
sce:YML080W	ko:K05542		pic:PICST_81457	ko:K09140		ppa:PAS_chr4_0968	ko:K00077
sce:YML081C-A	ko:K02142		pic:PICST_81459	ko:K13179		ppa:PAS_chr4_0974	ko:K14454
sce:YML082W	ko:K01739		pic:PICST_81469	ko:K00218		ppa:PAS_chr4_0982	ko:K02942
sce:YML085C	ko:K07374		pic:PICST_81500	ko:K00414		ppa:PAS_chr4_0986	ko:K01090
sce:YML086C	ko:K00107		pic:PICST_81517	ko:K10967		ppa:PAS_chr4_0990	ko:K02144
sce:YML091C	ko:K01164		pic:PICST_81568	ko:K02142		ppa:PAS_chr4_0993	ko:K12189
sce:YML092C	ko:K02726		pic:PICST_81589	ko:K11132		ppa:PAS_chr4_0994	ko:K01937
sce:YML094W	ko:K04797		pic:PICST_81624	ko:K03238		ppa:PAS_chr4_0996	ko:K00861
sce:YML095C	ko:K10849		pic:PICST_81646	ko:K07466		ppa:PAS_chr4_0999	ko:K10436
sce:YML098W	ko:K03127		pic:PICST_81660	ko:K01874
sce:YML099C	ko:K09246		pic:PICST_81669	ko:K14327
sce:YML100W	ko:K00697		pic:PICST_81688	ko:K10592
sce:YML102W	ko:K10751		pic:PICST_81748	ko:K01090
sce:YML103C	ko:K14311		pic:PICST_81785	ko:K07126
sce:YML105C	ko:K03105		pic:PICST_81790	ko:K04382
sce:YML106W	ko:K00762		pic:PICST_81799	ko:K03364
sce:YML110C	ko:K06127		pic:PICST_81803	ko:K08825
sce:YML112W	ko:K00924		pic:PICST_81825	ko:K02929
sce:YML115C	ko:K05530		pic:PICST_81830	ko:K03139
sce:YML116W	ko:K08165		pic:PICST_81859	ko:K10777
sce:YML120C	ko:K03885		pic:PICST_81868	ko:K02220
sce:YML123C	ko:K08176		pic:PICST_81872	ko:K11805
sce:YML126C	ko:K01641		pic:PICST_81885	ko:K03240
sce:YML127W	ko:K11763		pic:PICST_81897	ko:K13507
sce:YML131W	ko:K07119		pic:PICST_81978	ko:K02137
sce:YMR001C	ko:K06660		pic:PICST_81982	ko:K03115
sce:YMR006C	ko:K13333		pic:PICST_82025	ko:K11806
sce:YMR008C	ko:K13333		pic:PICST_82096	ko:K08956
sce:YMR009W	ko:K08967		pic:PICST_82104	ko:K01057
sce:YMR011W	ko:K08139		pic:PICST_82126	ko:K07178
sce:YMR012W	ko:K03255		pic:PICST_82137	ko:K01112
sce:YMR013C	ko:K00902		pic:PICST_82202	ko:K03243
sce:YMR015C	ko:K09831		pic:PICST_82220	ko:K01254
sce:YMR016C	ko:K12763		pic:PICST_82228	ko:K01526
sce:YMR017W	ko:K08508		pic:PICST_82260	ko:K08257
sce:YMR020W	ko:K13367		pic:PICST_82287	ko:K04739
sce:YMR022W	ko:K04555		pic:PICST_82299	ko:K02264
sce:YMR023C	ko:K03650		pic:PICST_82300	ko:K11304
sce:YMR026C	ko:K13345		pic:PICST_82308	ko:K02993
sce:YMR033W	ko:K11768		pic:PICST_82327	ko:K03039
sce:YMR034C	ko:K14347		pic:PICST_82344	ko:K00685
sce:YMR035W	ko:K09648		pic:PICST_82366	ko:K02985
sce:YMR036C	ko:K02555		pic:PICST_82371	ko:K08286
sce:YMR037C	ko:K09468		pic:PICST_82404	ko:K05954
sce:YMR038C	ko:K01743		pic:PICST_82453	ko:K08176
sce:YMR041C	ko:K00062		pic:PICST_82497	ko:K06634
sce:YMR042W	ko:K09265		pic:PICST_82538	ko:K03952
sce:YMR043W	ko:K12412		pic:PICST_82575	ko:K09885
sce:YMR047C	ko:K14297		pic:PICST_82607	ko:K07151
sce:YMR048W	ko:K10998		pic:PICST_82614	ko:K00627
sce:YMR054W	ko:K02154		pic:PICST_82622	ko:K00287
sce:YMR055C	ko:K02179		pic:PICST_82625	ko:K00849
sce:YMR056C	ko:K05863		pic:PICST_82654	ko:K01077
sce:YMR058W	ko:K00540		pic:PICST_82710	ko:K01106
sce:YMR059W	ko:K01170		pic:PICST_82713	ko:K02726
sce:YMR061W	ko:K14408		pic:PICST_82776	ko:K01533
sce:YMR062C	ko:K00620		pic:PICST_82779	ko:K10839
sce:YMR068W	ko:K06867		pic:PICST_82784	ko:K11675
sce:YMR074C	ko:K06875		pic:PICST_82790	ko:K10843
sce:YMR076C	ko:K11267		pic:PICST_82807	ko:K13333
sce:YMR077C	ko:K12195		pic:PICST_82821	ko:K12823
sce:YMR078C	ko:K11269		pic:PICST_82827	ko:K02258
sce:YMR080C	ko:K14326		pic:PICST_82840	ko:K03023
sce:YMR083W	ko:K13953		pic:PICST_82880	ko:K12391
sce:YMR089C	ko:K08956		pic:PICST_82902	ko:K03033
sce:YMR091C	ko:K11761		pic:PICST_82941	ko:K13217
sce:YMR094W	ko:K11576		pic:PICST_82969	ko:K00262
sce:YMR095C	ko:K08681		pic:PICST_82998	ko:K02949
sce:YMR096W	ko:K06215		pic:PICST_83006	ko:K08331
sce:YMR097C	ko:K06948		pic:PICST_83020	ko:K01641
sce:YMR099C	ko:K01792		pic:PICST_83026	ko:K01164
sce:YMR101C	ko:K11778		pic:PICST_83039	ko:K11376
sce:YMR104C	ko:K08282		pic:PICST_83065	ko:K00851
sce:YMR105C	ko:K01835		pic:PICST_83067	ko:K03454
sce:YMR106C	ko:K10885		pic:PICST_83071	ko:K00006
sce:YMR108W	ko:K01652		pic:PICST_83093	ko:K01626
sce:YMR113W	ko:K01930		pic:PICST_83097	ko:K01507
sce:YMR117C	ko:K11557		pic:PICST_83141	ko:K03507
sce:YMR118C	ko:K00236		pic:PICST_83142	ko:K01078
sce:YMR120C	ko:K00602		pic:PICST_83166	ko:K00873
sce:YMR121C	ko:K02877		pic:PICST_83187	ko:K10589
sce:YMR125W	ko:K12882		pic:PICST_83198	ko:K03031
sce:YMR127C	ko:K11401		pic:PICST_83229	ko:K01870
sce:YMR130W	ko:K07025		pic:PICST_83251	ko:K02210
sce:YMR138W	ko:K07943		pic:PICST_83261	ko:K03325
sce:YMR139W	ko:K12766		pic:PICST_83286	ko:K08286
sce:YMR142C	ko:K02873		pic:PICST_83299	ko:K06685
sce:YMR143W	ko:K02960		pic:PICST_83317	ko:K13076
sce:YMR145C	ko:K03885		pic:PICST_83348	ko:K11772
sce:YMR146C	ko:K03246		pic:PICST_83357	ko:K02910
sce:YMR149W	ko:K12667		pic:PICST_83361	ko:K14430
sce:YMR150C	ko:K09647		pic:PICST_83392	ko:K14289
sce:YMR156C	ko:K08075		pic:PICST_83429	ko:K00801
sce:YMR159C	ko:K08340		pic:PICST_83443	ko:K03454
sce:YMR161W	ko:K09518		pic:PICST_83457	ko:K00380
sce:YMR162C	ko:K01530		pic:PICST_83480	ko:K03316
sce:YMR164C	ko:K06053		pic:PICST_83504	ko:K07565
sce:YMR167W	ko:K08734		pic:PICST_83540	ko:K01953
sce:YMR168C	ko:K11575		pic:PICST_83552	ko:K06063
sce:YMR169C	ko:K00129		pic:PICST_83560	ko:K00605
sce:YMR170C	ko:K00129		pic:PICST_83561	ko:K03844
sce:YMR180C	ko:K01098		pic:PICST_83587	ko:K12812
sce:YMR182C	ko:K09237		pic:PICST_83594	ko:K03267
sce:YMR183C	ko:K08486		pic:PICST_83602	ko:K02917
sce:YMR186W	ko:K04079		pic:PICST_83606	ko:K05544
sce:YMR189W	ko:K00281		pic:PICST_83616	ko:K12486
sce:YMR190C	ko:K10901		pic:PICST_83621	ko:K01191
sce:YMR194W	ko:K02920		pic:PICST_83666	ko:K03537
sce:YMR197C	ko:K08493		pic:PICST_83690	ko:K11786
sce:YMR199W	ko:K12760		pic:PICST_83712	ko:K01074
sce:YMR201C	ko:K10847		pic:PICST_83722	ko:K07034
sce:YMR202W	ko:K09829		pic:PICST_83761	ko:K06999
sce:YMR203W	ko:K11518		pic:PICST_83789	ko:K03143
sce:YMR205C	ko:K00850		pic:PICST_83803	ko:K00297
sce:YMR208W	ko:K00869		pic:PICST_83812	ko:K02941
sce:YMR210W	ko:K07019		pic:PICST_83848	ko:K13338
sce:YMR213W	ko:K12860		pic:PICST_83849	ko:K03360
sce:YMR214W	ko:K14002		pic:PICST_83851	ko:K03115
sce:YMR216C	ko:K08831		pic:PICST_83864	ko:K14315
sce:YMR217W	ko:K01951		pic:PICST_83878	ko:K00276
sce:YMR220W	ko:K00938		pic:PICST_83887	ko:K11293
sce:YMR223W	ko:K11366		pic:PICST_8389	ko:K03564
sce:YMR224C	ko:K10865		pic:PICST_83915	ko:K01754
sce:YMR226C	ko:K00540		pic:PICST_83918	ko:K03242
sce:YMR227C	ko:K03132		pic:PICST_83958	ko:K06684
sce:YMR230W	ko:K02947		pic:PICST_83982	ko:K02912
sce:YMR234W	ko:K03469		pic:PICST_83988	ko:K08333
sce:YMR235C	ko:K14319		pic:PICST_84005	ko:K00826
sce:YMR236W	ko:K03133		pic:PICST_84007	ko:K03258
sce:YMR238W	ko:K08257		pic:PICST_84038	ko:K11584
sce:YMR239C	ko:K03685		pic:PICST_84044	ko:K01533
sce:YMR240C	ko:K12829		pic:PICST_84074	ko:K01529
sce:YMR242C	ko:K02882		pic:PICST_84097	ko:K02259
sce:YMR243C	ko:K03295		pic:PICST_84107	ko:K02219
sce:YMR246W	ko:K01897		pic:PICST_84147	ko:K00318
sce:YMR250W	ko:K01580		pic:PICST_84157	ko:K03113
sce:YMR256C	ko:K02269		pic:PICST_84188	ko:K04409
sce:YMR260C	ko:K03236		pic:PICST_84214	ko:K01091
sce:YMR261C	ko:K00697		pic:PICST_84240	ko:K10563
sce:YMR264W	ko:K14022		pic:PICST_84246	ko:K03293
sce:YMR267W	ko:K01507		pic:PICST_84260	ko:K07936
sce:YMR271C	ko:K00762		pic:PICST_84281	ko:K01120
sce:YMR274C	ko:K08658		pic:PICST_84331	ko:K00654
sce:YMR276W	ko:K04523		pic:PICST_84338	ko:K01718
sce:YMR277W	ko:K01090		pic:PICST_84352	ko:K00797
sce:YMR278W	ko:K01835		pic:PICST_84357	ko:K13336
sce:YMR279C	ko:K08165		pic:PICST_84390	ko:K01281
sce:YMR280C	ko:K09240		pic:PICST_84407	ko:K01881
sce:YMR281W	ko:K03434		pic:PICST_84476	ko:K07375
[truncated: 886 more rows]

## Sheet: Analysis
total : 2256		sce : 240		pic : 111		ppa : 57		sce-pic : 217		sce-ppa : 93		pic-ppa : 71		sce-ppa-pic : 1468		Pathway	E.C. #
ko:K00002	E1.1.1.2, adh; alcohol dehydrogenase (NADP+) [EC:1.1.1.2]	ko:K09249	ABF1, BAF1; ARS-binding factor 1	ko:K01525	apaH; bis(5'-nucleosyl)-tetraphosphatase (symmetrical) [EC:3.6.1.41]	ko:K00106	XDH; xanthine dehydrogenase/oxidase [EC:1.17.1.4 1.17.3.2]	ko:K00004	BDH, butB; (R,R)-butanediol dehydrogenase / diacetyl reductase [EC:1.1.1.4 1.1.1.303]	ko:K00147	proA; glutamate-5-semialdehyde dehydrogenase [EC:1.2.1.41]	ko:K00140	E1.2.1.27, mmsA, iolA; methylmalonate-semialdehyde dehydrogenase [EC:1.2.1.27]	ko:K00052	E1.1.1.85, leuB; 3-isopropylmalate dehydrogenase [EC:1.1.1.85]	Valine, leucine and isoleucine biosynthesis	1.1.1.85
ko:K00003	E1.1.1.3; homoserine dehydrogenase [EC:1.1.1.3]	ko:K11371	AHC2; ADA HAT complex component 2	ko:K03786	aroQ, qutE; 3-dehydroquinate dehydratase II [EC:4.2.1.10]	ko:K00469	MIOX; inositol oxygenase [EC:1.13.99.1]	ko:K00008	E1.1.1.14, gutB; L-iditol 2-dehydrogenase [EC:1.1.1.14]	ko:K00419	QCR9, UCRC; ubiquinol-cytochrome c reductase subunit 9 [EC:1.10.2.2]	ko:K00276	E1.4.3.21, AOC2, AOC3, tynA; primary-amine oxidase [EC:1.4.3.21]	ko:K00053	E1.1.1.86, ilvC; ketol-acid reductoisomerase [EC:1.1.1.86]	Valine, leucine and isoleucine biosynthesis	1.1.1.86
ko:K00004	BDH, butB; (R,R)-butanediol dehydrogenase / diacetyl reductase [EC:1.1.1.4 1.1.1.303]	ko:K11556	AME1; central kinetochore subunit AME1	ko:K01539	ATP1A; sodium/potassium-transporting ATPase subunit alpha [EC:3.6.3.9]	ko:K00898	E2.7.11.2, PDK; pyruvate dehydrogenase kinase [EC:2.7.11.2]	ko:K00063	ARA1; D-arabinose 1-dehydrogenase [EC:1.1.1.117]	ko:K01092	E3.1.3.25, IMPA, suhB; myo-inositol-1(or 4)-monophosphatase [EC:3.1.3.25]	ko:K00365	E1.7.3.3; urate oxidase [EC:1.7.3.3]	ko:K00826	E2.6.1.42, ilvE; branched-chain amino acid aminotransferase [EC:2.6.1.42]	Valine, leucine and isoleucine biosynthesis	2.6.1.42
ko:K00006	E1.1.1.8, GPD1; glycerol-3-phosphate dehydrogenase (NAD+) [EC:1.1.1.8]	ko:K03359	APC12, CDC26; anaphase-promoting complex subunit 12	ko:K03381	catA; catechol 1,2-dioxygenase [EC:1.13.11.1]	ko:K01062	E3.1.1.47, PAFAH; 1-alkyl-2-acetylglycerophosphocholine esterase [EC:3.1.1.47]	ko:K00088	E1.1.1.205, guaB; IMP dehydrogenase [EC:1.1.1.205]	ko:K01111	E3.1.3.68; 2-deoxyglucose-6-phosphatase [EC:3.1.3.68]	ko:K00456	E1.13.11.20, CDO1; cysteine dioxygenase [EC:1.13.11.20]	ko:K01687	E4.2.1.9, ilvD; dihydroxy-acid dehydratase [EC:4.2.1.9]	Valine, leucine and isoleucine biosynthesis	4.2.1.9
ko:K00008	E1.1.1.14, gutB; L-iditol 2-dehydrogenase [EC:1.1.1.14]	ko:K03356	APC9; anaphase-promoting complex subunit 9	ko:K00545	COMT; catechol O-methyltransferase [EC:2.1.1.6]	ko:K01338	E3.4.21.53, lon; ATP-dependent Lon protease [EC:3.4.21.53]	ko:K00100	E1.1.1.-; [EC:1.1.1.-]	ko:K01410	E3.4.24.59, MIPEP; mitochondrial intermediate peptidase [EC:3.4.24.59]	ko:K00457	HPD, hppD; 4-hydroxyphenylpyruvate dioxygenase [EC:1.13.11.27]	ko:K01702	LEU1; 3-isopropylmalate dehydratase [EC:4.2.1.33]	Valine, leucine and isoleucine biosynthesis	4.2.1.33
ko:K00011	E1.1.1.21, AKR1; aldehyde reductase [EC:1.1.1.21]	ko:K08338	ATG10; autophagy-related protein 10	ko:K12176	COPS2, CSN2, TRIP15; COP9 signalosome complex subunit 2	ko:K01358	clpP, CLPP; ATP-dependent Clp protease, protease subunit [EC:3.4.21.92]	ko:K00129	E1.2.1.5; aldehyde dehydrogenase (NAD(P)+) [EC:1.2.1.5]	ko:K01522	FHIT; bis(5'-adenosyl)-triphosphatase [EC:3.6.1.29]	ko:K00645	fabD; [acyl-carrier-protein] S-malonyltransferase [EC:2.3.1.39]	ko:K06126	COQ6; ubiquinone biosynthesis monooxygenase Coq6 [EC:1.14.13.-]	Ubiquinone and other terpenoid-quinone biosynthesis	1.14.13.-
ko:K00021	E1.1.1.34; hydroxymethylglutaryl-CoA reductase (NADPH) [EC:1.1.1.34]	ko:K08335	ATG14; autophagy-related protein 14	ko:K01714	dapA; dihydrodipicolinate synthase [EC:4.2.1.52]	ko:K01519	ITPA; nucleoside-triphosphate pyrophosphatase [EC:3.6.1.19]	ko:K00135	E1.2.1.16, gabD; succinate-semialdehyde dehydrogenase (NADP+) [EC:1.2.1.16]	ko:K01634	E4.1.2.27; sphinganine-1-phosphate aldolase [EC:4.1.2.27]	ko:K00720	UGCG; ceramide glucosyltransferase [EC:2.4.1.80]	ko:K06134	COQ7; ubiquinone biosynthesis monooxygenase Coq7 [EC:1.14.13.-]	Ubiquinone and other terpenoid-quinone biosynthesis	1.14.13.-
ko:K00026	MDH2; malate dehydrogenase [EC:1.1.1.37]	ko:K08340	ATG16; autophagy-related protein 16	ko:K08762	DBI, ACBP; diazepam-binding inhibitor (GABA receptor modulator, acyl-CoA-binding protein)	ko:K01673	cynT, can; carbonic anhydrase [EC:4.2.1.1]	ko:K00354	E1.6.99.1; NADPH2 dehydrogenase [EC:1.6.99.1]	ko:K01693	E4.2.1.19, hisB; imidazoleglycerol-phosphate dehydratase [EC:4.2.1.19]	ko:K00799	E2.5.1.18, gst; glutathione S-transferase [EC:2.5.1.18]	ko:K00463	INDO; indoleamine 2,3-dioxygenase [EC:1.13.11.52]	Tyrosine metabolism	1.13.11.52
ko:K00027	E1.1.1.38, sfcA, maeA; malate dehydrogenase (oxaloacetate-decarboxylating) [EC:1.1.1.38]	ko:K02125	ATPeF08, MTATP8; F-type H+-transporting ATPase subunit 8 [EC:3.6.3.14]	ko:K10427	DCTN5; dynactin 5	ko:K01724	E4.2.1.96, PCBD, phhB; 4a-hydroxytetrahydrobiopterin dehydratase [EC:4.2.1.96]	ko:K00849	galK; galactokinase [EC:2.7.1.6]	ko:K02135	ATPeF1E, ATP5E; F-type H+-transporting ATPase subunit epsilon [EC:3.6.3.14]	ko:K01074	PPT; palmitoyl-protein thioesterase [EC:3.1.2.22]	ko:K00452	E1.13.11.6, HAAO; 3-hydroxyanthranilate 3,4-dioxygenase [EC:1.13.11.6]	Tryptophan metabolism	1.13.11.6
ko:K00030	IDH3; isocitrate dehydrogenase (NAD+) [EC:1.1.1.41]	ko:K02126	ATPeF0A, MTATP6; F-type H+-transporting ATPase subunit a [EC:3.6.3.14]	ko:K01563	dhaA; haloalkane dehalogenase [EC:3.8.1.5]	ko:K03250	eIF-36, EIF3S6, INT6; translation initiation factor eIF-3 subunit 6	ko:K00866	CKI1; choline kinase [EC:2.7.1.32]	ko:K02272	COX7C; cytochrome c oxidase subunit VIIc [EC:1.9.3.1]	ko:K01301	E3.4.17.21; glutamate carboxypeptidase II [EC:3.4.17.21]	ko:K00486	E1.14.13.9; kynurenine 3-monooxygenase [EC:1.14.13.9]	Tryptophan metabolism	1.14.13.9
ko:K00031	IDH1, IDH2, icd; isocitrate dehydrogenase [EC:1.1.1.42]	ko:K02128	ATPeF0C, ATP5G; F-type H+-transporting ATPase subunit c [EC:3.6.3.14]	ko:K09659	DPM3; dolichyl-phosphate mannosyltransferase polypeptide 3	ko:K03251	eIF-37, EIF3S7; translation initiation factor eIF-3 subunit 7	ko:K00894	ETNK, EKI; ethanolamine kinase [EC:2.7.1.82]	ko:K02433	gatA; aspartyl-tRNA(Asn)/glutamyl-tRNA (Gln) amidotransferase subunit A [EC:6.3.5.6 6.3.5.7]	ko:K01771	E4.6.1.13, plc; 1-phosphatidylinositol phosphodiesterase [EC:4.6.1.13]	ko:K00794	ribH; riboflavin synthase beta chain [EC:2.5.1.-]	Tryptophan metabolism	2.5.1.-
ko:K00033	E1.1.1.44, PGD, gnd; 6-phosphogluconate dehydrogenase [EC:1.1.1.44]	ko:K02143	ATPeFK, ATP19; F-type H+-transporting ATPase subunit k [EC:3.6.3.14]	ko:K00010	E1.1.1.18, iolG; myo-inositol 2-dehydrogenase [EC:1.1.1.18]	ko:K03635	MOCS2, moaE; molybdopterin synthase catalytic subunit [EC:2.-.-.-]	ko:K00921	PIKFYVE, FAB1; 1-phosphatidylinositol-3-phosphate 5-kinase [EC:2.7.1.150]	ko:K02830	HRAD1, RAD17; cell cycle checkpoint protein [EC:3.1.11.2]	ko:K03247	eIF-33, EIF3S3; translation initiation factor eIF-3 subunit 3	ko:K01426	E3.5.1.4, amiE; amidase [EC:3.5.1.4]	Tryptophan metabolism	3.5.1.4
ko:K00036	G6PD, zwf; glucose-6-phosphate 1-dehydrogenase [EC:1.1.1.49]	ko:K08165	ATR1; MFS transporter, DHA2 family, multidrug resistance protein	ko:K00079	E1.1.1.184, CBR; carbonyl reductase (NADPH) [EC:1.1.1.184]	ko:K03639	MOCS1, moaA; molybdenum cofactor biosynthesis protein	ko:K00924	E2.7.1.- [EC:2.7.1.-]	ko:K02894	RP-L23e, RPL23; large subunit ribosomal protein L23e	ko:K03249	eIF-35, EIF3S5; translation initiation factor eIF-3 subunit 5	ko:K01556	E3.7.1.3; kynureninase [EC:3.7.1.3]	Tryptophan metabolism	3.7.1.3
ko:K00045	E1.1.1.67, mtlK; mannitol 2-dehydrogenase [EC:1.1.1.67]	ko:K09423	BAS1; Myb-like DNA-binding protein BAS1	ko:K00083	E1.1.1.195; cinnamyl-alcohol dehydrogenase [EC:1.1.1.195]	ko:K03768	PPIB, ppiB; peptidyl-prolyl cis-trans isomerase B (cyclophilin B) [EC:5.2.1.8]	ko:K05351	E1.1.1.9; D-xylulose reductase [EC:1.1.1.9]	ko:K02927	RP-L40e, RPL40; large subunit ribosomal protein L40e	ko:K03458	nucleobase:cation symporter-2, NCS2 family	ko:K02257	COX10; protoheme IX farnesyltransferase [EC:2.5.1.-]	Tryptophan metabolism	2.5.1.-
ko:K00052	E1.1.1.85, leuB; 3-isopropylmalate dehydrogenase [EC:1.1.1.85]	ko:K14009	BCAP31, BAP31; B-cell receptor-associated protein 31	ko:K00090	E1.1.1.215; gluconate 2-dehydrogenase [EC:1.1.1.215]	ko:K03809	Trp repressor binding protein	ko:K01941	E6.3.4.6; urea carboxylase [EC:6.3.4.6]	ko:K02932	RP-L5e, RPL5; large subunit ribosomal protein L5e	ko:K03593	mrp; ATP-binding protein involved in chromosome partitioning	ko:K06067	HDAC1_2; histone deacetylase 1/2 [EC:3.5.1.98]	Tryptophan metabolism	3.5.1.98
ko:K00053	E1.1.1.86, ilvC; ketol-acid reductoisomerase [EC:1.1.1.86]	ko:K02181	BFA1; cell cycle arrest protein BFA1	ko:K00020	E1.1.1.31, mmsB; 3-hydroxyisobutyrate dehydrogenase [EC:1.1.1.31]	ko:K04508	TBL1; transducin (beta)-like 1	ko:K00390	cysH; phosphoadenosine phosphosulfate reductase [EC:1.8.4.8]	ko:K03114	SWE1; mitosis inhibitor protein kinase SWE1 [EC:2.7.11.1]	ko:K03686	dnaJ; molecular chaperone DnaJ	ko:K06125	COQ2; 4-hydroxybenzoate hexaprenyltransferase [EC:2.5.1.-]	Tryptophan metabolism	2.5.1.-
ko:K00058	serA, PHGDH; D-3-phosphoglycerate dehydrogenase [EC:1.1.1.95]	ko:K06667	CAK1; serine/threonine-protein kinase CAK1 [EC:2.7.11.22]	ko:K00039	E1.1.1.56; ribitol 2-dehydrogenase [EC:1.1.1.56]	ko:K05658	ABCB1; ATP-binding cassette, subfamily B (MDR/TAP), member 1	ko:K00493	E1.14.14.1; unspecific monooxygenase [EC:1.14.14.1]	ko:K03135	TFIID9; transcription initiation factor TFIID subunit D9	ko:K03934	NDUFS1; NADH dehydrogenase (ubiquinone) Fe-S protein 1 [EC:1.6.5.3 1.6.99.3]	ko:K11407	HDAC6_10; histone deacetylase 6/10 [EC:3.5.1.98]	Tryptophan metabolism	3.5.1.98
ko:K00062	E1.1.1.116; D-arabinose 1-dehydrogenase [EC:1.1.1.116]	ko:K11574	CBF2, CBF3A, CTF14; centromere DNA-binding protein complex CBF3 subunit A	ko:K00044	E1.1.1.62, HSD17B; estradiol 17beta-dehydrogenase [EC:1.1.1.62]	ko:K06101	ASH1L; histone-lysine N-methyltransferase ASH1L [EC:2.1.1.43]	ko:K00521	E1.16.1.7; ferric-chelate reductase [EC:1.16.1.7]	ko:K03237	eIF-2A, EIF2S1; translation initiation factor eIF-2 alpha subunit	ko:K03935	NDUFS2; NADH dehydrogenase (ubiquinone) Fe-S protein 2 [EC:1.6.5.3 1.6.99.3]	ko:K11483	HOS2; histone deacetylase HOS2 [EC:3.5.1.98]	Tryptophan metabolism	3.5.1.98
ko:K00063	ARA1; D-arabinose 1-dehydrogenase [EC:1.1.1.117]	ko:K00974	cca; tRNA nucleotidyltransferase (CCA-adding enzyme) [EC:2.7.7.72 3.1.3.- 3.1.4.-]	ko:K05909	E1.10.3.2 [EC:1.10.3.2]	ko:K06970	rlmF; ribosomal RNA large subunit methyltransferase F [EC:2.1.1.181]	ko:K00540	E1.-.-.- [EC:1.-.-.-]	ko:K03441	GLP-F; aquaglyceroporin related protein, other eukaryote	ko:K03936	NDUFS3; NADH dehydrogenase (ubiquinone) Fe-S protein 3 [EC:1.6.5.3 1.6.99.3]	ko:K11778	DHDDS; cis-prenyltransferase, dehydrodolichyl diphosphate synthase [EC:2.5.1.-]	Tryptophan metabolism	2.5.1.-
ko:K00077	E1.1.1.169, apbA; 2-dehydropantoate 2-reductase [EC:1.1.1.169]	ko:K11115	CDC13; cell division control protein 13	ko:K00471	E1.14.11.1; gamma-butyrobetaine dioxygenase [EC:1.14.11.1]	ko:K07112	COG2391 Predicted transporter component	ko:K00565	RNMT; mRNA (guanine-N7-)-methyltransferase [EC:2.1.1.56]	ko:K03544	clpX, CLPX; ATP-dependent Clp protease ATP-binding subunit ClpX	ko:K03937	NDUFS4; NADH dehydrogenase (ubiquinone) Fe-S protein 4 [EC:1.6.5.3 1.6.99.3]	ko:K14264	BNA3; kynurenine aminotransferase [EC:2.6.1.7]	Tryptophan metabolism	2.6.1.7
ko:K00082	E1.1.1.193; 5-amino-6-(5-phosphoribosylamino)uracil reductase [EC:1.1.1.193]	ko:K11575	CEP3, CBF3B; centromere DNA-binding protein complex CBF3 subunit B	ko:K04125	E1.14.11.13; gibberellin 2-oxidase [EC:1.14.11.13]	ko:K07140	COG3217 Uncharacterized Fe-S protein	ko:K00567	E2.1.1.63, MGMT, ogt; methylated-DNA-[protein]-cysteine S-methyltransferase [EC:2.1.1.63]	ko:K03783	punA; purine-nucleoside phosphorylase [EC:2.4.2.1]	ko:K03939	NDUFS6; NADH dehydrogenase (ubiquinone) Fe-S protein 6 [EC:1.6.5.3 1.6.99.3]	ko:K00877	THI20; hydroxymethylpyrimidine/phosphomethylpyrimidine kinase [EC:2.7.1.49 2.7.4.7]	Thiamine metabolism	2.7.1.49 2.7.4.7
ko:K00088	E1.1.1.205, guaB; IMP dehydrogenase [EC:1.1.1.205]	ko:K00994	CHPT1, CPT1; diacylglycerol cholinephosphotransferase [EC:2.7.8.2]	ko:K03119	E1.14.11.17, tauD; taurine dioxygenase [EC:1.14.11.17]	ko:K07401	selenoprotein W-related protein	ko:K00591	COQ3; hexaprenyldihydroxybenzoate methyltransferase [EC:2.1.1.114]	ko:K04482	RAD51; DNA repair protein RAD51	ko:K03940	NDUFS7; NADH dehydrogenase (ubiquinone) Fe-S protein 7 [EC:1.6.5.3 1.6.99.3]	ko:K00949	E2.7.6.2, THI80; thiamine pyrophosphokinase [EC:2.7.6.2]	Thiamine metabolism	2.7.6.2
ko:K00100	E1.1.1.-; [EC:1.1.1.-]	ko:K06659	CLB3_4; G2/mitotic-specific cyclin 3/4	ko:K00475	E1.14.11.9; naringenin 3-dioxygenase [EC:1.14.11.9]	ko:K08657	TASP1; taspase, threonine aspartase, 1 [EC:3.4.25.-]	ko:K00601	E2.1.2.2; phosphoribosylglycinamide formyltransferase [EC:2.1.2.2]	ko:K04708	E1.1.1.102; 3-dehydrosphinganine reductase [EC:1.1.1.102]	ko:K03941	NDUFS8; NADH dehydrogenase (ubiquinone) Fe-S protein 8 [EC:1.6.5.3 1.6.99.3]	ko:K04487	iscS, NFS1; cysteine desulfurase [EC:2.8.1.7]	Thiamine metabolism	2.8.1.7
ko:K00101	E1.1.2.3, lldD; L-lactate dehydrogenase (cytochrome) [EC:1.1.2.3]	ko:K06651	CLB5_6; S-phase entry cyclin 5/6	ko:K00492	E1.14.13.-; [EC:1.14.13.-]	ko:K08773	RALBP1; RalA-binding protein 1	ko:K00632	E2.3.1.16, fadA; acetyl-CoA acyltransferase [EC:2.3.1.16]	ko:K05236	COPA; coatomer protein complex, subunit alpha (xenin)	ko:K03942	NDUFV1; NADH dehydrogenase (ubiquinone) flavoprotein 1 [EC:1.6.5.3 1.6.99.3]	ko:K14154	THI6; thiamine-phosphate diphosphorylase / hydroxyethylthiazole kinase [EC:2.5.1.3 2.7.1.50]	Thiamine metabolism	2.5.1.3 2.7.1.50
ko:K00102	E1.1.2.4, dld; D-lactate dehydrogenase (cytochrome) [EC:1.1.2.4]	ko:K12760	CLN1; G1/S-specific cyclin CLN1	ko:K00480	E1.14.13.1; salicylate hydroxylase [EC:1.14.13.1]	ko:K08853	AAK; AP2-associated kinase [EC:2.7.11.1]	ko:K00680	E2.3.1.-; [EC:2.3.1.-]	ko:K05291	PIGS; phosphatidylinositol glycan, class S	ko:K03943	NDUFV2; NADH dehydrogenase (ubiquinone) flavoprotein 2 [EC:1.6.5.3 1.6.99.3]	ko:K00021	E1.1.1.34; hydroxymethylglutaryl-CoA reductase (NADPH) [EC:1.1.1.34]	Terpenoid backbone biosynthesis	1.1.1.34
ko:K00107	E1.1.3.37; D-arabinono-1,4-lactone oxidase [EC:1.1.3.37]	ko:K06650	CLN2; G1/S-specific cyclin CLN2	ko:K03379	E1.14.13.22; cyclohexanone monooxygenase [EC:1.14.13.22]	ko:K08870	PTK9; PTK9 protein tyrosine kinase 9	ko:K00700	E2.4.1.18, glgB; 1,4-alpha-glucan branching enzyme [EC:2.4.1.18]	ko:K05759	PFN; profilin	ko:K03946	NDUFA2; NADH dehydrogenase (ubiquinone) 1 alpha subcomplex 2 [EC:1.6.5.3 1.6.99.3]	ko:K00787	FDPS; farnesyl diphosphate synthase [EC:2.5.1.1 2.5.1.10]	Terpenoid backbone biosynthesis	2.5.1.1 2.5.1.10
ko:K00111	glpA, glpD; glycerol-3-phosphate dehydrogenase [EC:1.1.5.3]	ko:K02256	COX1; cytochrome c oxidase subunit I [EC:1.9.3.1]	ko:K03380	E1.14.13.7; phenol 2-monooxygenase [EC:1.14.13.7]	ko:K09046	ATFF; activating transcription factor, other eukaryote	ko:K00772	E2.4.2.28, mtaP; 5'-methylthioadenosine phosphorylase [EC:2.4.2.28]	ko:K06111	EXOC4, SEC8L1; exocyst complex component 4	ko:K03949	NDUFA5; NADH dehydrogenase (ubiquinone) 1 alpha subcomplex 5 [EC:1.6.5.3 1.6.99.3]	ko:K00804	GGPS1; geranylgeranyl diphosphate synthase, type III [EC:2.5.1.1 2.5.1.10 2.5.1.29]	Terpenoid backbone biosynthesis	2.5.1.1 2.5.1.10 2.5.1.29
ko:K00121	frmA, ADH5, adhC; S-(hydroxymethyl)glutathione dehydrogenase / alcohol dehydrogenase [EC:1.1.1.284 1.1.1.1]	ko:K02261	COX2; cytochrome c oxidase subunit II [EC:1.9.3.1]	ko:K00485	E1.14.13.8; dimethylaniline monooxygenase (N-oxide forming) [EC:1.14.13.8]	ko:K09510	DNAJB4; DnaJ homolog subfamily B member 4	ko:K00777	E2.4.2.- [EC:2.4.2.-]	ko:K06174	ATP-binding cassette, sub-family E, member 1	ko:K03950	NDUFA6; NADH dehydrogenase (ubiquinone) 1 alpha subcomplex 6 [EC:1.6.5.3 1.6.99.3]	ko:K00869	E2.7.1.36, MVK, mvaK1; mevalonate kinase [EC:2.7.1.36]	Terpenoid backbone biosynthesis	2.7.1.36
ko:K00122	E1.2.1.2; formate dehydrogenase [EC:1.2.1.2]	ko:K02262	COX3; cytochrome c oxidase subunit III [EC:1.9.3.1]	ko:K00510	E1.14.99.3; heme oxygenase [EC:1.14.99.3]	ko:K09658	DPM2; dolichyl-phosphate mannosyltransferase polypeptide 2, regulatory subunit	ko:K00833	E2.6.1.62, bioA; adenosylmethionine-8-amino-7-oxononanoate aminotransferase [EC:2.6.1.62]	ko:K06675	SMC4; structural maintenance of chromosome 4	ko:K03952	NDUFA8; NADH dehydrogenase (ubiquinone) 1 alpha subcomplex 8 [EC:1.6.5.3 1.6.99.3]	ko:K00938	E2.7.4.2, mvaK2; phosphomevalonate kinase [EC:2.7.4.2]	Terpenoid backbone biosynthesis	2.7.4.2
ko:K00128	E1.2.1.3; aldehyde dehydrogenase (NAD+) [EC:1.2.1.3]	ko:K11576	CTF13, CBF3C; centromere DNA-binding protein complex CBF3 subunit C	ko:K00518	E1.15.1.1; superoxide dismutase [EC:1.15.1.1]	ko:K09704	COG3538 Uncharacterized conserved protein	ko:K00965	galT, GALT; UDPglucose--hexose-1-phosphate uridylyltransferase [EC:2.7.7.12]	ko:K06688	UBE2C, UBC11; ubiquitin-conjugating enzyme E2 C [EC:6.3.2.19]	ko:K03953	NDUFA9; NADH dehydrogenase (ubiquinone) 1 alpha subcomplex 9 [EC:1.6.5.3 1.6.99.3]	ko:K01823	E5.3.3.2, idi; isopentenyl-diphosphate delta-isomerase [EC:5.3.3.2]	Terpenoid backbone biosynthesis	5.3.3.2
ko:K00129	E1.2.1.5; aldehyde dehydrogenase (NAD(P)+) [EC:1.2.1.5]	ko:K05749	CYFIP; cytoplasmic FMR1 interacting protein	ko:K00141	E1.2.1.28, xylC; benzaldehyde dehydrogenase (NAD) [EC:1.2.1.28]	ko:K10356	MYO1; myosin I	ko:K00988	E2.7.7.53; ATP adenylyltransferase [EC:2.7.7.53]	ko:K06694	26S proteasome non-ATPase regulatory subunit 10	ko:K03964	NDUFB8; NADH dehydrogenase (ubiquinone) 1 beta subcomplex 8 [EC:1.6.5.3 1.6.99.3]	ko:K00380	cysJ; sulfite reductase (NADPH) flavoprotein alpha-component [EC:1.8.1.2]	Sulfur metabolism	1.8.1.2
ko:K00133	E1.2.1.11, asd; aspartate-semialdehyde dehydrogenase [EC:1.2.1.11]	ko:K09247	CYP1, HAP1; heme activator protein 1	ko:K00131	E1.2.1.9, gapN; glyceraldehyde-3-phosphate dehydrogenase (NADP) [EC:1.2.1.9]	ko:K10365	CAPZB; capping protein (actin filament) muscle Z-line, beta	ko:K00993	EPT1; ethanolaminephosphotransferase [EC:2.7.8.1]	ko:K06902	UMF1; MFS transporter, UMF1 family	ko:K03965	NDUFB9; NADH dehydrogenase (ubiquinone) 1 beta subcomplex 9 [EC:1.6.5.3 1.6.99.3]	ko:K00381	cysI; sulfite reductase (NADPH) hemoprotein beta-component [EC:1.8.1.2]	Sulfur metabolism	1.8.1.2
ko:K00134	GAPDH, gapA; glyceraldehyde 3-phosphate dehydrogenase [EC:1.2.1.12]	ko:K00412	CYTB, petB; ubiquinol-cytochrome c reductase cytochrome b subunit [EC:1.10.2.2]	ko:K00218	E1.3.1.33, por; protochlorophyllide reductase [EC:1.3.1.33]	ko:K10436	MAPRE; microtubule-associated protein, RP/EB family	ko:K01061	E3.1.1.45; carboxymethylenebutenolidase [EC:3.1.1.45]	ko:K06963	COG1818 Predicted RNA-binding protein, contains THUMP domain	ko:K04706	PIAS; protein inhibitor of activated STAT	ko:K01082	E3.1.3.7; 3'(2'), 5'-bisphosphate nucleotidase [EC:3.1.3.7]	Sulfur metabolism	3.1.3.7
ko:K00135	E1.2.1.16, gabD; succinate-semialdehyde dehydrogenase (NADP+) [EC:1.2.1.16]	ko:K06686	DBF20; cell cycle protein kinase DBF20 [EC:2.7.11.-]	ko:K05894	E1.3.1.42; 12-oxophytodienoic acid reductase [EC:1.3.1.42]	ko:K10745	RNASEH2C; ribonuclease H2 subunit C	ko:K01066	E3.1.1.-; esterase / lipase [EC:3.1.1.-]	ko:K07952	ARFRP1; ADP-ribosylation factor related protein 1	ko:K04712	DEGS; sphingolipid delta-4 desaturase [EC:1.14.-.-]	ko:K00222	E1.3.1.70, TM7SF2, ERG24; delta14-sterol reductase [EC:1.3.1.70]	Steroid biosynthesis	1.3.1.70
ko:K00143	LYS2; L-aminoadipate-semialdehyde dehydrogenase [EC:1.2.1.31]	ko:K11241	DIG1; down-regulator of invasive growth 1	ko:K00249	E1.3.99.3, ACADM, acd; acyl-CoA dehydrogenase [EC:1.3.99.3]	ko:K10858	PMS2; DNA mismatch repair protein PMS2	ko:K01078	E3.1.3.2; acid phosphatase [EC:3.1.3.2]	ko:K07973	GNG; guanine nucleotide binding protein (G protein), gamma, other	ko:K05019	CLNS1A; chloride channel, nucleotide-sensitive, 1A	ko:K00223	ERG4; delta24(24(1))-sterol reductase [EC:1.3.1.71]	Steroid biosynthesis	1.3.1.71
ko:K00147	proA; glutamate-5-semialdehyde dehydrogenase [EC:1.2.1.41]	ko:K11242	DIG2; down-regulator of invasive growth 2	ko:K00139	E1.2.1.24; succinate-semialdehyde dehydrogenase [EC:1.2.1.24]	ko:K11446	JARID1; histone demethylase JARID1 [EC:1.14.11.-]	ko:K01087	E3.1.3.12, otsB; trehalose-phosphatase [EC:3.1.3.12]	ko:K08492	STX18; syntaxin 18	ko:K05349	bglX; beta-glucosidase [EC:3.2.1.21]	ko:K00511	E1.14.99.7, SQLE, ERG1; squalene monooxygenase [EC:1.14.99.7]	Steroid biosynthesis	1.14.99.7
ko:K00161	PDHA, pdhA; pyruvate dehydrogenase E1 component subunit alpha [EC:1.2.4.1]	ko:K10872	DMC1; meiotic recombination protein DMC1	ko:K00329	E1.6.5.3; NADH dehydrogenase [EC:1.6.5.3]	ko:K11866	STAMBP, AMSH; STAM-binding protein [EC:3.1.2.15]	ko:K01101	E3.1.3.41; 4-nitrophenyl phosphatase [EC:3.1.3.41]	ko:K08496	GOSR2, BOS1; golgi SNAP receptor complex member 2	ko:K05527	BolA protein	ko:K00559	E2.1.1.41, SMT1, ERG6; sterol 24-C-methyltransferase [EC:2.1.1.41]	Steroid biosynthesis	2.1.1.41
ko:K00162	PDHB, pdhB; pyruvate dehydrogenase E1 component subunit beta [EC:1.2.4.1]	ko:K11570	DUO1; DASH complex subunit DUO1	ko:K00356	E1.6.99.3; NADH dehydrogenase [EC:1.6.99.3]	ko:K12180	COPS7, CSN7; COP9 signalosome complex subunit 7	ko:K01106	E3.1.3.56; inositol-1,4,5-trisphosphate 5-phosphatase [EC:3.1.3.56]	ko:K08497	SEC20; protein transport protein SEC20	ko:K05676	ABCD2, ALDL1; ATP-binding cassette, subfamily D (ALD), member 2	ko:K01852	E5.4.99.7, LSS, ERG7; lanosterol synthase [EC:5.4.99.7]	Steroid biosynthesis	5.4.99.7
ko:K00164	OGDH, sucA; 2-oxoglutarate dehydrogenase E1 component [EC:1.2.4.2]	ko:K00011	E1.1.1.21, AKR1; aldehyde reductase [EC:1.1.1.21]	ko:K00858	E2.7.1.23; NAD+ kinase [EC:2.7.1.23]	ko:K12735	PPIL4; peptidyl-prolyl cis-trans isomerase-like 4 [EC:5.2.1.8]	ko:K01116	E3.1.4.11; 1-phosphatidylinositol-4,5-bisphosphate phosphodiesterase [EC:3.1.4.11]	ko:K08508	SNAP23; synaptosomal-associated protein, 23kDa	ko:K06911	COG1741 Pirin-related protein	ko:K05917	CYP51; cytochrome P450, family 51 (sterol 14-demethylase) [EC:1.14.13.70]	Steroid biosynthesis	1.14.13.70
ko:K00211	TYR1; prephenate dehydrogenase (NADP+) [EC:1.3.1.13]	ko:K00045	E1.1.1.67, mtlK; mannitol 2-dehydrogenase [EC:1.1.1.67]	ko:K03963	NDUFB7; NADH dehydrogenase (ubiquinone) 1 beta subcomplex 7 [EC:1.6.5.3 1.6.99.3]	ko:K12825	SF3A1, SAP114; splicing factor 3A subunit 1	ko:K01173	E3.1.30.-; endonuclease [EC:3.1.30.-]	ko:K08517	SEC22; vesicle transport protein SEC22	ko:K07127	uraH, pucM, hiuH; 5-hydroxyisourate hydrolase [EC:3.5.2.17]	ko:K07748	E1.1.1.170, NSDHL, ERG26; sterol-4alpha-carboxylate 3-dehydrogenase (decarboxylating) [EC:1.1.1.170]	Steroid biosynthesis	1.1.1.170
ko:K00222	E1.3.1.70, TM7SF2, ERG24; delta14-sterol reductase [EC:1.3.1.70]	ko:K00526	E1.17.4.1B, nrdB, nrdF; ribonucleoside-diphosphate reductase beta chain [EC:1.17.4.1]	ko:K00547	E2.1.1.10, mmuM; homocysteine S-methyltransferase [EC:2.1.1.10]	ko:K12833	SF3B14; pre-mRNA branch site protein p14	ko:K01175	E3.1.-.- Unclassified; Metabolism; Others	ko:K08658	RCE1; prenyl protein peptidase [EC:3.4.22.-]	ko:K07208	RHEB; Ras homolog enriched in brain	ko:K07750	E1.14.13.72, SC4MOL, ERG25; methylsterol monooxygenase [EC:1.14.13.72]	Steroid biosynthesis	1.14.13.72
ko:K00223	ERG4; delta24(24(1))-sterol reductase [EC:1.3.1.71]	ko:K13367	E1.5.3.17, FMS1, AtPAO3; non-specific polyamine oxidase [EC:1.5.3.17]	ko:K00669	E2.3.1.87, AANAT; arylalkylamine N-acetyltransferase [EC:2.3.1.87]	ko:K12846	SNRNP27; U4/U6.U5 tri-snRNP-associated protein 3	ko:K01187	E3.2.1.20, malZ; alpha-glucosidase [EC:3.2.1.20]	ko:K08660	CNDP2, DUG1; cytosolic nonspecific dipeptidase [EC:3.4.13.18 3.4.13.-]	ko:K07901	RAB8A, MEL; Ras-related protein Rab-8A	ko:K09827	ERG27; 3-keto steroid reductase [EC:1.1.1.270]	Steroid biosynthesis	1.1.1.270
ko:K00226	pyrD; dihydroorotate oxidase [EC:1.3.3.1]	ko:K00664	E2.3.1.84; alcohol O-acetyltransferase [EC:2.3.1.84]	ko:K00813	E2.6.1.1B, aspC; aspartate aminotransferase [EC:2.6.1.1]	ko:K12849	PRPF38A; pre-mRNA-splicing factor 38A	ko:K01269	aminopeptidase [EC:3.4.11.-]	ko:K08856	STK16; serine/threonine kinase 16 [EC:2.7.11.1]	ko:K08288	PRKCSH; protein kinase C substrate 80K-H	ko:K09830	ERG3; C-5 sterol desaturase [EC:1.3.3.-]	Steroid biosynthesis	1.3.3.-
ko:K00228	hemF, CPOX; coproporphyrinogen III oxidase [EC:1.3.3.3]	ko:K00802	E2.5.1.22, SMS; spermine synthase [EC:2.5.1.22]	ko:K00871	E2.7.11.19, PHKG; phosphorylase kinase gamma subunit [EC:2.7.11.19]	ko:K12852	EFTUD2; 116 kDa U5 small nuclear ribonucleoprotein component	ko:K01336	E3.4.21.48; cerevisin [EC:3.4.21.48]	ko:K08860	EIF2AK; eukaryotic translation initiation factor 2-alpha kinase [EC:2.7.11.1]	ko:K08819	CRKRS; Cdc2-related kinase, arginine/serine-rich [EC:2.7.11.22]	ko:K09831	ERG5; C-22 sterol desaturase [EC:1.14.14.-]	Steroid biosynthesis	1.14.14.-
ko:K00231	PPOX, hemY; protoporphyrinogen oxidase [EC:1.3.3.4]	ko:K00328	E2.7.1.151, IPMK; inositol-polyphosphate multikinase [EC:2.7.1.151]	ko:K05958	E2.7.11.31; [hydroxymethylglutaryl-CoA reductase (NADPH)] kinase [EC:2.7.11.31]	ko:K12857	SNRNP40, PRP8BP; Prp8 binding protein	ko:K01372	E3.4.22.40, pepC; bleomycin hydrolase [EC:3.4.22.40]	ko:K09062	K09062; bZIP factor, other	ko:K08825	DYRK; dual-specificity tyrosine-(Y)-phosphorylation regulated kinase [EC:2.7.12.1]	ko:K00688	E2.4.1.1, glgP, PYG; starch phosphorylase [EC:2.4.1.1]	Starch and sucrose metabolism	2.4.1.1
ko:K00232	E1.3.3.6, ACOX1, ACOX3; acyl-CoA oxidase [EC:1.3.3.6]	ko:K10669	E2.7.1.160, TRPT1, TPT1; 2'-phosphotransferase [EC:2.7.1.160]	ko:K00986	E2.7.7.49; RNA-directed DNA polymerase [EC:2.7.7.49]	ko:K12861	BCAS2; pre-mRNA-splicing factor SPF27	ko:K01417	E3.4.24.- Unclassified; Metabolism; Others	ko:K09117	COG1610 Uncharacterized conserved protein	ko:K08876	SCYL; SCY1-like	ko:K00693	GYS; glycogen(starch) synthase [EC:2.4.1.11]	Starch and sucrose metabolism	2.4.1.11
ko:K00234	SDHA, SDH1; succinate dehydrogenase (ubiquinone) flavoprotein subunit [EC:1.3.5.1]	ko:K08282	E2.7.11.1; non-specific serine/threonine protein kinase [EC:2.7.11.1]	ko:K01053	E3.1.1.17; gluconolactonase [EC:3.1.1.17]	ko:K12868	SYF2; pre-mRNA-splicing factor SYF2	ko:K01422	E3.4.99.- Unclassified; Cellular Processes and Signaling	ko:K09250	CNBP; cellular nucleic acid-binding protein	ko:K09528	DNAJC8; DnaJ homolog subfamily C member 8	ko:K00697	E2.4.1.15, otsA; alpha,alpha-trehalose-phosphate synthase (UDP-forming) [EC:2.4.1.15]	Starch and sucrose metabolism	2.4.1.15
ko:K00235	SDHB, SDH2; succinate dehydrogenase (ubiquinone) iron-sulfur protein [EC:1.3.5.1]	ko:K00916	E2.7.11.23; [RNA-polymerase]-subunit kinase [EC:2.7.11.23]	ko:K01076	E3.1.2.-; [EC:3.1.2.-]	ko:K12874	AQR; intron-binding protein aquarius	ko:K01452	E3.5.1.41, CDA1; chitin deacetylase [EC:3.5.1.41]	ko:K09291	TPR; nucleoprotein TPR	ko:K09529	DNAJC9; DnaJ homolog subfamily C member 9	ko:K00706	E2.4.1.34; 1,3-beta-glucan synthase [EC:2.4.1.34]	Starch and sucrose metabolism	2.4.1.34
ko:K00236	SDHC, SDH3; succinate dehydrogenase (ubiquinone) cytochrome b subunit [EC:1.3.5.1]	ko:K08293	E2.7.11.24; mitogen-activated protein kinase [EC:2.7.11.24]	ko:K01152	E3.1.21.3; type I restriction enzyme [EC:3.1.21.3]	ko:K13110	MFAP1; microfibrillar-associated protein 1	ko:K01457	E3.5.1.54; allophanate hydrolase [EC:3.5.1.54]	ko:K09466	ADR1; zinc finger protein ADR1	ko:K09780	COG2350 Uncharacterized protein conserved in bacteria	ko:K00963	UGP2, galU, galF; UTP--glucose-1-phosphate uridylyltransferase [EC:2.7.7.9]	Starch and sucrose metabolism	2.7.7.9
ko:K00237	SDHD, SDH4; succinate dehydrogenase (ubiquinone) membrane anchor subunit [EC:1.3.5.1]	ko:K00959	E2.7.7.5; sulfate adenylyltransferase (ADP) [EC:2.7.7.5]	ko:K01112	E3.1.3.-; [EC:3.1.3.-]	ko:K13354	SLC25A17, PMP34; solute carrier family 25 member 17	ko:K01463	E3.5.1.- [EC:3.5.1.-]	ko:K09539	DNAJC19; DnaJ homolog subfamily C member 19	ko:K10253	K10253; DOPA 4,5-dioxygenase [EC:1.14.99.-]	ko:K01178	E3.2.1.3; glucoamylase [EC:3.2.1.3]	Starch and sucrose metabolism	3.2.1.3
ko:K00260	E1.4.1.2; glutamate dehydrogenase [EC:1.4.1.2]	ko:K01068	E3.1.2.2; palmitoyl-CoA hydrolase [EC:3.1.2.2]	ko:K01091	E3.1.3.18, gph; phosphoglycolate phosphatase [EC:3.1.3.18]	ko:K14292	TGS1; trimethylguanosine synthase [EC:2.1.1.-]	ko:K01488	E3.5.4.4, ADA, add; adenosine deaminase [EC:3.5.4.4]	ko:K09568	FKBP1; FK506-binding protein 1 [EC:5.2.1.8]	ko:K10256	FAD2; omega-6 fatty acid desaturase (delta-12 desaturase) [EC:1.14.19.-]	ko:K01194	E3.2.1.28, treA; alpha,alpha-trehalase [EC:3.2.1.28]	Starch and sucrose metabolism	3.2.1.28
ko:K00262	E1.4.1.4, gdhA; glutamate dehydrogenase (NADP+) [EC:1.4.1.4]	ko:K01098	E3.1.3.33; polynucleotide 5'-phosphatase [EC:3.1.3.33]	ko:K01174	E3.1.31.1, nuc; micrococcal nuclease [EC:3.1.31.1]	ko:K14300	NUP133; nuclear pore complex protein Nup133	ko:K01510	E3.6.1.5; apyrase [EC:3.6.1.5]	ko:K09648	IMP2; mitochondrial inner membrane protease subunit 2 [EC:3.4.99.-]	ko:K10273	FBXL7; F-box and leucine-rich repeat protein 7	ko:K01196	AGL; glycogen debranching enzyme [EC:2.4.1.25 3.2.1.33]	Starch and sucrose metabolism	2.4.1.25 3.2.1.33
ko:K00264	GLT1; glutamate synthase (NADPH/NADH) [EC:1.4.1.13 1.4.1.14]	ko:K01184	E3.2.1.15; polygalacturonase [EC:3.2.1.15]	ko:K01117	E3.1.4.12; sphingomyelin phosphodiesterase [EC:3.1.4.12]	ko:K14303	NUP160; nuclear pore complex protein Nup160	ko:K01529	E3.6.1.- [EC:3.6.1.-]	ko:K09709	mesaconyl-C4 CoA hydratase	ko:K10424	DCTN2; dynactin 2	ko:K01210	E3.2.1.58; glucan 1,3-beta-glucosidase [EC:3.2.1.58]	Starch and sucrose metabolism	3.2.1.58
ko:K00275	pdxH, PNPO; pyridoxamine 5'-phosphate oxidase [EC:1.4.3.5]	ko:K01193	E3.2.1.26, sacA; beta-fructofuranosidase [EC:3.2.1.26]	ko:K01130	E3.1.6.1, aslA; arylsulfatase [EC:3.1.6.1]	ko:K14304	NUP85; nuclear pore complex protein Nup85	ko:K01718	E4.2.1.70; pseudouridylate synthase [EC:4.2.1.70]	ko:K10398	KIF11; kinesin family member 11	ko:K10688	UBE2W, UBC16; ubiquitin-conjugating enzyme E2 W [EC:6.3.2.19]	ko:K01835	E5.4.2.2, pgm; phosphoglucomutase [EC:5.4.2.2]	Starch and sucrose metabolism	5.4.2.2
ko:K00281	GLDC, gcvP; glycine dehydrogenase [EC:1.4.4.2]	ko:K01423	E3.4.-.-; [EC:3.4.-.-]	ko:K01188	E3.2.1.21; beta-glucosidase [EC:3.2.1.21]	ko:K14306	NUP62; nuclear pore complex protein Nup62	ko:K01720	E4.2.1.79, prpD; 2-methylcitrate dehydratase [EC:4.2.1.79]	ko:K10573	UBE2A, UBC2, RAD6A; ubiquitin-conjugating enzyme E2 A [EC:6.3.2.19]	ko:K11315	TADA3L, ADA3, NGG1; transcriptional adapter 3	ko:K00654	E2.3.1.50; serine palmitoyltransferase [EC:2.3.1.50]	Sphingolipid metabolism	2.3.1.50
ko:K00286	E1.5.1.2, proC; pyrroline-5-carboxylate reductase [EC:1.5.1.2]	ko:K01383	E3.4.23.35; barrierpepsin [EC:3.4.23.35]	ko:K01192	E3.2.1.25, MANBA, manB; beta-mannosidase [EC:3.2.1.25]	ko:K14308	NUP54; nuclear pore complex protein Nup54	ko:K01726	E4.2.1.-; [EC:4.2.1.-]	ko:K10632	BRAP; BRCA1-associated protein [EC:6.3.2.19]	ko:K11426	SMYD; SET and MYND domain-containing protein	ko:K04709	LAG1; Acyl-CoA-dependent ceramide synthase [EC:2.3.1.24]	Sphingolipid metabolism	2.3.1.24
ko:K00287	folA; dihydrofolate reductase [EC:1.5.1.3]	ko:K01536	E3.6.3.7; Na+-exporting ATPase [EC:3.6.3.7]	ko:K01207	E3.2.1.52, nagZ; beta-N-acetylhexosaminidase [EC:3.2.1.52]			ko:K01740	E2.5.1.49, metY; O-acetylhomoserine (thiol)-lyase [EC:2.5.1.49]	ko:K10696	BRE1; E3 ubiquitin-protein ligase BRE1 [EC:6.3.2.19]	ko:K11495	CENPA; histone H3-like centromeric protein A	ko:K04713	SUR2; C4-hydroxylase [EC:1.14.-.-]	Sphingolipid metabolism	1.14.-.-
ko:K00288	MTHFD; methylenetetrahydrofolate dehydrogenase (NADP+) / methenyltetrahydrofolate cyclohydrolase / formyltetrahydrofolate synthetase [EC:1.5.1.5 3.5.4.9 6.3.4.3]	ko:K04103	E4.1.1.74, ipdC; indolepyruvate decarboxylase [EC:4.1.1.74]	ko:K01216	E3.2.1.73; licheninase [EC:3.2.1.73]			ko:K01759	E4.4.1.5, GLO1, gloA; lactoylglutathione lyase [EC:4.4.1.5]	ko:K10734	GINS3; GINS complex subunit 3	ko:K11826	AP2M1; AP-2 complex subunit mu-1	ko:K04718	E2.7.1.91; sphingosine kinase [EC:2.7.1.91]	Sphingolipid metabolism	2.7.1.91
ko:K00290	LYS1; saccharopine dehydrogenase (NAD+, L-lysine forming) [EC:1.5.1.7]	ko:K01669	E4.1.99.3, phrB; deoxyribodipyrimidine photo-lyase [EC:4.1.99.3]	ko:K01181	E3.2.1.8, xynA; endo-1,4-beta-xylanase [EC:3.2.1.8]			ko:K01768	E4.6.1.1; adenylate cyclase [EC:4.6.1.1]	ko:K10742	DNA2; DNA replication ATP-dependent helicase Dna2 [EC:3.6.1.-]	ko:K11979	UBR7; E3 ubiquitin-protein ligase UBR7	ko:K00082	E1.1.1.193; 5-amino-6-(5-phosphoribosylamino)uracil reductase [EC:1.1.1.193]	Riboflavin metabolism	1.1.1.193
ko:K00293	E1.5.1.10; saccharopine dehydrogenase (NADP+, L-glutamate forming) [EC:1.5.1.10]	ko:K01743	E4.2.-.- [EC:4.2.-.-]	ko:K01240	E3.2.2.3; uridine nucleosidase [EC:3.2.2.3]			ko:K01783	rpe, RPE; ribulose-phosphate 3-epimerase [EC:5.1.3.1]	ko:K10845	TTDA; TFIIH basal transcription factor complex TTD-A subunit	ko:K12836	U2AF1; splicing factor U2AF 35 kDa subunit	ko:K00793	E2.5.1.9A, ribE; riboflavin synthase alpha chain [EC:2.5.1.9]	Riboflavin metabolism	2.5.1.9
ko:K00294	E1.5.1.12; 1-pyrroline-5-carboxylate dehydrogenase [EC:1.5.1.12]	ko:K01752	E4.3.1.17, sdaA; L-serine dehydratase [EC:4.3.1.17]	ko:K01281	E3.4.14.11, pepXP; X-Pro dipeptidyl-peptidase [EC:3.4.14.11]			ko:K01784	galE, GALE; UDP-glucose 4-epimerase [EC:5.1.3.2]	ko:K10873	RAD52; DNA repair and recombination protein RAD52	ko:K12837	U2AF2; splicing factor U2AF 65 kDa subunit	ko:K00861	RFK, FMN1; riboflavin kinase [EC:2.7.1.26]	Riboflavin metabolism	2.7.1.26
ko:K00295	MTD1; methylenetetrahydrofolate dehydrogenase (NAD+) [EC:1.5.1.15]	ko:K01973	E6.5.1.3 [EC:6.5.1.3]	ko:K01390	E3.4.24.13; IgA-specific metalloendopeptidase [EC:3.4.24.13]			ko:K01785	E5.1.3.3, galM; aldose 1-epimerase [EC:5.1.3.3]	ko:K10981	POL4; DNA polymerase IV [EC:2.7.7.7]	ko:K13076	SLD; delta8-fatty-acid desaturase [EC:1.14.19.4]	ko:K01497	E3.5.4.25, ribA; GTP cyclohydrolase II [EC:3.5.4.25]	Riboflavin metabolism	3.5.4.25
ko:K00297	E1.5.1.20, metF; methylenetetrahydrofolate reductase (NADPH) [EC:1.5.1.20]	ko:K11398	EAF5; chromatin modification-related protein EAF5	ko:K01443	E3.5.1.25, nagA, AMDHD2; N-acetylglucosamine-6-phosphate deacetylase [EC:3.5.1.25]			ko:K01802	E5.2.1.8; peptidylprolyl isomerase [EC:5.2.1.8]	ko:K11087	SNRPD1, SMD1; small nuclear ribonucleoprotein D1	ko:K13099	CD2BP2; CD2 antigen cytoplasmic tail-binding protein 2	ko:K02858	ribB; 3,4-dihydroxy 2-butanone 4-phosphate synthase [EC:4.1.99.12]	Riboflavin metabolism	4.1.99.12
ko:K00311	E1.5.5.1, etf; electron-transferring-flavoprotein dehydrogenase [EC:1.5.5.1]	ko:K11399	EAF7; chromatin modification-related protein EAF7	ko:K01455	E3.5.1.49; formamidase [EC:3.5.1.49]			ko:K01855	E5.4.99.- [EC:5.4.99.-]	ko:K11088	SNRPD3, SMD3; small nuclear ribonucleoprotein D3	ko:K13130	SIP1, GEMIN2; survival of motor neuron protein-interacting protein 1	ko:K00026	MDH2; malate dehydrogenase [EC:1.1.1.37]	Pyruvate metabolism	1.1.1.37
ko:K00318	E1.5.99.8; proline dehydrogenase [EC:1.5.99.8]	ko:K11002	ERI1; GPI-N-acetylglucosaminyltransferase	ko:K01431	E3.5.1.6; beta-ureidopropionase [EC:3.5.1.6]			ko:K01935	bioD; dethiobiotin synthetase [EC:6.3.3.3]	ko:K11099	SNRPG, SMG; small nuclear ribonucleoprotein G	ko:K13350	PXMP4, PMP24; peroxisomal membrane protein 4	ko:K00027	E1.1.1.38, sfcA, maeA; malate dehydrogenase (oxaloacetate-decarboxylating) [EC:1.1.1.38]	Pyruvate metabolism	1.1.1.38
ko:K00326	E1.6.2.2; cytochrome-b5 reductase [EC:1.6.2.2]	ko:K06652	FAR1; cyclin-dependent kinase inhibitor FAR1	ko:K01467	E3.5.2.6, ampC, penP; beta-lactamase [EC:3.5.2.6]			ko:K02021	ABC.MR; putative ABC transport system ATP-binding protein	ko:K11126	TERT, EST2; telomerase reverse transcriptase [EC:2.7.7.49]	ko:K13621	BTA1; betaine lipid synthase	ko:K00062	E1.1.1.116; D-arabinose 1-dehydrogenase [EC:1.1.1.116]	Pyruvate metabolism	1.1.1.116
ko:K00327	E1.6.2.4; NADPH-ferrihemoprotein reductase [EC:1.6.2.4]	ko:K00953	FLAD1; FAD synthetase [EC:2.7.7.2]	ko:K01480	E3.5.3.11, speB; agmatinase [EC:3.5.3.11]			ko:K02152	ATPeVG, ATP6G1; V-type H+-transporting ATPase subunit G [EC:3.6.3.14]	ko:K11135	PINX1; Pin2-interacting protein X1	ko:K13682	BMT, WRY; beta-1,2-mannosyltransferase [EC:2.4.1.-]	ko:K00101	E1.1.2.3, lldD; L-lactate dehydrogenase (cytochrome) [EC:1.1.2.3]	Pyruvate metabolism	1.1.2.3
ko:K00328	E2.7.1.151, IPMK; inositol-polyphosphate multikinase [EC:2.7.1.151]	ko:K12577	FOB1; DNA replication fork-blocking protein FOB1	ko:K01501	E3.5.5.1; nitrilase [EC:3.5.5.1]			ko:K02485	two-component system, unclassified family, response regulator	ko:K11246	SHO1; SHO1 osmosensor	ko:K13754		ko:K00128	E1.2.1.3; aldehyde dehydrogenase (NAD+) [EC:1.2.1.3]	Pyruvate metabolism	1.2.1.3
ko:K00344	E1.6.5.5, qor; NADPH2:quinone reductase [EC:1.6.5.5]	ko:K11243	FUS1; nuclear fusion protein	ko:K01516	E3.6.1.15; nucleoside-triphosphatase [EC:3.6.1.15]			ko:K02537	MAD2; mitotic spindle assembly checkpoint protein MAD2	ko:K11339	MORF4L1, MRG15, EAF3; mortality factor 4-like protein 1	ko:K14328	UPF3, RENT3; regulator of nonsense transcripts 3	ko:K00161	PDHA, pdhA; pyruvate dehydrogenase E1 component subunit alpha [EC:1.2.4.1]	Pyruvate metabolism	1.2.4.1
ko:K00354	E1.6.99.1; NADPH2 dehydrogenase [EC:1.6.99.1]	ko:K09241	GAL4; transcriptional regulatory protein GAL4	ko:K01518	E3.6.1.17; bis(5'-nucleosidyl)-tetraphosphatase [EC:3.6.1.17]			ko:K02543	MEC1; cell cycle checkpoint protein MEC1	ko:K11368	ENY2, DC6, SUS1; enhancer of yellow 2 transcription factor	ko:K14402	CPSF2, CFT2; cleavage and polyadenylation specificity factor subunit 2	ko:K00162	PDHB, pdhB; pyruvate dehydrogenase E1 component subunit beta [EC:1.2.4.1]	Pyruvate metabolism	1.2.4.1
ko:K00380	cysJ; sulfite reductase (NADPH) flavoprotein alpha-component [EC:1.8.1.2]	ko:K06668	GIN4; serine/threonine-protein kinase GIN4 [EC:2.7.11.-]	ko:K01509	E3.6.1.3; adenosinetriphosphatase [EC:3.6.1.3]			ko:K02544	MEC3; G2-specific checkpoint protein	ko:K11369	RTG2; retrograde regulation protein 2	ko:K14458	MOGAT1, MGAT1; 2-acylglycerol O-acyltransferase 1 [EC:2.3.1.22]	ko:K00624	E2.3.1.7; carnitine O-acetyltransferase [EC:2.3.1.7]	Pyruvate metabolism	2.3.1.7
ko:K00381	cysI; sulfite reductase (NADPH) hemoprotein beta-component [EC:1.8.1.2]	ko:K12770	GIP1; GLC7-interacting protein 1	ko:K01541	E3.6.3.10; H+/K+-exchanging ATPase [EC:3.6.3.10]			ko:K02605	ORC3; origin recognition complex subunit 3	ko:K11547	NDC80, HEC1, TID3; kinetochore protein NDC80			ko:K00626	E2.3.1.9, atoB; acetyl-CoA C-acetyltransferase [EC:2.3.1.9]	Pyruvate metabolism	2.3.1.9
ko:K00382	DLD, lpd, pdhD; dihydrolipoamide dehydrogenase [EC:1.8.1.4]	ko:K06117	GPP2; glycerol 3-phosphatase 2 [EC:3.1.3.21]	ko:K01553	E3.6.4.1; myosin ATPase [EC:3.6.4.1]			ko:K02608	ORC6; origin recognition complex subunit 6	ko:K11664	VPS72, TCFL1, YL1; vacuolar protein sorting-associated protein 72			ko:K00627	DLAT, aceF, pdhC; pyruvate dehydrogenase E2 component (dihydrolipoamide acetyltransferase) [EC:2.3.1.12]	Pyruvate metabolism	2.3.1.12
ko:K00383	E1.8.1.7, GSR, gor; glutathione reductase (NADPH) [EC:1.8.1.7]	ko:K12261	HACL1; 2-hydroxyacyl-CoA lyase 1 [EC:4.1.-.-]	ko:K01557	E3.7.1.5; acylpyruvate hydrolase [EC:3.7.1.5]			ko:K02831	RAD53; ser/thr/tyr protein kinase RAD53 [EC:2.7.11.-]	ko:K11676	IES2; Ino eighty subunit 2			ko:K01067	E3.1.2.1, ACH1; acetyl-CoA hydrolase [EC:3.1.2.1]	Pyruvate metabolism	3.1.2.1
ko:K00384	E1.8.1.9, trxB; thioredoxin reductase (NADPH) [EC:1.8.1.9]	ko:K12778	HOP1; meiosis-specific protein HOP1	ko:K01692	E4.2.1.17, paaG; enoyl-CoA hydratase [EC:4.2.1.17]			ko:K02901	RP-L27e, RPL27; large subunit ribosomal protein L27e	ko:K11885	DNA damage-inducible protein 1			ko:K01568	E4.1.1.1, pdc; pyruvate decarboxylase [EC:4.1.1.1]	Pyruvate metabolism	4.1.1.1
ko:K00390	cysH; phosphoadenosine phosphosulfate reductase [EC:1.8.4.8]	ko:K11571	HSK3; DASH complex subunit HSK3	ko:K01710	E4.2.1.46, rfbB, rffG; dTDP-glucose 4,6-dehydratase [EC:4.2.1.46]			ko:K02983	RP-S30e, RPS30; small subunit ribosomal protein S30e	ko:K11887	proteasomal ATPase-associated factor 1			ko:K01610	E4.1.1.49, pckA; phosphoenolpyruvate carboxykinase (ATP) [EC:4.1.1.49]	Pyruvate metabolism	4.1.1.49
ko:K00411	RIP1, UQCRFS1, petA; ubiquinol-cytochrome c reductase iron-sulfur subunit [EC:1.10.2.2]	ko:K02515	HSL1; serine/threonine-protein kinase HSL1,negative regulator of Swe1 kinase [EC:2.7.11.-]	ko:K01808	E5.3.1.6B, rpiB; ribose 5-phosphate isomerase B [EC:5.3.1.6]			ko:K03003	RPA34; DNA-directed RNA polymerase I subunit A34 [EC:2.7.7.6]	ko:K12386	CTNS; cystinosin			ko:K01638	E2.3.3.9, aceB, glcB; malate synthase [EC:2.3.3.9]	Pyruvate metabolism	2.3.3.9
ko:K00412	CYTB, petB; ubiquinol-cytochrome c reductase cytochrome b subunit [EC:1.10.2.2]	ko:K13993	HSP20; HSP20 family protein	ko:K01253	EPHX1; microsomal epoxide hydrolase [EC:3.3.2.9]			ko:K03031	PSMD8, RPN12; 26S proteasome regulatory subunit N12	ko:K12618	XRN1, SEP1, KEM1; 5'-3' exoribonuclease 1 [EC:3.1.13.-]			ko:K01649	E2.3.3.13, leuA; 2-isopropylmalate synthase [EC:2.3.3.13]	Pyruvate metabolism	2.3.3.13
ko:K00413	CYT1, CYC1, petC; ubiquinol-cytochrome c reductase cytochrome c1 subunit [EC:1.10.2.2]	ko:K11769	HTL1; chromatin structure-remodeling complex protein HTL1	ko:K02429	fucP; MFS transporter, FHS family, L-fucose permease			ko:K03034	RPN4 26S proteasome regulatory subunit N4	ko:K12619	XRN2, RAT1; 5'-3' exoribonuclease 2 [EC:3.1.13.-]			ko:K01652	E2.2.1.6L, ilvB, ilvG, ilvI; acetolactate synthase I/II/III large subunit [EC:2.2.1.6]	Pyruvate metabolism	2.2.1.6
ko:K00414	QCR1, UQCRC1; ubiquinol-cytochrome c reductase core subunit 1 [EC:1.10.2.2]	ko:K11677	IES3; Ino eighty subunit 3	ko:K00542	GAMT; guanidinoacetate N-methyltransferase [EC:2.1.1.2]			ko:K03104	SRP14; signal recognition particle subunit SRP14	ko:K12625	LSM6; U6 snRNA-associated Sm-like protein LSm6			ko:K01653	E2.2.1.6S, ilvH, ilvN; acetolactate synthase I/III small subunit [EC:2.2.1.6]	Pyruvate metabolism	2.2.1.6
ko:K00415	QCR2, UQCRC2; ubiquinol-cytochrome c reductase core subunit 2 [EC:1.10.2.2]	ko:K11678	IES4; Ino eighty subunit 4	ko:K00750	GYG1, GYG2; glycogenin glucosyltransferase [EC:2.4.1.186]			ko:K03261	eIF-4FP20; translation initiation factor eIF-4F subunit P20	ko:K12814	PRP2; pre-mRNA-splicing factor ATP-dependent RNA helicase-like protein PRP2 [EC:3.6.4.13]			ko:K01655	E2.3.3.14; homocitrate synthase [EC:2.3.3.14]	Pyruvate metabolism	2.3.3.14
ko:K00416	QCR6, UQCRH; ubiquinol-cytochrome c reductase subunit 6 [EC:1.10.2.2]	ko:K11679	IES5; Ino eighty subunit 5	ko:K12373	HEXA_B; hexosaminidase [EC:3.2.1.52]			ko:K03293	amino acid transporter, AAT family	ko:K12815	DHX38, PRP16; pre-mRNA-splicing factor ATP-dependent RNA helicase PRP16 [EC:3.6.4.13]			ko:K01895	ACSS, acs; acetyl-CoA synthetase [EC:6.2.1.1]	Pyruvate metabolism	6.2.1.1
ko:K00417	QCR7, UQCRB; ubiquinol-cytochrome c reductase subunit 7 [EC:1.10.2.2]	ko:K12764	IME1; meiosis-inducing protein 1	ko:K01190	lacZ; beta-galactosidase [EC:3.2.1.23]			ko:K03305	proton-dependent oligopeptide transporter, POT family	ko:K12818	DHX8, PRP22; ATP-dependent RNA helicase DHX8/PRP22 [EC:3.6.4.13]			ko:K01958	PC, pyc; pyruvate carboxylase [EC:6.4.1.1]	Pyruvate metabolism	6.4.1.1
ko:K00418	QCR8, UQCRQ; ubiquinol-cytochrome c reductase subunit 8 [EC:1.10.2.2]	ko:K09237	K09237; Cys2His2 zinc finger developmental/cell cycle regulator, other	ko:K10970	MNN25; alpha 1,2-mannosyltransferase [EC:2.4.1.-]			ko:K03352	APC5; anaphase-promoting complex subunit 5	ko:K12819	SLU7; pre-mRNA-processing factor SLU7			ko:K11262	ACAC; acetyl-CoA carboxylase / biotin carboxylase [EC:6.4.1.2 6.3.4.14]	Pyruvate metabolism	6.4.1.2 6.3.4.14
ko:K00419	QCR9, UCRC; ubiquinol-cytochrome c reductase subunit 9 [EC:1.10.2.2]	ko:K09281	K09281; copper-fist transcription factor	ko:K03649	MUG, TDG; TDG/mug DNA glycosylase family protein [EC:3.2.2.-]			ko:K03363	CDC20; cell division cycle 20, cofactor of APC complex	ko:K12832	SF3B5, SF3B10; splicing factor 3B subunit 5			ko:K00226	pyrD; dihydroorotate oxidase [EC:1.3.3.1]	Pyrimidine metabolism	1.3.3.1
ko:K00420	QCR10, UQCR; ubiquinol-cytochrome c reductase subunit 10 [EC:1.10.2.2]	ko:K12762	K12762, GPR1; G protein-coupled receptor GPR1	ko:K10563	mutM, fpg; formamidopyrimidine-DNA glycosylase [EC:3.2.2.23 4.2.99.18]			ko:K03448	FEN2, LIZ1; MFS transporter, ACS family, pantothenate transporter	ko:K12880	THOC3; THO complex subunit 3			ko:K00384	E1.8.1.9, trxB; thioredoxin reductase (NADPH) [EC:1.8.1.9]	Pyrimidine metabolism	1.8.1.9
ko:K00428	E1.11.1.5; cytochrome c peroxidase [EC:1.11.1.5]	ko:K05389	KCNKF; potassium channel subfamily K, other eukaryote	ko:K03574	MUTT, NUDT1, MTH1; 7,8-dihydro-8-oxoguanine triphosphatase [EC:3.6.1.-]			ko:K03506	POLE4; DNA polymerase epsilon subunit 4 [EC:2.7.7.7]	ko:K13106	BUD13, CWC26; pre-mRNA-splicing factor CWC26			ko:K00560	E2.1.1.45, thyA; thymidylate synthase [EC:2.1.1.45]	Pyrimidine metabolism	2.1.1.45
ko:K00432	E1.11.1.9; glutathione peroxidase [EC:1.11.1.9]	ko:K05537	KTR6; mannosylphosphate transferase [EC:2.7.8.-]	ko:K02564	nagB, GNPDA; glucosamine-6-phosphate deaminase [EC:3.5.99.6]			ko:K03508	POLZ2, rev7; DNA polymerase zeta subunit [EC:2.7.7.7]	ko:K13108	SNIP1; smad nuclear-interacting protein 1			ko:K00761	E2.4.2.9, upp; uracil phosphoribosyltransferase [EC:2.4.2.9]	Pyrimidine metabolism	2.4.2.9
ko:K00452	E1.13.11.6, HAAO; 3-hydroxyanthranilate 3,4-dioxygenase [EC:1.13.11.6]	ko:K04710	LAC1; Acyl-CoA-dependent ceramide synthase [EC:2.3.1.24]	ko:K01186	NEU1; sialidase-1 [EC:3.2.1.18]			ko:K03514	POLS, TRF4; DNA polymerase sigma subunit [EC:2.7.7.7]	ko:K13205	AAR2, C20orf4; A1 cistron-splicing factor AAR2			ko:K00876	E2.7.1.48, udk; uridine kinase [EC:2.7.1.48]	Pyrimidine metabolism	2.7.1.48
ko:K00463	INDO; indoleamine 2,3-dioxygenase [EC:1.13.11.52]	ko:K11764	LDB7, RSC14; chromatin structure-remodeling complex protein RSC14	ko:K08066	NFYC; nuclear transcription factor Y, gamma			ko:K03800	lplA; lipoate-protein ligase A [EC:2.7.7.63]	ko:K13344	PEX13; peroxin-13			ko:K01465	URA4, pyrC; dihydroorotase [EC:3.5.2.3]	Pyrimidine metabolism	3.5.2.3
ko:K00486	E1.14.13.9; kynurenine 3-monooxygenase [EC:1.14.13.9]	ko:K09242	LEU3; transcriptional regulatory protein LEU3	ko:K01027	OXCT; 3-oxoacid CoA-transferase [EC:2.8.3.5]			ko:K03858	PIGH, GPI15; phosphatidylinositol glycan, class H	ko:K13617	PPME1; protein phosphatase methylesterase 1 [EC:3.1.1.-]			ko:K01489	E3.5.4.5, cdd; cytidine deaminase [EC:3.5.4.5]	Pyrimidine metabolism	3.5.4.5
ko:K00493	E1.14.14.1; unspecific monooxygenase [EC:1.14.14.1]	ko:K10982	LIF1; ligase-interacting factor 1	ko:K01256	pepN; aminopeptidase N [EC:3.4.11.2]			ko:K03872	TCEB1; transcription elongation factor B, polypeptide 1	ko:K14170	pheA; chorismate mutase / prephenate dehydratase [EC:5.4.99.5 4.2.1.51]			ko:K01493	comEB; dCMP deaminase [EC:3.5.4.12]	Pyrimidine metabolism	3.5.4.12
ko:K00507	SCD, desC; stearoyl-CoA desaturase (delta-9 desaturase) [EC:1.14.19.1]	ko:K12775	LRS4; monopolin complex subunit LRS4	ko:K01259	pip; proline iminopeptidase [EC:3.4.11.5]			ko:K04640	GNA; guanine nucleotide binding protein (G protein), alpha, other	ko:K14326	UPF1, RENT1; regulator of nonsense transcripts 1 [EC:3.6.4.-]			ko:K01591	pyrF; orotidine-5'-phosphate decarboxylase [EC:4.1.1.23]	Pyrimidine metabolism	4.1.1.23
ko:K00511	E1.14.99.7, SQLE, ERG1; squalene monooxygenase [EC:1.14.99.7]	ko:K12627	LSM8; U6 snRNA-associated Sm-like protein LSm8	ko:K09567	PPIH, CYPH; peptidyl-prolyl isomerase H (cyclophilin H) [EC:5.2.1.8]			ko:K05275	E1.1.1.65; pyridoxine 4-dehydrogenase [EC:1.1.1.65]					ko:K01937	E6.3.4.2, pyrG; CTP synthase [EC:6.3.4.2]	Pyrimidine metabolism	6.3.4.2
ko:K00521	E1.16.1.7; ferric-chelate reductase [EC:1.16.1.7]	ko:K01981	LSU5S; large subunit ribosomal RNA, 5S	ko:K12736	PPWD1; peptidylprolyl isomerase domain and WD repeat-containing protein 1 [EC:5.2.1.8]			ko:K05302	SET domain-containing protein 6					ko:K11541	URA2; carbamoyl-phosphate synthase / aspartate carbamoyltransferase [EC:6.3.5.5 2.1.3.2]	Pyrimidine metabolism	6.3.5.5 2.1.3.2
ko:K00526	E1.17.4.1B, nrdB, nrdF; ribonucleoside-diphosphate reductase beta chain [EC:1.17.4.1]	ko:K01982	LSUrRNA; large subunit ribosomal RNA	ko:K01414	prlC; oligopeptidase A [EC:3.4.24.70]			ko:K05530	VAN1; mannan polymerase I complex VAN1 subunit [EC:2.4.1.-]					ko:K13800	CMPK1, UMPK; UMP-CMP kinase [EC:2.7.4.- 2.7.4.14]	Pyrimidine metabolism	2.7.4.- 2.7.4.14
ko:K00528	E1.18.1.2, fpr; ferredoxin--NADP+ reductase [EC:1.18.1.2]	ko:K06681	LTE1; Gdp/GTP exchange factor required for growth at low temperatures	ko:K01763	SCLY; selenocysteine lyase [EC:4.4.1.16]			ko:K05545	DUS4; tRNA-dihydrouridine synthase 4 [EC:1.-.-.-]					ko:K00602	purH; phosphoribosylaminoimidazolecarboxamide formyltransferase / IMP cyclohydrolase [EC:2.1.2.3 3.5.4.10]	Purine metabolism	2.1.2.3 3.5.4.10
ko:K00540	E1.-.-.- [EC:1.-.-.-]	ko:K06680	MAD3; spindle assembly checkpoint component MAD3	ko:K04091	ssuD; alkanesulfonate monooxygenase [EC:1.14.14.5]			ko:K06116	GPP1; glycerol 3-phosphatase 1 [EC:3.1.3.21]					ko:K00759	E2.4.2.7, apt; adenine phosphoribosyltransferase [EC:2.4.2.7]	Purine metabolism	2.4.2.7
ko:K00549	E2.1.1.14, metE; 5-methyltetrahydropteroyltriglutamate--homocysteine methyltransferase [EC:2.1.1.14]	ko:K12774	MAM1; monopolin complex subunit MAM1	ko:K09561	STUB1, CHIP; STIP1 homology and U-box containing protein 1 [EC:6.3.2.19]			ko:K06123	E1.1.1.101, AYR1; 1-acylglycerone phosphate reductase [EC:1.1.1.101]					ko:K00762	pyrE; orotate phosphoribosyltransferase [EC:2.4.2.10]	Purine metabolism	2.4.2.10
ko:K00550	E2.1.1.16; methylene-fatty-acyl-phospholipid synthase [EC:2.1.1.16]	ko:K09358	MATA1; mating-type protein A1	ko:K03787	surE; 5'-nucleotidase [EC:3.1.3.5]			ko:K06646	CLN3; G1/S-specific cyclin CLN3					ko:K00856	E2.7.1.20, ADK; adenosine kinase [EC:2.7.1.20]	Purine metabolism	2.7.1.20
ko:K00551	E2.1.1.17, PEMT; phosphatidylethanolamine N-methyltransferase [EC:2.1.1.17]	ko:K09359	MATA2; mating-type protein A2	ko:K00557	trmA; tRNA (uracil-5-)-methyltransferase [EC:2.1.1.35]			ko:K06655	PHO85; negative regulator of the PHO system [EC:2.7.11.22]					ko:K00860	cysC; adenylylsulfate kinase [EC:2.7.1.25]	Purine metabolism	2.7.1.25
ko:K00555	E2.1.1.32, trm1; tRNA (guanine-N2-)-methyltransferase [EC:2.1.1.32]	ko:K06647	MBP1; transcription factor MBP1	ko:K10574	UBE2B, RAD6B; ubiquitin-conjugating enzyme E2 B [EC:6.3.2.19]			ko:K06658	PHO4; phosphate system positive regulatory protein PHO4					ko:K00939	E2.7.4.3, adk; adenylate kinase [EC:2.7.4.3]	Purine metabolism	2.7.4.3
ko:K00559	E2.1.1.41, SMT1, ERG6; sterol 24-C-methyltransferase [EC:2.1.1.41]	ko:K12412	MCM1; minichromosome maintenance protein 1	ko:K05610	UCHL5, UCH37; ubiquitin carboxyl-terminal hydrolase L5 [EC:3.4.19.12]			ko:K06660	CDC5; cell cycle serine/threonine-protein kinase CDC5/MSD2 [EC:2.7.11.21]					ko:K00940	E2.7.4.6, ndk; nucleoside-diphosphate kinase [EC:2.7.4.6]	Purine metabolism	2.7.4.6
ko:K00560	E2.1.1.45, thyA; thymidylate synthase [EC:2.1.1.45]	ko:K12776	MEK1; meiosis-specific serine/threonine-protein kinase MEK1 [EC:2.7.11.1]	ko:K05747	WAS; Wiskott-Aldrich syndrome protein			ko:K06661	RAD9; DNA repair protein RAD9					ko:K00942	E2.7.4.8, gmk; guanylate kinase [EC:2.7.4.8]	Purine metabolism	2.7.4.8
ko:K00565	RNMT; mRNA (guanine-N7-)-methyltransferase [EC:2.1.1.56]	ko:K11235	MFA; mating pheromone A-factor	ko:K08369	ydjE; MFS transporter, putative metabolite:H+ symporter			ko:K06663	DDC1; DNA damage checkpoint protein					ko:K01120	E3.1.4.17, PDE; 3',5'-cyclic-nucleotide phosphodiesterase [EC:3.1.4.17]	Purine metabolism	3.1.4.17
ko:K00566	mnmA, trmU, TRMU; tRNA-specific 2-thiouridylase [EC:2.8.1.-]	ko:K11245	MID2; mating pheromone-induced death protein 2	ko:K07145	COG2329 Conserved protein involved in polyketide biosynthesis related to monooxygenase			ko:K06665	SSN6; glucose repression mediator protein					ko:K01466	E3.5.2.5, allB; allantoinase [EC:3.5.2.5]	Purine metabolism	3.5.2.5
ko:K00567	E2.1.1.63, MGMT, ogt; methylated-DNA-[protein]-cysteine S-methyltransferase [EC:2.1.1.63]	ko:K12781	MND2; anaphase-promoting complex subunit MND2	ko:K03317	concentrative nucleoside transporter, CNT family			ko:K06679	MAD1; mitotic spindle assembly checkpoint protein MAD1					ko:K01477	E3.5.3.4, ALLC, alc; allantoicase [EC:3.5.3.4]	Purine metabolism	3.5.3.4
ko:K00586	E2.1.1.98, dph5; diphthine synthase [EC:2.1.1.98]	ko:K05538	MNN1; alpha 1,3-mannosyltransferase [EC:2.4.1.-]	ko:K03323	equilibrative nucleoside transporter, ENT family			ko:K06683	CDC15; cell division control protein CDC15 [EC:2.7.11.1]					ko:K01483	allA; ureidoglycolate hydrolase [EC:3.5.3.19]	Purine metabolism	3.5.3.19
ko:K00587	E2.1.1.100; protein-S-isoprenylcysteine O-methyltransferase [EC:2.1.1.100]	ko:K05536	MNN5; alpha 1,2-mannosyltransferase [EC:2.4.1.-]	ko:K03549	KUP system potassium uptake protein			ko:K06684	DBF2; cell cycle protein kinase DBF2 [EC:2.7.11.-]					ko:K01487	E3.5.4.3, guaD; guanine deaminase [EC:3.5.4.3]	Purine metabolism	3.5.4.3
ko:K00589	MET1; uroporphyrin-III C-methyltransferase [EC:2.1.1.107]	ko:K10968	MNT2; alpha 1,3-mannosyltransferase [EC:2.4.1.-]	ko:K07443	methylated-DNA-protein-cysteine methyltransferase related protein			ko:K06691	RPN13; 26S proteasome regulatory subunit N13					ko:K01490	E3.5.4.6, AMPD; AMP deaminase [EC:3.5.4.6]	Purine metabolism	3.5.4.6
ko:K00591	COQ3; hexaprenyldihydroxybenzoate methyltransferase [EC:2.1.1.114]	ko:K10969	MNT3; alpha 1,3-mannosyltransferase [EC:2.4.1.-]	ko:K01811	putative family 31 glucosidase			ko:K06875	COG2118 DNA-binding protein					ko:K01515	nudF; ADP-ribose pyrophosphatase [EC:3.6.1.13]	Purine metabolism	3.6.1.13
ko:K00599	E2.1.1.-; [EC:2.1.1.-]	ko:K14457	MOGAT2, MGAT2; 2-acylglycerol O-acyltransferase 2 [EC:2.3.1.22]					ko:K06910	COG1881 Phospholipid-binding protein					ko:K01756	E4.3.2.2, purB; adenylosuccinate lyase [EC:4.3.2.2]	Purine metabolism	4.3.2.2
ko:K00600	E2.1.2.1, glyA; glycine hydroxymethyltransferase [EC:2.1.2.1]	ko:K12594	MPP6; M-phase phosphoprotein 6, fungi type					ko:K06972	COG1026 Predicted Zn-dependent peptidases, insulinase-like					ko:K01923	purC; phosphoribosylaminoimidazole-succinocarboxamide synthase [EC:6.3.2.6]	Purine metabolism	6.3.2.6
ko:K00601	E2.1.2.2; phosphoribosylglycinamide formyltransferase [EC:2.1.2.2]	ko:K08740	MSH4; DNA mismatch repair protein MSH4					ko:K06998	COG0384 Predicted epimerase, PhzC/PhzF homolog					ko:K01939	E6.3.4.4, purA; adenylosuccinate synthase [EC:6.3.4.4]	Purine metabolism	6.3.4.4
ko:K00602	purH; phosphoribosylaminoimidazolecarboxamide formyltransferase / IMP cyclohydrolase [EC:2.1.2.3 3.5.4.10]	ko:K08741	MSH5; DNA mismatch repair protein MSH5					ko:K06999	COG0400 Predicted esterase					ko:K01951	E6.3.5.2, guaA; GMP synthase (glutamine-hydrolysing) [EC:6.3.5.2]	Purine metabolism	6.3.5.2
ko:K00604	MTFMT, fmt; methionyl-tRNA formyltransferase [EC:2.1.2.9]	ko:K09468	MSN2_4; zinc finger protein MSN2/4					ko:K07023	putative hydrolases of HD superfamily					ko:K01952	E6.3.5.3, purL; phosphoribosylformylglycinamidine synthase [EC:6.3.5.3]	Purine metabolism	6.3.5.3
ko:K00605	E2.1.2.10, gcvT; aminomethyltransferase [EC:2.1.2.10]	ko:K12187	MVB12; ESCRT-I complex subunit MVB12					ko:K07059	COG3582 Predicted nucleic acid binding protein containing the AN1-type Zn-finger					ko:K02320	POLA1; DNA polymerase alpha subunit A [EC:2.7.7.7]	Purine metabolism	2.7.7.7
ko:K00606	E2.1.2.11, panB; 3-methyl-2-oxobutanoate hydroxymethyltransferase [EC:2.1.2.11]	ko:K10983	NEJ1, LIF2; non-homologous end-joining protein 1					ko:K07117	COG2940 Proteins containing SET domain					ko:K02324	POLE1; DNA polymerase epsilon subunit 1 [EC:2.7.7.7]	Purine metabolism	2.7.7.7
ko:K00611	OTC, argF, argI; ornithine carbamoyltransferase [EC:2.1.3.3]	ko:K06687	NET1, ESC5; nucleolar protein involved in exit from mitosis					ko:K07542	PIGV; phosphatidylinositol glycan, class V [EC:2.4.1.-]					ko:K02325	POLE2; DNA polymerase epsilon subunit 2 [EC:2.7.7.7]	Purine metabolism	2.7.7.7
ko:K00615	E2.2.1.1, tktA, tktB; transketolase [EC:2.2.1.1]	ko:K11555	OKP1; central kinetochore subunit OKP1					ko:K07760	CDK; cyclin-dependent kinase [EC:2.7.11.22]					ko:K02326	POLE3; DNA polymerase epsilon subunit 3 [EC:2.7.7.7]	Purine metabolism	2.7.7.7
ko:K00616	E2.2.1.2, talA, talB; transaldolase [EC:2.2.1.2]	ko:K00730	OST4; oligosaccharyl transferase complex subunit OST4					ko:K07972	GNB; guanine nucleotide binding protein (G protein), beta, other					ko:K02327	POLD1; DNA polymerase delta subunit 1 [EC:2.7.7.7]	Purine metabolism	2.7.7.7
ko:K00618	E2.3.1.1; amino-acid N-acetyltransferase [EC:2.3.1.1]	ko:K12691	OST5; oligosaccharyl transferase complex subunit OST5					ko:K07974	RAS; Ras family, other					ko:K02331	POL5, MYBBP1A; DNA polymerase phi subunit [EC:2.7.7.7]	Purine metabolism	2.7.7.7
ko:K00620	argJ; glutamate N-acetyltransferase / amino-acid N-acetyltransferase [EC:2.3.1.35 2.3.1.1]	ko:K12468	PAD1; phenylacrylic acid decarboxylase [EC:4.1.1.-]					ko:K07975	RHO1; Rho family, other					ko:K02332	POLG1; DNA polymerase gamma 1 [EC:2.7.7.7]	Purine metabolism	2.7.7.7
ko:K00621	E2.3.1.4, GNA1; glucosamine-phosphate N-acetyltransferase [EC:2.3.1.4]	ko:K07734	paiB; transcriptional regulator					ko:K07977	ARF; Arf/Sar family, other					ko:K02350	POLZ1, rev3; DNA polymerase zeta subunit [EC:2.7.7.7]	Purine metabolism	2.7.7.7
ko:K00624	E2.3.1.7; carnitine O-acetyltransferase [EC:2.3.1.7]	ko:K06656	PCL1; G1/S-specific cyclin PLC1					ko:K08139	HXT; MFS transporter, SP family, sugar:H+ symporter					ko:K02355	EF-G, fusA; elongation factor EF-G [EC:3.6.5.3]	Purine metabolism	3.6.5.3
ko:K00626	E2.3.1.9, atoB; acetyl-CoA C-acetyltransferase [EC:2.3.1.9]	ko:K06657	PCL2; G1/S-specific cyclin PLC2					ko:K08141	MAL; MFS transporter, SP family, general alpha glucoside:H+ symporter					ko:K02358	EF-TU, tufA; elongation factor EF-Tu [EC:3.6.5.3]	Purine metabolism	3.6.5.3
ko:K00627	DLAT, aceF, pdhC; pyruvate dehydrogenase E2 component (dihydrolipoamide acetyltransferase) [EC:2.3.1.12]	ko:K02627	PDS1; cell cycle regulator					ko:K08158	MDR1; MFS transporter, DHA1 family, multidrug resistance protein					ko:K02999	RPA1; DNA-directed RNA polymerase I subunit A1 [EC:2.7.7.6]	Purine metabolism	2.7.7.6
ko:K00632	E2.3.1.16, fadA; acetyl-CoA acyltransferase [EC:2.3.1.16]	ko:K05294	PGAP1; glycosylphosphatidylinositol deacylase [EC:3.-.-.-]					ko:K08176	PHO84; MFS transporter, PHS family, inorganic phosphate transporter					ko:K03000	RPA12; DNA-directed RNA polymerase I subunit A12 [EC:2.7.7.6]	Purine metabolism	2.7.7.6
ko:K00637	E2.3.1.26, SOAT; sterol O-acyltransferase [EC:2.3.1.26]	ko:K02646	PHO2; regulatory protein PHO2					ko:K08192	DAL; MFS transporter, ACS family, allantoate permease					ko:K03002	RPA2; DNA-directed RNA polymerase I subunit A2 [EC:2.7.7.6]	Purine metabolism	2.7.7.6
ko:K00641	E2.3.1.31, metX; homoserine O-acetyltransferase [EC:2.3.1.31]	ko:K06654	PHO80; phosphate system cyclin PHO80					ko:K08330	ATG11; autophagy-related protein 11					ko:K03004	RPA43; DNA-directed RNA polymerase I subunit A43 [EC:2.7.7.6]	Purine metabolism	2.7.7.6
ko:K00643	E2.3.1.37, ALAS; 5-aminolevulinate synthase [EC:2.3.1.37]	ko:K05287	PIGF; phosphatidylinositol glycan, class F [EC:2.7.-.-]					ko:K08331	ATG13; autophagy-related protein 13					ko:K03005	RPA49; DNA-directed RNA polymerase I subunit A49 [EC:2.7.7.6]	Purine metabolism	2.7.7.6
ko:K00654	E2.3.1.50; serine palmitoyltransferase [EC:2.3.1.50]	ko:K05290	PIGK; phosphatidylinositol glycan, class K [EC:2.6.-.-]					ko:K08488	STX7; syntaxin 7					ko:K03006	RPB1; DNA-directed RNA polymerase II subunit A [EC:2.7.7.6]	Purine metabolism	2.7.7.6
ko:K00658	DLST, sucB; 2-oxoglutarate dehydrogenase E2 component (dihydrolipoamide succinyltransferase) [EC:2.3.1.61]	ko:K07541	PIGX; phosphatidylinositol glycan, class X					ko:K08499	TLG1; member of the syntaxin family of t-SNAREs					ko:K03010	RPB2; DNA-directed RNA polymerase II subunit B [EC:2.7.7.6]	Purine metabolism	2.7.7.6
ko:K00664	E2.3.1.84; alcohol O-acetyltransferase [EC:2.3.1.84]	ko:K03770	ppiD; peptidyl-prolyl cis-trans isomerase D [EC:5.2.1.8]					ko:K08711	ABCG2.PDR; ATP-binding cassette, subfamily G (WHITE), member 2, PDR					ko:K03018	RPC1; DNA-directed RNA polymerase III subunit C1 [EC:2.7.7.6]	Purine metabolism	2.7.7.6
ko:K00667	FAS2; fatty acid synthase subunit alpha, fungi type [EC:2.3.1.86]	ko:K09248	PUT3; proline utilization trans-activator					ko:K08712	ABCG2.SNQ2; ATP-binding cassette, subfamily G (WHITE), member 2, SNQ2					ko:K03019	RPC11; DNA-directed RNA polymerase III subunit C11 [EC:2.7.7.6]	Purine metabolism	2.7.7.6
ko:K00668	FAS1; fatty acid synthase subunit beta, fungi type [EC:2.3.1.86]	ko:K10957	RAD55; DNA repair protein RAD55					ko:K08955	YME1; ATP-dependent metalloprotease [EC:3.4.24.-]					ko:K03020	RPC19; DNA-directed RNA polymerase III subunit C19 [EC:2.7.7.6]	Purine metabolism	2.7.7.6
ko:K00670	E2.3.1.88; peptide alpha-N-acetyltransferase [EC:2.3.1.88]	ko:K06053	RBPSUH, RBPJK; recombining binding protein suppressor of hairless					ko:K09051	CREBF; cAMP response element-binding protein, other eukaryote					ko:K03021	RPC2; DNA-directed RNA polymerase III subunit C2 [EC:2.7.7.6]	Purine metabolism	2.7.7.6
ko:K00671	E2.3.1.97, NMT; glycylpeptide N-tetradecanoyltransferase [EC:2.3.1.97]	ko:K12777	RED1; protein RED1					ko:K09102	INO; heteromeric Ino2p/Ino4p transcription factor					ko:K03022	RPC25; DNA-directed RNA polymerase III subunit C25 [EC:2.7.7.6]	Purine metabolism	2.7.7.6
ko:K00679	E2.3.1.158; phospholipid:diacylglycerol acyltransferase [EC:2.3.1.158]	ko:K11119	RIF2; RAP1-interacting factor 2					ko:K09238	ACE2; metallothionein expression activator					ko:K03023	RPC3; DNA-directed RNA polymerase III subunit C3 [EC:2.7.7.6]	Purine metabolism	2.7.7.6
ko:K00680	E2.3.1.-; [EC:2.3.1.-]	ko:K09235	RME1; zinc finger protein RME1					ko:K09240	CAT8; transcriptional regulatory protein CAT8					ko:K03024	RPC31; DNA-directed RNA polymerase III subunit C31 [EC:2.7.7.6]	Purine metabolism	2.7.7.6
ko:K00681	ggt; gamma-glutamyltranspeptidase [EC:2.3.2.2]	ko:K03001	RPA14; DNA-directed RNA polymerase I subunit A14 [EC:2.7.7.6]					ko:K09245	UGA3; transcriptional activator protein UGA3					ko:K03025	RPC34; DNA-directed RNA polymerase III subunit C34 [EC:2.7.7.6]	Purine metabolism	2.7.7.6
ko:K00685	E2.3.2.8, ate1; arginine-tRNA-protein transferase [EC:2.3.2.8]	ko:K02928	RP-L41e, RPL41; large subunit ribosomal protein L41e					ko:K09413	HCM1; forkhead transcription factor HCM1					ko:K03026	RPC4; DNA-directed RNA polymerase III subunit C4 [EC:2.7.7.6]	Purine metabolism	2.7.7.6
ko:K00688	E2.4.1.1, glgP, PYG; starch phosphorylase [EC:2.4.1.1]	ko:K03540	RPR2; ribonuclease P subunit RPR2 [EC:3.1.26.5]					ko:K09424	REB1; Myb-like DNA-binding protein REB1					ko:K03027	RPC5; DNA-directed RNA Polymerase III subunit C5 [EC:2.7.7.6]	Purine metabolism	2.7.7.6
ko:K00693	GYS; glycogen(starch) synthase [EC:2.4.1.11]	ko:K11758	RSC3_30; chromatin structure-remodeling complex subunit RSC3/30					ko:K09426	RAP1; Myb-like DNA-binding protein RAP1					ko:K03231	eEF-1A, ef1A; elongation factor EF-1 alpha subunit [EC:3.6.5.3]	Purine metabolism	3.6.5.3
ko:K00697	E2.4.1.15, otsA; alpha,alpha-trehalose-phosphate synthase (UDP-forming) [EC:2.4.1.15]	ko:K11760	RSC6; chromatin structure-remodeling complex subunit RSC6					ko:K09464	GCN4; general control protein GCN4					ko:K03234	eEF-2, ef2; elongation factor EF-2 [EC:3.6.5.3]	Purine metabolism	3.6.5.3
ko:K00698	CHS1; chitin synthase [EC:2.4.1.16]	ko:K11403	SAS5; something about silencing protein 5					ko:K09485	HSP110; heat shock protein 110kDa					ko:K03509	POLH; DNA polymerase eta subunit [EC:2.7.7.7]	Purine metabolism	2.7.7.7
ko:K00700	E2.4.1.18, glgB; 1,4-alpha-glucan branching enzyme [EC:2.4.1.18]	ko:K06673	SCC4; cohesin loading factor subunit SCC4					ko:K09613	COPS5, CSN5; COP9 signalosome complex subunit 5 [EC:3.4.-.-]					ko:K10807	RRM1; ribonucleoside-diphosphate reductase subunit M1 [EC:1.17.4.1]	Purine metabolism	1.17.4.1
ko:K00706	E2.4.1.34; 1,3-beta-glucan synthase [EC:2.4.1.34]	ko:K08592	SENP1; sentrin-specific protease 1 [EC:3.4.22.-]					ko:K10088	OS9; protein OS-9					ko:K10808	RRM2; ribonucleoside-diphosphate reductase subunit M2 [EC:1.17.4.1]	Purine metabolism	1.17.4.1
ko:K00721	DPM1; dolichol-phosphate mannosyltransferase [EC:2.4.1.83]	ko:K08596	SENP7; sentrin-specific protease 7 [EC:3.4.22.-]					ko:K10089	M6PR; cation-dependent mannose-6-phosphate receptor					ko:K10908	POLRMT, RPO41; DNA-directed RNA polymerase, mitochondrial [EC:2.7.7.6]	Purine metabolism	2.7.7.6
ko:K00728	POMT; dolichyl-phosphate-mannose-protein mannosyltransferase [EC:2.4.1.109]	ko:K08505	SFT1; protein transport protein SFT1					ko:K10245	ELO2; fatty acid elongase 2 [EC:2.3.1.-]					ko:K11788	ADE5; phosphoribosylamine--glycine ligase / phosphoribosylformylglycinamidine cyclo-ligase [EC:6.3.4.13 6.3.3.1]	Purine metabolism	6.3.4.13 6.3.3.1
ko:K00729	ALG5; dolichyl-phosphate beta-glucosyltransferase [EC:2.4.1.117]	ko:K04716	SGPP1; sphingosine-1-phosphate phosphatase 1 [EC:3.1.3.-]					ko:K10729	SLD2; DNA replication regulator SLD2					ko:K11808	ADE2; phosphoribosylaminoimidazole carboxylase [EC:4.1.1.21]	Purine metabolism	4.1.1.21
ko:K00730	OST4; oligosaccharyl transferase complex subunit OST4	ko:K04717	SGPP2; sphingosine-1-phosphate phosphotase 2 [EC:3.1.3.-]					ko:K10731	SLD3; DNA replication regulator SLD3					ko:K00228	hemF, CPOX; coproporphyrinogen III oxidase [EC:1.3.3.3]	Porphyrin and chlorophyll metabolism	1.3.3.3
ko:K00759	E2.4.2.7, apt; adenine phosphoribosyltransferase [EC:2.4.2.7]	ko:K03085	SIC1; substrate and inhibitor of the cyclin-dependent protein kinase CDC28					ko:K10746	EXO1; exonuclease 1 [EC:3.1.-.-]					ko:K00231	PPOX, hemY; protoporphyrinogen oxidase [EC:1.3.3.4]	Porphyrin and chlorophyll metabolism	1.3.3.4
ko:K00761	E2.4.2.9, upp; uracil phosphoribosyltransferase [EC:2.4.2.9]	ko:K11120	SIR1; regulatory protein SIR1					ko:K10863	APTX; aprataxin [EC:3.-.-.-]					ko:K00589	MET1; uroporphyrin-III C-methyltransferase [EC:2.1.1.107]	Porphyrin and chlorophyll metabolism	2.1.1.107
ko:K00762	pyrE; orotate phosphoribosyltransferase [EC:2.4.2.10]	ko:K11122	SIR3; regulatory protein SIR3					ko:K10959	RAD59; DNA repair protein RAD59					ko:K01599	hemE, UROD; uroporphyrinogen decarboxylase [EC:4.1.1.37]	Porphyrin and chlorophyll metabolism	4.1.1.37
ko:K00763	E2.4.2.11, pncB; nicotinate phosphoribosyltransferase [EC:2.4.2.11]	ko:K11123	SIR4; regulatory protein SIR4					ko:K11118	RIF1; RAP1-interacting factor 1					ko:K01698	hemB, ALAD; porphobilinogen synthase [EC:4.2.1.24]	Porphyrin and chlorophyll metabolism	4.2.1.24
ko:K00764	E2.4.2.14, purF; amidophosphoribosyltransferase [EC:2.4.2.14]	ko:K12595	SKI7; superkiller protein 7					ko:K11121	SIR2; NAD-dependent histone deacetylase SIR2 [EC:3.5.1.-]					ko:K01719	hemD, UROS; uroporphyrinogen-III synthase [EC:4.2.1.75]	Porphyrin and chlorophyll metabolism	4.2.1.75
ko:K00765	E2.4.2.17, hisG; ATP phosphoribosyltransferase [EC:2.4.2.17]	ko:K12575	SLK19; kinetochore protein SLK19					ko:K11132	EST1; telomere elongation protein [EC:2.7.7.-]					ko:K01749	hemC, HMBS; hydroxymethylbilane synthase [EC:2.5.1.61]	Porphyrin and chlorophyll metabolism	2.5.1.61
ko:K00766	trpD; anthranilate phosphoribosyltransferase [EC:2.4.2.18]	ko:K11774	SNF11; SWI/SNF complex component SNF11					ko:K11133	EST3; telomere replication protein					ko:K01764	E4.4.1.17; cytochrome c heme-lyase [EC:4.4.1.17]	Porphyrin and chlorophyll metabolism	4.4.1.17
ko:K00767	E2.4.2.19, nadC; nicotinate-nucleotide pyrophosphorylase (carboxylating) [EC:2.4.2.19]	ko:K11773	SNF6; SWI/SNF complex component SNF6					ko:K11134	ELG1; telomere length regulation protein					ko:K01772	hemH, FECH; ferrochelatase [EC:4.99.1.1]	Porphyrin and chlorophyll metabolism	4.99.1.1
ko:K00772	E2.4.2.28, mtaP; 5'-methylthioadenosine phosphorylase [EC:2.4.2.28]	ko:K11573	SPC34; DASH complex subunit SPC34					ko:K11234	MFAL; mating pheromone alpha-factor					ko:K02304	MET8; precorrin-2 dehydrogenase / sirohydrochlorin ferrochelatase [EC:1.3.1.76 4.99.1.4]	Porphyrin and chlorophyll metabolism	1.3.1.76 4.99.1.4
ko:K00777	E2.4.2.- [EC:2.4.2.-]	ko:K12947	SPCS2, SPC2; signal peptidase complex subunit 2 [EC:3.4.-.-]					ko:K11236	CDC24; cell division control protein 24					ko:K06018	E3.6.1.10, PPN1; endopolyphosphatase [EC:3.6.1.10]	Polyphosphate metabolism	3.6.1.10
ko:K00784	elaC; ribonuclease Z [EC:3.1.26.11]	ko:K12576	SPO12; sporulation-specific protein 12					ko:K11240	MSG5; tyrosine-protein phosphatase [EC:3.1.3.48]					ko:K00211	TYR1; prephenate dehydrogenase (NADP+) [EC:1.3.1.13]	Phenylalanine, tyrosine and tryptophan biosynthesis	1.3.1.13
ko:K00787	FDPS; farnesyl diphosphate synthase [EC:2.5.1.1 2.5.1.10]	ko:K12772	SPS4; sporulation-specific protein 4					ko:K11304	TIP60, KAT5, ESA1; histone acetyltransferase HTATIP [EC:2.3.1.48]					ko:K00766	trpD; anthranilate phosphoribosyltransferase [EC:2.4.2.18]	Phenylalanine, tyrosine and tryptophan biosynthesis	2.4.2.18
ko:K00789	E2.5.1.6, metK; S-adenosylmethionine synthetase [EC:2.5.1.6]	ko:K08831	SRPK; SFRS protein kinase [EC:2.7.11.1]					ko:K11361	SPT20, ADA5; transcription factor SPT20					ko:K01626	E2.5.1.54, aroF, aroG, aroH; 3-deoxy-7-phosphoheptulonate synthase [EC:2.5.1.54]	Phenylalanine, tyrosine and tryptophan biosynthesis	2.5.1.54
ko:K00791	miaA, TRIT1; tRNA dimethylallyltransferase [EC:2.5.1.75]	ko:K12783	SSP1; sporulation-specific protein 1					ko:K11362	HFI1, ADA1; transcriptional coactivator HFI1/ADA1					ko:K01656	TRP3; anthranilate synthase / indole-3-glycerol phosphate synthase [EC:4.1.3.27 4.1.1.48]	Phenylalanine, tyrosine and tryptophan biosynthesis	4.1.3.27 4.1.1.48
ko:K00793	E2.5.1.9A, ribE; riboflavin synthase alpha chain [EC:2.5.1.9]	ko:K01979	SSUrRNA; small subunit ribosomal RNA					ko:K11363	SGF11; SAGA-associated factor 11					ko:K01695	trpA; tryptophan synthase alpha chain [EC:4.2.1.20]	Phenylalanine, tyrosine and tryptophan biosynthesis	4.2.1.20
ko:K00794	ribH; riboflavin synthase beta chain [EC:2.5.1.-]	ko:K08787	STE13; dipeptidyl aminopeptidase Ste13 [EC:3.4.14.-]					ko:K11396	YNG2, EAF4; chromatin modification-related protein YNG2					ko:K01696	E4.2.1.20B, trpB; tryptophan synthase beta chain [EC:4.2.1.20]	Phenylalanine, tyrosine and tryptophan biosynthesis	4.2.1.20
ko:K00797	E2.5.1.16, SRM, speE; spermidine synthase [EC:2.5.1.16]	ko:K11239	STE5; pheromone-response scaffold protein					ko:K11401	SAS2; histone acetyltransferase SAS2 [EC:2.3.1.48]					ko:K01736	E4.2.3.5, aroC; chorismate synthase [EC:4.2.3.5]	Phenylalanine, tyrosine and tryptophan biosynthesis	4.2.3.5
ko:K00801	FDFT1; farnesyl-diphosphate farnesyltransferase [EC:2.5.1.21]	ko:K11117	STN1; protein STN1					ko:K11402	SAS4; something about silencing protein 4					ko:K01817	trpF; phosphoribosylanthranilate isomerase [EC:5.3.1.24]	Phenylalanine, tyrosine and tryptophan biosynthesis	5.3.1.24
ko:K00802	E2.5.1.22, SMS; spermine synthase [EC:2.5.1.22]	ko:K08486	STX1B_2_3; syntaxin 1B/2/3					ko:K11482	HOS1; histone deacetylase HOS1 [EC:3.5.1.98]					ko:K01850	E5.4.99.5; chorismate mutase [EC:5.4.99.5]	Phenylalanine, tyrosine and tryptophan biosynthesis	5.4.99.5
ko:K00804	GGPS1; geranylgeranyl diphosphate synthase, type III [EC:2.5.1.1 2.5.1.10 2.5.1.29]	ko:K12779	SUM1; suppressor of MAR1-1 protein					ko:K11484	HOS3; histone deacetylase HOS3 [EC:3.5.1.98]					ko:K08964	mtnB; methylthioribulose-1-phosphate dehydratase [EC:4.2.1.109]	Phenylalanine, tyrosine and tryptophan biosynthesis	4.2.1.109
ko:K00809	E2.5.1.46, dys1; deoxyhypusine synthase [EC:2.5.1.46]	ko:K11683	SWC7; SWR1-complex protein 7					ko:K11501	CENPI; centromere protein I					ko:K13830	ARO1; pentafunctional AROM polypeptide [EC:4.2.3.4 4.2.1.10 1.1.1.25 2.7.1.71 2.5.1.19]	Phenylalanine, tyrosine and tryptophan biosynthesis	4.2.3.4 4.2.1.10 1.1.1.25 2.7.1.71 2.5.1.19
ko:K00814	GPT, ALT; alanine transaminase [EC:2.6.1.2]	ko:K06649	SWI4; regulatory protein SWI4					ko:K11552	MAL2, MCM21; central kinetochore subunit Mal2/MCM21					ko:K00033	E1.1.1.44, PGD, gnd; 6-phosphogluconate dehydrogenase [EC:1.1.1.44]	Pentose phosphate pathway	1.1.1.44
ko:K00817	hisC; histidinol-phosphate aminotransferase [EC:2.6.1.9]	ko:K09202	SWI5; regulatory protein SWI5					ko:K11554	CTF19; central kinetochore subunit CTF19					ko:K00036	G6PD, zwf; glucose-6-phosphate 1-dehydrogenase [EC:1.1.1.49]	Pentose phosphate pathway	1.1.1.49
ko:K00818	E2.6.1.11, argD; acetylornithine aminotransferase [EC:2.6.1.11]	ko:K06648	SWI6; regulatory protein SWI6					ko:K11557	SPC24; kinetochore protein Spc24, fungi type					ko:K00615	E2.2.1.1, tktA, tktB; transketolase [EC:2.2.1.1]	Pentose phosphate pathway	2.2.1.1
ko:K00819	E2.6.1.13, rocD; ornithine--oxo-acid transaminase [EC:2.6.1.13]	ko:K12416	SWM1, APC13; anaphase-promoting complex subunit SWM1					ko:K11568	DAD3; DASH complex subunit DAD3					ko:K00616	E2.2.1.2, talA, talB; transaldolase [EC:2.2.1.2]	Pentose phosphate pathway	2.2.1.2
ko:K00820	E2.6.1.16, glmS; glucosamine--fructose-6-phosphate aminotransferase (isomerizing) [EC:2.6.1.16]	ko:K11776	SWP82; SWI/SNF complex component SWP82					ko:K11582	SGO1; shugoshin					ko:K00851	E2.7.1.12, gntK, idnK; gluconokinase [EC:2.7.1.12]	Pentose phosphate pathway	2.7.1.12
ko:K00826	E2.6.1.42, ilvE; branched-chain amino acid aminotransferase [EC:2.6.1.42]	ko:K12414	TAH11; DNA replication licensing factor, required for pre-replication complex assembly					ko:K11680	NHP10; non-histone protein 10					ko:K00852	E2.7.1.15, rbsK; ribokinase [EC:2.7.1.15]	Pentose phosphate pathway	2.7.1.15
ko:K00830	AGXT; alanine-glyoxylate transaminase / serine-glyoxylate transaminase / serine-pyruvate transaminase [EC:2.6.1.44 2.6.1.45 2.6.1.51]	ko:K06682	TEM1; Gtp-binding protein of the ras superfamily involved in termination of M-phase					ko:K11682	SWC3; SWR1-complex protein 3					ko:K00948	PRPS, prsA; ribose-phosphate pyrophosphokinase [EC:2.7.6.1]	Pentose phosphate pathway	2.7.6.1
ko:K00831	serC, PSAT1; phosphoserine aminotransferase [EC:2.6.1.52]	ko:K11116	TEN1; telomere length regulation protein					ko:K11759	RSC4; chromatin structure-remodeling complex subunit RSC4					ko:K01057	PGLS, pgl, devB; 6-phosphogluconolactonase [EC:3.1.1.31]	Pentose phosphate pathway	3.1.1.31
ko:K00833	E2.6.1.62, bioA; adenosylmethionine-8-amino-7-oxononanoate aminotransferase [EC:2.6.1.62]	ko:K12596	TRF5; poly(A) RNA polymerase					ko:K11762	RSC8, SWH3, SSR2; chromatin structure-remodeling complex subunit RSC8					ko:K01792	E5.1.3.15; glucose-6-phosphate 1-epimerase [EC:5.1.3.15]	Pentose phosphate pathway	5.1.3.15
ko:K00838	ARO8; aromatic amino acid aminotransferase I [EC:2.6.1.57 2.6.1.27 2.6.1.5]	ko:K14218	tRNA-Ala; tRNA Ala					ko:K11766	RSC58; chromatin structure-remodeling complex subunit RSC58					ko:K01807	E5.3.1.6A, rpiA; ribose 5-phosphate isomerase A [EC:5.3.1.6]	Pentose phosphate pathway	5.3.1.6
ko:K00844	HK; hexokinase [EC:2.7.1.1]	ko:K14219	tRNA-Arg; tRNA Arg					ko:K11767	ARP7, SWP61; actin-related protein 7					ko:K00077	E1.1.1.169, apbA; 2-dehydropantoate 2-reductase [EC:1.1.1.169]	Pantothenate and CoA biosynthesis	1.1.1.169
ko:K00849	galK; galactokinase [EC:2.7.1.6]	ko:K14220	tRNA-Asn; tRNA Asn					ko:K11768	ARP9, SWP59; actin-related protein 9					ko:K00606	E2.1.2.11, panB; 3-methyl-2-oxobutanoate hydroxymethyltransferase [EC:2.1.2.11]	Pantothenate and CoA biosynthesis	2.1.2.11
ko:K00850	PFK, pfk; 6-phosphofructokinase [EC:2.7.1.11]	ko:K14221	tRNA-Asp; tRNA Asp					ko:K11772	SWI3; SWI/SNF complex subunit SWI3					ko:K00859	coaE; dephospho-CoA kinase [EC:2.7.1.24]	Pantothenate and CoA biosynthesis	2.7.1.24
ko:K00851	E2.7.1.12, gntK, idnK; gluconokinase [EC:2.7.1.12]	ko:K14222	tRNA-Cys; tRNA Cys					ko:K11775	SNF12, SWP73; SWI/SNF complex component SWP73					ko:K09680	coaW; type II pantothenate kinase [EC:2.7.1.33]	Pantothenate and CoA biosynthesis	2.7.1.33
ko:K00852	E2.7.1.15, rbsK; ribokinase [EC:2.7.1.15]	ko:K14223	tRNA-Gln; tRNA Gln					ko:K11843	USP14, UBP6; ubiquitin carboxyl-terminal hydrolase 14 [EC:3.1.2.15]					ko:K00234	SDHA, SDH1; succinate dehydrogenase (ubiquinone) flavoprotein subunit [EC:1.3.5.1]	Oxidative phosphorylation	1.3.5.1
ko:K00854	E2.7.1.17; xylulokinase [EC:2.7.1.17]	ko:K14224	tRNA-Glu; tRNA Glu					ko:K11871	UBP7_11; ubiquitin carboxyl-terminal hydrolase 7/11 [EC:3.1.2.15]					ko:K00235	SDHB, SDH2; succinate dehydrogenase (ubiquinone) iron-sulfur protein [EC:1.3.5.1]	Oxidative phosphorylation	1.3.5.1
ko:K00856	E2.7.1.20, ADK; adenosine kinase [EC:2.7.1.20]	ko:K14225	tRNA-Gly; tRNA Gly					ko:K11873	UBP10; ubiquitin carboxyl-terminal hydrolase 10 [EC:3.1.2.15]					ko:K00236	SDHC, SDH3; succinate dehydrogenase (ubiquinone) cytochrome b subunit [EC:1.3.5.1]	Oxidative phosphorylation	1.3.5.1
ko:K00859	coaE; dephospho-CoA kinase [EC:2.7.1.24]	ko:K14226	tRNA-His; tRNA His					ko:K11879	proteasome chaperone 1					ko:K00237	SDHD, SDH4; succinate dehydrogenase (ubiquinone) membrane anchor subunit [EC:1.3.5.1]	Oxidative phosphorylation	1.3.5.1
ko:K00860	cysC; adenylylsulfate kinase [EC:2.7.1.25]	ko:K14227	tRNA-Ile; tRNA Ile					ko:K11880	proteasome chaperone 2					ko:K01507	E3.6.1.1, ppa; inorganic pyrophosphatase [EC:3.6.1.1]	Oxidative phosphorylation	3.6.1.1
ko:K00861	RFK, FMN1; riboflavin kinase [EC:2.7.1.26]	ko:K14228	tRNA-Leu; tRNA Leu					ko:K11881	proteasome chaperone 3					ko:K10866	RAD50; DNA repair protein RAD50 [EC:3.6.-.-]	Oxidative phosphorylation	3.6.-.-
ko:K00863	E2.7.1.29, DAK1, DAK2; dihydroxyacetone kinase [EC:2.7.1.29]	ko:K14229	tRNA-Lys; tRNA Lys					ko:K11884	RNA-binding protein PNO1					ko:K00288	MTHFD; methylenetetrahydrofolate dehydrogenase (NADP+) / methenyltetrahydrofolate cyclohydrolase / formyltetrahydrofolate synthetase [EC:1.5.1.5 3.5.4.9 6.3.4.3]	One carbon pool by folate	1.5.1.5 3.5.4.9 6.3.4.3
ko:K00864	E2.7.1.30, glpK; glycerol kinase [EC:2.7.1.30]	ko:K14230	tRNA-Met; tRNA Met					ko:K11971	RNF14, ARA54; E3 ubiquitin-protein ligase RNF14 [EC:6.3.2.19]					ko:K00295	MTD1; methylenetetrahydrofolate dehydrogenase (NAD+) [EC:1.5.1.15]	One carbon pool by folate	1.5.1.15
ko:K00866	CKI1; choline kinase [EC:2.7.1.32]	ko:K14231	tRNA-Phe; tRNA Phe					ko:K12411	YOX1, YHP1; homeobox protein YOX1/YHP1					ko:K00297	E1.5.1.20, metF; methylenetetrahydrofolate reductase (NADPH) [EC:1.5.1.20]	One carbon pool by folate	1.5.1.20
ko:K00868	pdxK, pdxY; pyridoxine kinase [EC:2.7.1.35]	ko:K14232	tRNA-Pro; tRNA Pro					ko:K12578	LCD1, ddc2; DNA damage checkpoint protein LCD1					ko:K00600	E2.1.2.1, glyA; glycine hydroxymethyltransferase [EC:2.1.2.1]	One carbon pool by folate	2.1.2.1
ko:K00869	E2.7.1.36, MVK, mvaK1; mevalonate kinase [EC:2.7.1.36]	ko:K14233	tRNA-Ser; tRNA Ser					ko:K12581	CNOT7_8, CAF1, POP2; CCR4-NOT transcription complex subunit 7/8					ko:K01934	E6.3.3.2; 5-formyltetrahydrofolate cyclo-ligase [EC:6.3.3.2]	One carbon pool by folate	6.3.3.2
ko:K00872	E2.7.1.39A, thrB; homoserine kinase [EC:2.7.1.39]	ko:K14234	tRNA-Thr; tRNA Thr					ko:K12592	C1D, LRP1; exosome complex protein LRP1					ko:K05916	E1.14.12.17, YHB1, hmp; nitric oxide dioxygenase [EC:1.14.12.17]	Nitrogen metabolism	1.14.12.17
ko:K00873	PK, pyk; pyruvate kinase [EC:2.7.1.40]	ko:K14235	tRNA-Trp; tRNA Trp					ko:K12597	AIR1_2; protein AIR1/2					ko:K00763	E2.4.2.11, pncB; nicotinate phosphoribosyltransferase [EC:2.4.2.11]	Nicotinate and nicotinamide metabolism	2.4.2.11
ko:K00876	E2.7.1.48, udk; uridine kinase [EC:2.7.1.48]	ko:K14236	tRNA-Tyr; tRNA Tyr					ko:K12598	MTR4, SKIV2L2; ATP-dependent RNA helicase DOB1 [EC:3.6.4.13]					ko:K00767	E2.4.2.19, nadC; nicotinate-nucleotide pyrophosphorylase (carboxylating) [EC:2.4.2.19]	Nicotinate and nicotinamide metabolism	2.4.2.19
ko:K00877	THI20; hydroxymethylpyrimidine/phosphomethylpyrimidine kinase [EC:2.7.1.49 2.7.4.7]	ko:K14237	tRNA-Val; tRNA Val					ko:K12600	SKI3, TTC37; superkiller protein 3					ko:K01440	PNC1; nicotinamidase [EC:3.5.1.19]	Nicotinate and nicotinamide metabolism	3.5.1.19
ko:K00888	PI4K; phosphatidylinositol 4-kinase [EC:2.7.1.67]	ko:K09074	TYE7; fungal twist-like factor					ko:K12608	CAF16; CCR4-NOT complex subunit CAF16					ko:K01950	E6.3.5.1, NADSYN1, QNS1, nadE; NAD+ synthase (glutamine-hydrolysing) [EC:6.3.5.1]	Nicotinate and nicotinamide metabolism	6.3.5.1
ko:K00889	E2.7.1.68, PIP5K; 1-phosphatidylinositol-4-phosphate 5-kinase [EC:2.7.1.68]	ko:K14276	U1snRNA; U1 spliceosomal RNA					ko:K12612	DCP1; mRNA-decapping enzyme subunit 1					ko:K06210	NMNAT; nicotinamide mononucleotide adenylyltransferase [EC:2.7.7.1 2.7.7.18]	Nicotinate and nicotinamide metabolism	2.7.7.1 2.7.7.18
ko:K00894	ETNK, EKI; ethanolamine kinase [EC:2.7.1.82]	ko:K14277	U2snRNA; U2 spliceosomal RNA					ko:K12732	ARO10; phenylpyruvate decarboxylase [EC:4.1.1.-]					ko:K00721	DPM1; dolichol-phosphate mannosyltransferase [EC:2.4.1.83]	N-Glycan biosynthesis	2.4.1.83
ko:K00900	E2.7.1.105, PFK; 6-phosphofructo-2-kinase [EC:2.7.1.105]	ko:K14278	U4snRNA; U4 spliceosomal RNA					ko:K12766	MDS1, RIM11; serine/threonine-protein kinase MDS1/RIM11 [EC:2.7.11.1]					ko:K00729	ALG5; dolichyl-phosphate beta-glucosyltransferase [EC:2.4.1.117]	N-Glycan biosynthesis	2.4.1.117
ko:K00902	E2.7.1.108; dolichol kinase [EC:2.7.1.108]	ko:K14279	U5snRNA; U5 spliceosomal RNA					ko:K12769	NDT80; meiosis-specific transcription factor NDT80					ko:K00902	E2.7.1.108; dolichol kinase [EC:2.7.1.108]	N-Glycan biosynthesis	2.7.1.108
ko:K00908	E2.7.11.17; Ca2+/calmodulin-dependent protein kinase [EC:2.7.11.17]	ko:K14280	U6snRNA; U6 spliceosomal RNA					ko:K12771	SPS1; sporulation-specific protein 1 [EC:2.7.11.1]					ko:K01001	ALG7; UDP-N-acetylglucosamine--dolichyl-phosphate N-acetylglucosaminephosphotransferase [EC:2.7.8.15]	N-Glycan biosynthesis	2.7.8.15
ko:K00914	PIK3C3, VPS34; phosphatidylinositol 3-kinase [EC:2.7.1.137]	ko:K13113	UBL5, HUB1; ubiquitin-like protein 5					ko:K12773	SPR3; sporulation-regulated protein 3					ko:K01011	TST, MPST, sseA; thiosulfate/3-mercaptopyruvate sulfurtransferase [EC:2.8.1.1 2.8.1.2]	N-Glycan biosynthesis	2.8.1.1 2.8.1.2
ko:K00916	E2.7.11.23; [RNA-polymerase]-subunit kinase [EC:2.7.11.23]	ko:K09243	UME6; transcriptional regulatory protein UME6					ko:K12780	REC8; meiotic recombination protein REC8, fungi type					ko:K01191	E3.2.1.24; alpha-mannosidase [EC:3.2.1.24]	N-Glycan biosynthesis	3.2.1.24
ko:K00921	PIKFYVE, FAB1; 1-phosphatidylinositol-3-phosphate 5-kinase [EC:2.7.1.150]	ko:K14024	USA1; U1 SNP1-associating protein 1					ko:K12851	PRP38; pre-mRNA-splicing factor 38					ko:K01228	GCS1; mannosyl-oligosaccharide glucosidase [EC:3.2.1.106]	N-Glycan biosynthesis	3.2.1.106
ko:K00924	E2.7.1.- [EC:2.7.1.-]	ko:K08507	USE1; unconventional SNARE in the endoplasmic reticulum protein 1					ko:K12853	SNU114; 114 kDa U5 small nuclear ribonucleoprotein component					ko:K03842	ALG1; beta-1,4-mannosyltransferase [EC:2.4.1.142]	N-Glycan biosynthesis	2.4.1.142
ko:K00927	PGK, pgk; phosphoglycerate kinase [EC:2.7.2.3]	ko:K12413	WHI5; G1-specific transcriptional repressor WHI5					ko:K13346	PEX10; peroxin-10					ko:K03845	ALG3; alpha-1,3-mannosyltransferase [EC:2.4.1.130]	N-Glycan biosynthesis	2.4.1.130
ko:K00928	E2.7.2.4, lysC; aspartate kinase [EC:2.7.2.4]	ko:K10868	XRS2; DNA repair protein XRS2					ko:K14015	NPLOC4, NPL4; nuclear protein localization protein 4 homolog					ko:K03847	ALG12; alpha-1,6-mannosyltransferase [EC:2.4.1.130]	N-Glycan biosynthesis	2.4.1.130
ko:K00931	proB; glutamate 5-kinase [EC:2.7.2.11]	ko:K13954	yiaY; alcohol dehydrogenase [EC:1.1.1.1]					ko:K14017	SNL1; HSP70 co-chaperone SNL1					ko:K05546	GANAB; alpha 1,3-glucosidase [EC:3.2.1.84]	N-Glycan biosynthesis	3.2.1.84
ko:K00938	E2.7.4.2, mvaK2; phosphomevalonate kinase [EC:2.7.4.2]	ko:K11379	YNG1; protein YNG1					ko:K14263	BNA7; kynurenine formamidase [EC:3.5.1.9]					ko:K07151	STT3; dolichyl-diphosphooligosaccharide--protein glycosyltransferase [EC:2.4.1.119]	N-Glycan biosynthesis	2.4.1.119
ko:K00939	E2.7.4.3, adk; adenylate kinase [EC:2.7.4.3]	ko:K05848	YPC1; phytoceramidase [EC:3.5.1.-]					ko:K14416	HBS1; elongation factor 1 alpha-like protein					ko:K07252	E3.6.1.43; dolichyldiphosphatase [EC:3.6.1.43]	N-Glycan biosynthesis	3.6.1.43
ko:K00940	E2.7.4.6, ndk; nucleoside-diphosphate kinase [EC:2.7.4.6]	ko:K12768	ZIP1; synaptonemal complex protein ZIP1											ko:K07432	ALG13; beta-1,4-N-acetylglucosaminyltransferase [EC:2.4.1.141]	N-Glycan biosynthesis	2.4.1.141
ko:K00942	E2.7.4.8, gmk; guanylate kinase [EC:2.7.4.8]	ko:K07232	cation transport protein ChaC											ko:K07441	ALG14; beta-1,4-N-acetylglucosaminyltransferase [EC:2.4.1.141]	N-Glycan biosynthesis	2.4.1.141
ko:K00943	E2.7.4.9, tmk; dTMP kinase [EC:2.7.4.9]	ko:K06878	COG0073 EMAP domain											ko:K04564	E1.15.1.1A, sodA, sodB, SOD2; superoxide dismutase, Fe-Mn family [EC:1.15.1.1]	Methanol metabolism	1.15.1.1
ko:K00948	PRPS, prsA; ribose-phosphate pyrophosphokinase [EC:2.7.6.1]	ko:K07301	COG0530 Ca2+/Na+ antiporter											ko:K04565	E1.15.1.1C, sodC, SOD1; Cu/Zn superoxide dismutase [EC:1.15.1.1]	Methanol metabolism	1.15.1.1
ko:K00949	E2.7.6.2, THI80; thiamine pyrophosphokinase [EC:2.7.6.2]	ko:K07088	COG0679 Predicted permeases											ko:K00428	E1.11.1.5; cytochrome c peroxidase [EC:1.11.1.5]	Metanol metabolism	1.11.1.5
ko:K00953	FLAD1; FAD synthetase [EC:2.7.7.2]	ko:K06943	COG1084 Predicted GTPase											ko:K01070	frmB, ESD, fghA; S-formylglutathione hydrolase [EC:3.1.2.12]	Metanol metabolism	3.1.2.12
ko:K00958	E2.7.7.4C, met3; sulfate adenylyltransferase [EC:2.7.7.4]	ko:K06947	COG1341 Predicted GTPase or GTP-binding protein											ko:K03781	katE, CAT; catalase [EC:1.11.1.6]	Metanol metabolism	1.11.1.6
ko:K00959	E2.7.7.5; sulfate adenylyltransferase (ADP) [EC:2.7.7.5]	ko:K06957	COG1444 Predicted P-loop ATPase fused to an acetyltransferase											ko:K00311	E1.5.5.1, etf; electron-transferring-flavoprotein dehydrogenase [EC:1.5.5.1]	Metabolic pathways	1.5.5.1
ko:K00963	UGP2, galU, galF; UTP--glucose-1-phosphate uridylyltransferase [EC:2.7.7.9]	ko:K06927	COG2102 Predicted ATPases of PP-loop superfamily											ko:K00344	E1.6.5.5, qor; NADPH2:quinone reductase [EC:1.6.5.5]	Metabolic pathways	1.6.5.5
ko:K00965	galT, GALT; UDPglucose--hexose-1-phosphate uridylyltransferase [EC:2.7.7.12]	ko:K07119	COG2130 Putative NADP-dependent oxidoreductases											ko:K00528	E1.18.1.2, fpr; ferredoxin--NADP+ reductase [EC:1.18.1.2]	Metabolic pathways	1.18.1.2
ko:K00966	GMPP; mannose-1-phosphate guanylyltransferase [EC:2.7.7.13]	ko:K09384	COG3410 Uncharacterized conserved protein											ko:K00555	E2.1.1.32, trm1; tRNA (guanine-N2-)-methyltransferase [EC:2.1.1.32]	Metabolic pathways	2.1.1.32
ko:K00967	E2.7.7.14, PCYT2; ethanolamine-phosphate cytidylyltransferase [EC:2.7.7.14]	ko:K09702	COG3506 Uncharacterized conserved protein											ko:K00586	E2.1.1.98, dph5; diphthine synthase [EC:2.1.1.98]	Metabolic pathways	2.1.1.98
ko:K00968	E2.7.7.15, PCYT1; choline-phosphate cytidylyltransferase [EC:2.7.7.15]	ko:K09705	COG3542 Uncharacterized conserved protein											ko:K00671	E2.3.1.97, NMT; glycylpeptide N-tetradecanoyltransferase [EC:2.3.1.97]	Metabolic pathways	2.3.1.97
ko:K00972	UAP1; UDP-N-acetylglucosamine pyrophosphorylase [EC:2.7.7.23]	ko:K07078	COG3560 Predicted oxidoreductase related to nitroreductase											ko:K00728	POMT; dolichyl-phosphate-mannose-protein mannosyltransferase [EC:2.4.1.109]	Metabolic pathways	2.4.1.109
ko:K00974	cca; tRNA nucleotidyltransferase (CCA-adding enzyme) [EC:2.7.7.72 3.1.3.- 3.1.4.-]	ko:K01282	dipeptidyl aminopeptidase [EC:3.4.14.-]											ko:K00801	FDFT1; farnesyl-diphosphate farnesyltransferase [EC:2.5.1.21]	Metabolic pathways	2.5.1.21
ko:K00981	E2.7.7.41, CDS1, cdsA; phosphatidate cytidylyltransferase [EC:2.7.7.41]	ko:K01567	E3.-.-.- Unclassified; Metabolism; Others											ko:K03177	truB; tRNA pseudouridine synthase B [EC:5.4.99.12]	Metabolic pathways	5.4.99.12
ko:K00987	E2.7.7.50; mRNA guanylyltransferase [EC:2.7.7.50]	ko:K01386	E3.4.23.- Unclassified; Metabolism; Others											ko:K05355	hexPS, COQ1; hexaprenyl-diphosphate synthase [EC:2.5.1.82 2.5.1.83]	Metabolic pathways	2.5.1.82 2.5.1.83
ko:K00988	E2.7.7.53; ATP adenylyltransferase [EC:2.7.7.53]	ko:K01552	E3.6.3.- Unclassified; Metabolism; Others											ko:K06173	truA; tRNA pseudouridine synthase A [EC:5.4.99.12]	Metabolic pathways	5.4.99.12
ko:K00993	EPT1; ethanolaminephosphotransferase [EC:2.7.8.1]	ko:K01976	E6.-.-.- Unclassified; Metabolism; Others											ko:K11422	SETD1, SET1; histone-lysine N-methyltransferase SETD1 [EC:2.1.1.43]	Lysine degradation	2.1.1.43
ko:K00994	CHPT1, CPT1; diacylglycerol cholinephosphotransferase [EC:2.7.8.2]	ko:K04488	nitrogen fixation protein NifU and related proteins											ko:K11423	SETD2, SET2; histone-lysine N-methyltransferase SETD2 [EC:2.1.1.43]	Lysine degradation	2.1.1.43
ko:K00995	E2.7.8.5, pgsA; CDP-diacylglycerol--glycerol-3-phosphate 3-phosphatidyltransferase [EC:2.7.8.5]	ko:K11882	proteasome chaperone 4											ko:K11427	DOT1L, DOT1; histone-lysine N-methyltransferase, H3 lysine-79 specific [EC:2.1.1.43]	Lysine degradation	2.1.1.43
ko:K00998	E2.7.8.8, pssA; phosphatidylserine synthase [EC:2.7.8.8]	ko:K07497	putative transposase											ko:K12948	SPCS3, SPC3; signal peptidase complex subunit 3 [EC:3.4.-.-]	Lysine degradation	3.4.-.-
ko:K00999	E2.7.8.11; CDP-diacylglycerol--inositol 3-phosphatidyltransferase [EC:2.7.8.11]	ko:K08564	vacuolar v-SNARE NYV1											ko:K13280	SEC11, sipW; signal peptidase, endoplasmic reticulum-type [EC:3.4.-.-]	Lysine degradation	3.4.-.-
ko:K01001	ALG7; UDP-N-acetylglucosamine--dolichyl-phosphate N-acetylglucosaminephosphotransferase [EC:2.7.8.15]													ko:K14262	DUG2; di- and tripeptidase [EC:3.4.-.-]	Lysine degradation	3.4.-.-
ko:K01011	TST, MPST, sseA; thiosulfate/3-mercaptopyruvate sulfurtransferase [EC:2.8.1.1 2.8.1.2]													ko:K00143	LYS2; L-aminoadipate-semialdehyde dehydrogenase [EC:1.2.1.31]	Lysine biosynthesis	1.2.1.31
ko:K01012	E2.8.1.6, bioB; biotin synthetase [EC:2.8.1.6]													ko:K00290	LYS1; saccharopine dehydrogenase (NAD+, L-lysine forming) [EC:1.5.1.7]	Lysine biosynthesis	1.5.1.7
ko:K01046	E3.1.1.3; triacylglycerol lipase [EC:3.1.1.3]													ko:K00293	E1.5.1.10; saccharopine dehydrogenase (NADP+, L-glutamate forming) [EC:1.5.1.10]	Lysine biosynthesis	1.5.1.10
ko:K01056	PTH1, pth, spoVC; peptidyl-tRNA hydrolase, PTH1 family [EC:3.1.1.29]													ko:K01705	E4.2.1.36; homoaconitate hydratase [EC:4.2.1.36]	Lysine biosynthesis	4.2.1.36
ko:K01057	PGLS, pgl, devB; 6-phosphogluconolactonase [EC:3.1.1.31]													ko:K05824	E1.1.1.87; homoisocitrate dehydrogenase [EC:1.1.1.87]	Lysine biosynthesis	1.1.1.87
ko:K01061	E3.1.1.45; carboxymethylenebutenolidase [EC:3.1.1.45]													ko:K03644	lipA; lipoic acid synthetase [EC:2.8.1.8]	Lipoic acid metabolism	2.8.1.8
ko:K01066	E3.1.1.-; esterase / lipase [EC:3.1.1.-]													ko:K03801	lipB; lipoyl(octanoyl) transferase [EC:2.3.1.181]	Lipoic acid metabolism	2.3.1.181
ko:K01067	E3.1.2.1, ACH1; acetyl-CoA hydrolase [EC:3.1.2.1]													ko:K00888	PI4K; phosphatidylinositol 4-kinase [EC:2.7.1.67]	Inositol phosphate metabolism	2.7.1.67
ko:K01068	E3.1.2.2; palmitoyl-CoA hydrolase [EC:3.1.2.2]													ko:K00889	E2.7.1.68, PIP5K; 1-phosphatidylinositol-4-phosphate 5-kinase [EC:2.7.1.68]	Inositol phosphate metabolism	2.7.1.68
ko:K01069	E3.1.2.6, gloB; hydroxyacylglutathione hydrolase [EC:3.1.2.6]													ko:K00914	PIK3C3, VPS34; phosphatidylinositol 3-kinase [EC:2.7.1.137]	Inositol phosphate metabolism	2.7.1.137
ko:K01070	frmB, ESD, fghA; S-formylglutathione hydrolase [EC:3.1.2.12]													ko:K01858	E5.5.1.4, INO1; myo-inositol-1-phosphate synthase [EC:5.5.1.4]	Inositol phosphate metabolism	5.5.1.4
ko:K01077	E3.1.3.1, phoA, phoB; alkaline phosphatase [EC:3.1.3.1]													ko:K00599	E2.1.1.-; [EC:2.1.1.-]	Histidine metabolism	2.1.1.-
ko:K01078	E3.1.3.2; acid phosphatase [EC:3.1.3.2]													ko:K00765	E2.4.2.17, hisG; ATP phosphoribosyltransferase [EC:2.4.2.17]	Histidine metabolism	2.4.2.17
ko:K01079	serB, PSPH; phosphoserine phosphatase [EC:3.1.3.3]													ko:K00817	hisC; histidinol-phosphate aminotransferase [EC:2.6.1.9]	Histidine metabolism	2.6.1.9
ko:K01082	E3.1.3.7; 3'(2'), 5'-bisphosphate nucleotidase [EC:3.1.3.7]													ko:K01663	HIS7; glutamine amidotransferase / cyclase [EC:2.4.2.- 4.1.3.-]	Histidine metabolism	2.4.2.- 4.1.3.-
ko:K01087	E3.1.3.12, otsB; trehalose-phosphatase [EC:3.1.3.12]													ko:K01814	E5.3.1.16, hisA; phosphoribosylformimino-5-aminoimidazole carboxamide ribotide isomerase [EC:5.3.1.16]	Histidine metabolism	5.3.1.16
ko:K01090	E3.1.3.16; protein phosphatase [EC:3.1.3.16]													ko:K02427	rlmE, rrmJ, ftsJ; ribosomal RNA large subunit methyltransferase E [EC:2.1.1.-]	Histidine metabolism	2.1.1.-
ko:K01092	E3.1.3.25, IMPA, suhB; myo-inositol-1(or 4)-monophosphatase [EC:3.1.3.25]													ko:K04486	E3.1.3.15B; histidinol-phosphatase (PHP family) [EC:3.1.3.15]	Histidine metabolism	3.1.3.15
ko:K01098	E3.1.3.33; polynucleotide 5'-phosphatase [EC:3.1.3.33]													ko:K06127	COQ5; ubiquinone biosynthesis methyltransferase [EC:2.1.1.-]	Histidine metabolism	2.1.1.-
ko:K01101	E3.1.3.41; 4-nitrophenyl phosphatase [EC:3.1.3.41]													ko:K11434	PRMT1; protein arginine N-methyltransferase 1 [EC:2.1.1.-]	Histidine metabolism	2.1.1.-
ko:K01103	E3.1.3.46; fructose-2,6-bisphosphatase [EC:3.1.3.46]													ko:K14152	HIS4; phosphoribosyl-ATP pyrophosphohydrolase / phosphoribosyl-AMP cyclohydrolase / histidinol dehydrogenase [EC:3.6.1.31 3.5.4.19 1.1.1.23]	Histidine metabolism	3.6.1.31 3.5.4.19 1.1.1.23
ko:K01104	E3.1.3.48; protein-tyrosine phosphatase [EC:3.1.3.48]													ko:K01230	MAN1; mannosyl-oligosaccharide alpha-1,2-mannosidase [EC:3.2.1.113]	High-mannose type N-glycan biosynthesis	3.2.1.113
ko:K01106	E3.1.3.56; inositol-1,4,5-trisphosphate 5-phosphatase [EC:3.1.3.56]													ko:K05528	OCH1; alpha 1,6-mannosyltransferase [EC:2.4.1.232]	High-mannose type N-glycan biosynthesis	2.4.1.232
ko:K01111	E3.1.3.68; 2-deoxyglucose-6-phosphatase [EC:3.1.3.68]													ko:K00122	E1.2.1.2; formate dehydrogenase [EC:1.2.1.2]	Glyoxylate and dicarboxylate metabolism	1.2.1.2
ko:K01115	E3.1.4.4, PLD; phospholipase D [EC:3.1.4.4]													ko:K01637	E4.1.3.1, aceA; isocitrate lyase [EC:4.1.3.1]	Glyoxylate and dicarboxylate metabolism	4.1.3.1
ko:K01116	E3.1.4.11; 1-phosphatidylinositol-4,5-bisphosphate phosphodiesterase [EC:3.1.4.11]													ko:K03434	PIGL; N-acetylglucosaminylphosphatidylinositol deacetylase [EC:3.5.1.89]	Glycosylphosphatidylinositol(GPI)-anchor biosynthesis	3.5.1.89
ko:K01120	E3.1.4.17, PDE; 3',5'-cyclic-nucleotide phosphodiesterase [EC:3.1.4.17]													ko:K03843	ALG2; alpha-1,3/alpha-1,6-mannosyltransferase [EC:2.4.1.132 2.4.1.-]	Glycosylphosphatidylinositol(GPI)-anchor biosynthesis	2.4.1.132 2.4.1.-
ko:K01126	E3.1.4.46, glpQ; glycerophosphoryl diester phosphodiesterase [EC:3.1.4.46]													ko:K03857	PIGA, GPI3; phosphatidylinositol glycan, class A [EC:2.4.1.198]	Glycosylphosphatidylinositol(GPI)-anchor biosynthesis	2.4.1.198
ko:K01128	E3.1.4.- [EC:3.1.4.-]													ko:K05285	PIGN; phosphatidylinositol glycan, class N [EC:2.7.-.-]	Glycosylphosphatidylinositol(GPI)-anchor biosynthesis	2.7.-.-
ko:K01164	E3.1.26.5; ribonuclease P [EC:3.1.26.5]													ko:K00134	GAPDH, gapA; glyceraldehyde 3-phosphate dehydrogenase [EC:1.2.1.12]	Glycolysis / Gluconeogenesis	1.2.1.12
ko:K01166	E3.1.27.1; ribonuclease T2 [EC:3.1.27.1]													ko:K00844	HK; hexokinase [EC:2.7.1.1]	Glycolysis / Gluconeogenesis	2.7.1.1
ko:K01170	E3.1.27.9; tRNA-intron endonuclease [EC:3.1.27.9]													ko:K00850	PFK, pfk; 6-phosphofructokinase [EC:2.7.1.11]	Glycolysis / Gluconeogenesis	2.7.1.11
ko:K01173	E3.1.30.-; endonuclease [EC:3.1.30.-]													ko:K00873	PK, pyk; pyruvate kinase [EC:2.7.1.40]	Glycolysis / Gluconeogenesis	2.7.1.40
ko:K01175	E3.1.-.- Unclassified; Metabolism; Others													ko:K00927	PGK, pgk; phosphoglycerate kinase [EC:2.7.2.3]	Glycolysis / Gluconeogenesis	2.7.2.3
ko:K01178	E3.2.1.3; glucoamylase [EC:3.2.1.3]													ko:K01624	FBA, fbaA; fructose-bisphosphate aldolase, class II [EC:4.1.2.13]	Glycolysis / Gluconeogenesis	4.1.2.13
ko:K01183	E3.2.1.14; chitinase [EC:3.2.1.14]													ko:K01689	ENO, eno; enolase [EC:4.2.1.11]	Glycolysis / Gluconeogenesis	4.2.1.11
ko:K01184	E3.2.1.15; polygalacturonase [EC:3.2.1.15]													ko:K01803	TPI, tpiA; triosephosphate isomerase (TIM) [EC:5.3.1.1]	Glycolysis / Gluconeogenesis	5.3.1.1
ko:K01187	E3.2.1.20, malZ; alpha-glucosidase [EC:3.2.1.20]													ko:K01810	GPI, pgi; glucose-6-phosphate isomerase [EC:5.3.1.9]	Glycolysis / Gluconeogenesis	5.3.1.9
ko:K01191	E3.2.1.24; alpha-mannosidase [EC:3.2.1.24]													ko:K01834	PGAM, gpm; phosphoglycerate mutase [EC:5.4.2.1]	Glycolysis / Gluconeogenesis	5.4.2.1
ko:K01193	E3.2.1.26, sacA; beta-fructofuranosidase [EC:3.2.1.26]													ko:K03841	FBP, fbp; fructose-1,6-bisphosphatase I [EC:3.1.3.11]	Glycolysis / Gluconeogenesis	3.1.3.11
ko:K01194	E3.2.1.28, treA; alpha,alpha-trehalase [EC:3.2.1.28]													ko:K00003	E1.1.1.3; homoserine dehydrogenase [EC:1.1.1.3]	Glycine, serine and threonine metabolism	1.1.1.3
ko:K01196	AGL; glycogen debranching enzyme [EC:2.4.1.25 3.2.1.33]													ko:K00058	serA, PHGDH; D-3-phosphoglycerate dehydrogenase [EC:1.1.1.95]	Glycine, serine and threonine metabolism	1.1.1.95
ko:K01210	E3.2.1.58; glucan 1,3-beta-glucosidase [EC:3.2.1.58]													ko:K00281	GLDC, gcvP; glycine dehydrogenase [EC:1.4.4.2]	Glycine, serine and threonine metabolism	1.4.4.2
ko:K01228	GCS1; mannosyl-oligosaccharide glucosidase [EC:3.2.1.106]													ko:K00605	E2.1.2.10, gcvT; aminomethyltransferase [EC:2.1.2.10]	Glycine, serine and threonine metabolism	2.1.2.10
ko:K01230	MAN1; mannosyl-oligosaccharide alpha-1,2-mannosidase [EC:3.2.1.113]													ko:K00643	E2.3.1.37, ALAS; 5-aminolevulinate synthase [EC:2.3.1.37]	Glycine, serine and threonine metabolism	2.3.1.37
ko:K01247	alkA; DNA-3-methyladenine glycosylase II [EC:3.2.2.21]													ko:K00831	serC, PSAT1; phosphoserine aminotransferase [EC:2.6.1.52]	Glycine, serine and threonine metabolism	2.6.1.52
ko:K01251	E3.3.1.1, ahcY; adenosylhomocysteinase [EC:3.3.1.1]													ko:K00872	E2.7.1.39A, thrB; homoserine kinase [EC:2.7.1.39]	Glycine, serine and threonine metabolism	2.7.1.39
ko:K01254	E3.3.2.6, LTA4H; leukotriene-A4 hydrolase [EC:3.3.2.6]													ko:K01079	serB, PSPH; phosphoserine phosphatase [EC:3.1.3.3]	Glycine, serine and threonine metabolism	3.1.3.3
ko:K01262	pepP; Xaa-Pro aminopeptidase [EC:3.4.11.9]													ko:K01620	E4.1.2.5, ltaA; threonine aldolase [EC:4.1.2.5]	Glycine, serine and threonine metabolism	4.1.2.5
ko:K01264	E3.4.11.15, APE3; aminopeptidase Y [EC:3.4.11.15]													ko:K01697	E4.2.1.22, CBS; cystathionine beta-synthase [EC:4.2.1.22]	Glycine, serine and threonine metabolism	4.2.1.22
ko:K01265	E3.4.11.18, map; methionyl aminopeptidase [EC:3.4.11.18]													ko:K01733	E4.2.3.1, thrC; threonine synthase [EC:4.2.3.1]	Glycine, serine and threonine metabolism	4.2.3.1
ko:K01267	E3.4.11.21, DNPEP; aspartyl aminopeptidase [EC:3.4.11.21]													ko:K01754	E4.3.1.19, ilvA, tdcB; threonine dehydratase [EC:4.3.1.19]	Glycine, serine and threonine metabolism	4.3.1.19
ko:K01268	E3.4.11.22, LAP4; aminopeptidase I [EC:3.4.11.22]													ko:K00006	E1.1.1.8, GPD1; glycerol-3-phosphate dehydrogenase (NAD+) [EC:1.1.1.8]	Glycerophospholipid metabolism	1.1.1.8
ko:K01269	aminopeptidase [EC:3.4.11.-]													ko:K00111	glpA, glpD; glycerol-3-phosphate dehydrogenase [EC:1.1.5.3]	Glycerophospholipid metabolism	1.1.5.3
ko:K01277	E3.4.14.4, DPP3; dipeptidyl-peptidase III [EC:3.4.14.4]													ko:K00551	E2.1.1.17, PEMT; phosphatidylethanolamine N-methyltransferase [EC:2.1.1.17]	Glycerophospholipid metabolism	2.1.1.17
ko:K01282	dipeptidyl aminopeptidase [EC:3.4.14.-]													ko:K00967	E2.7.7.14, PCYT2; ethanolamine-phosphate cytidylyltransferase [EC:2.7.7.14]	Glycerophospholipid metabolism	2.7.7.14
ko:K01288	KEX1; carboxypeptidase D [EC:3.4.16.6]													ko:K00968	E2.7.7.15, PCYT1; choline-phosphate cytidylyltransferase [EC:2.7.7.15]	Glycerophospholipid metabolism	2.7.7.15
ko:K01293	E3.4.17.4; Gly-Xaa carboxypeptidase [EC:3.4.17.4]													ko:K00981	E2.7.7.41, CDS1, cdsA; phosphatidate cytidylyltransferase [EC:2.7.7.41]	Glycerophospholipid metabolism	2.7.7.41
ko:K01336	E3.4.21.48; cerevisin [EC:3.4.21.48]													ko:K00995	E2.7.8.5, pgsA; CDP-diacylglycerol--glycerol-3-phosphate 3-phosphatidyltransferase [EC:2.7.8.5]	Glycerophospholipid metabolism	2.7.8.5
ko:K01341	E3.4.21.61; kexin [EC:3.4.21.61]													ko:K00998	E2.7.8.8, pssA; phosphatidylserine synthase [EC:2.7.8.8]	Glycerophospholipid metabolism	2.7.8.8
ko:K01362	E3.4.21.- Unclassified; Metabolism; Amino acid metabolism													ko:K00999	E2.7.8.11; CDP-diacylglycerol--inositol 3-phosphatidyltransferase [EC:2.7.8.11]	Glycerophospholipid metabolism	2.7.8.11
ko:K01372	E3.4.22.40, pepC; bleomycin hydrolase [EC:3.4.22.40]													ko:K01103	E3.1.3.46; fructose-2,6-bisphosphatase [EC:3.1.3.46]	Glycerophospholipid metabolism	3.1.3.46
ko:K01381	E3.4.23.25; saccharopepsin [EC:3.4.23.25]													ko:K01115	E3.1.4.4, PLD; phospholipase D [EC:3.1.4.4]	Glycerophospholipid metabolism	3.1.4.4
ko:K01383	E3.4.23.35; barrierpepsin [EC:3.4.23.35]													ko:K01126	E3.1.4.46, glpQ; glycerophosphoryl diester phosphodiesterase [EC:3.1.4.46]	Glycerophospholipid metabolism	3.1.4.46
ko:K01386	E3.4.23.- Unclassified; Metabolism; Others													ko:K01613	E4.1.1.65, psd; phosphatidylserine decarboxylase [EC:4.1.1.65]	Glycerophospholipid metabolism	4.1.1.65
ko:K01405	PRD1; saccharolysin [EC:3.4.24.37]													ko:K06133	LYS5, acpT; 4'-phosphopantetheinyl transferase [EC:2.7.8.-]	Glycerophospholipid metabolism	2.7.8.-
ko:K01408	IDE, ide; insulysin [EC:3.4.24.56]													ko:K08744	CRLS; cardiolipin synthase [EC:2.7.8.-]	Glycerophospholipid metabolism	2.7.8.-
ko:K01409	E3.4.24.57, gcp; O-sialoglycoprotein endopeptidase [EC:3.4.24.57]													ko:K13333	PLB; lysophospholipase [EC:3.1.1.5]	Glycerophospholipid metabolism	3.1.1.5
ko:K01410	E3.4.24.59, MIPEP; mitochondrial intermediate peptidase [EC:3.4.24.59]													ko:K13357	SPO1; putative meiotic phospholipase SPO1 [EC:3.1.1.-]	Glycerophospholipid metabolism	3.1.1.-
ko:K01412	E3.4.24.64; mitochondrial processing peptidase [EC:3.4.24.64]													ko:K13507	GAT; glycerol-3-phosphate O-acyltransferase / dihydroxyacetone phosphate acyltransferase [EC:2.3.1.15 2.3.1.42]	Glycerophospholipid metabolism	2.3.1.15 2.3.1.42
ko:K01417	E3.4.24.- Unclassified; Metabolism; Others													ko:K13519	LPT1, ALE1; lysophospholipid acyltransferase [EC:2.3.1.51 2.3.1.23 2.3.1.-]	Glycerophospholipid metabolism	2.3.1.51 2.3.1.23 2.3.1.-
ko:K01422	E3.4.99.- Unclassified; Cellular Processes and Signaling													ko:K13535	CLD1; cardiolipin-specific phospholipase [EC:3.1.1.-]	Glycerophospholipid metabolism	3.1.1.-
ko:K01423	E3.4.-.-; [EC:3.4.-.-]													ko:K00637	E2.3.1.26, SOAT; sterol O-acyltransferase [EC:2.3.1.26]	Glycerolipid metabolism	2.3.1.26
ko:K01424	E3.5.1.1, ansA, ansB; L-asparaginase [EC:3.5.1.1]													ko:K00679	E2.3.1.158; phospholipid:diacylglycerol acyltransferase [EC:2.3.1.158]	Glycerolipid metabolism	2.3.1.158
ko:K01426	E3.5.1.4, amiE; amidase [EC:3.5.1.4]													ko:K00863	E2.7.1.29, DAK1, DAK2; dihydroxyacetone kinase [EC:2.7.1.29]	Glycerolipid metabolism	2.7.1.29
ko:K01440	PNC1; nicotinamidase [EC:3.5.1.19]													ko:K00864	E2.7.1.30, glpK; glycerol kinase [EC:2.7.1.30]	Glycerolipid metabolism	2.7.1.30
ko:K01452	E3.5.1.41, CDA1; chitin deacetylase [EC:3.5.1.41]													ko:K01046	E3.1.1.3; triacylglycerol lipase [EC:3.1.1.3]	Glycerolipid metabolism	3.1.1.3
ko:K01456	E3.5.1.52, NGLY1, PNG1; peptide-N4-(N-acetyl-beta-glucosaminyl)asparagine amidase [EC:3.5.1.52]													ko:K13509	LPAAT, AGPAT1, AGPAT2; lysophosphatidate acyltransferase [EC:2.3.1.51]	Glycerolipid metabolism	2.3.1.51
ko:K01457	E3.5.1.54; allophanate hydrolase [EC:3.5.1.54]													ko:K05283	PIGW; phosphatidylinositol glycan, class W [EC:2.3.-.-]	Glycan biosynthesis	2.3.-.-
ko:K01463	E3.5.1.- [EC:3.5.1.-]													ko:K00383	E1.8.1.7, GSR, gor; glutathione reductase (NADPH) [EC:1.8.1.7]	Glutathione metabolism	1.8.1.7
ko:K01465	URA4, pyrC; dihydroorotase [EC:3.5.2.3]													ko:K00681	ggt; gamma-glutamyltranspeptidase [EC:2.3.2.2]	Glutathione metabolism	2.3.2.2
ko:K01466	E3.5.2.5, allB; allantoinase [EC:3.5.2.5]													ko:K01264	E3.4.11.15, APE3; aminopeptidase Y [EC:3.4.11.15]	Glutathione metabolism	3.4.11.15
ko:K01469	E3.5.2.9; 5-oxoprolinase (ATP-hydrolysing) [EC:3.5.2.9]													ko:K01469	E3.5.2.9; 5-oxoprolinase (ATP-hydrolysing) [EC:3.5.2.9]	Glutathione metabolism	3.5.2.9
ko:K01476	E3.5.3.1, rocF, arg; arginase [EC:3.5.3.1]													ko:K01920	E6.3.2.3, gshB; glutathione synthase [EC:6.3.2.3]	Glutathione metabolism	6.3.2.3
ko:K01477	E3.5.3.4, ALLC, alc; allantoicase [EC:3.5.3.4]													ko:K03386	E1.11.1.15, PRDX, ahpC; peroxiredoxin (alkyl hydroperoxide reductase subunit C) [EC:1.11.1.15]	Glutathione metabolism	1.11.1.15
ko:K01483	allA; ureidoglycolate hydrolase [EC:3.5.3.19]													ko:K03564	BCP, PRXQ, DOT5; peroxiredoxin Q/BCP [EC:1.11.1.15]	Glutathione metabolism	1.11.1.15
ko:K01485	E3.5.4.1, codA; cytosine deaminase [EC:3.5.4.1]													ko:K11204	GCLC; glutamate--cysteine ligase catalytic subunit [EC:6.3.2.2]	Glutathione metabolism	6.3.2.2
ko:K01487	E3.5.4.3, guaD; guanine deaminase [EC:3.5.4.3]													ko:K14171	AHP1; alkyl hydroperoxide reductase 1 [EC:1.11.1.15]	Glutathione metabolism	1.11.1.15
ko:K01488	E3.5.4.4, ADA, add; adenosine deaminase [EC:3.5.4.4]													ko:K05841	E2.4.1.173; sterol 3beta-glucosyltransferase [EC:2.4.1.173]	general reaction	2.4.1.173
ko:K01489	E3.5.4.5, cdd; cytidine deaminase [EC:3.5.4.5]													ko:K12345	SRD5A3; 3-oxo-5-alpha-steroid 4-dehydrogenase 3 [EC:1.3.99.5]	General reaction	1.3.99.5
ko:K01490	E3.5.4.6, AMPD; AMP deaminase [EC:3.5.4.6]													ko:K00900	E2.7.1.105, PFK; 6-phosphofructo-2-kinase [EC:2.7.1.105]	Fructose and mannose metabolism	2.7.1.105
ko:K01493	comEB; dCMP deaminase [EC:3.5.4.12]													ko:K00966	GMPP; mannose-1-phosphate guanylyltransferase [EC:2.7.7.13]	Fructose and mannose metabolism	2.7.7.13
ko:K01495	E3.5.4.16, folE; GTP cyclohydrolase I [EC:3.5.4.16]													ko:K01809	E5.3.1.8, manA; mannose-6-phosphate isomerase [EC:5.3.1.8]	Fructose and mannose metabolism	5.3.1.8
ko:K01497	E3.5.4.25, ribA; GTP cyclohydrolase II [EC:3.5.4.25]													ko:K01840	E5.4.2.8, manB; phosphomannomutase [EC:5.4.2.8]	Fructose and mannose metabolism	5.4.2.8
ko:K01507	E3.6.1.1, ppa; inorganic pyrophosphatase [EC:3.6.1.1]													ko:K00287	folA; dihydrofolate reductase [EC:1.5.1.3]	Folate biosynthesis	1.5.1.3
ko:K01510	E3.6.1.5; apyrase [EC:3.6.1.5]													ko:K01077	E3.1.3.1, phoA, phoB; alkaline phosphatase [EC:3.1.3.1]	Folate biosynthesis	3.1.3.1
ko:K01514	E3.6.1.11, ppx; exopolyphosphatase [EC:3.6.1.11]													ko:K01495	E3.5.4.16, folE; GTP cyclohydrolase I [EC:3.5.4.16]	Folate biosynthesis	3.5.4.16
ko:K01515	nudF; ADP-ribose pyrophosphatase [EC:3.6.1.13]													ko:K01930	E6.3.2.17; folylpolyglutamate synthase [EC:6.3.2.17]	Folate biosynthesis	6.3.2.17
ko:K01520	E3.6.1.23, dut; dUTP pyrophosphatase [EC:3.6.1.23]													ko:K13939	FOL1; dihydroneopterin aldolase / 2-amino-4-hydroxy-6-hydroxymethyldihydropteridine diphosphokinase / dihydropteroate synthase [EC:4.1.2.25 2.7.6.3 2.5.1.15]	Folate biosynthesis	4.1.2.25 2.7.6.3 2.5.1.15
ko:K01522	FHIT; bis(5'-adenosyl)-triphosphatase [EC:3.6.1.29]													ko:K13950	pabAB; para-aminobenzoate synthetase [EC:2.6.1.85]	Folate biosynthesis	2.6.1.85
ko:K01526	E3.6.1.42; guanosine-diphosphatase [EC:3.6.1.42]													ko:K00232	E1.3.3.6, ACOX1, ACOX3; acyl-CoA oxidase [EC:1.3.3.6]	Fatty acid metabolism	1.3.3.6
ko:K01527	EGD1, BTF3 nascent polypeptide-associated complex subunit beta													ko:K01897	ACSL, fadD; long-chain acyl-CoA synthetase [EC:6.2.1.3]	Fatty acid biosynthesis	6.2.1.3
ko:K01528	E3.6.5.5; dynamin GTPase [EC:3.6.5.5]													ko:K09458	fabF; 3-oxoacyl-[acyl-carrier-protein] synthase II [EC:2.3.1.179]	Fatty acid biosynthesis	2.3.1.179
ko:K01529	E3.6.1.- [EC:3.6.1.-]													ko:K01128	E3.1.4.- [EC:3.1.4.-]	Ether lipid metabolism	3.1.4.-
ko:K01530	E3.6.3.1; phospholipid-translocating ATPase [EC:3.6.3.1]													ko:K08681	pdxT, pdx2; glutamine amidotransferase [EC:2.6.-.-]	Ether lipid metabolism	2.6.-.-
ko:K01533	E3.6.3.4, ATP7, copA; Cu2+-exporting ATPase [EC:3.6.3.4]													ko:K10862	TDP1; tyrosyl-DNA phosphodiesterase 1 [EC:3.1.4.-]	Ether lipid metabolism	3.1.4.-
ko:K01535	E3.6.3.6; H+-transporting ATPase [EC:3.6.3.6]													ko:K00133	E1.2.1.11, asd; aspartate-semialdehyde dehydrogenase [EC:1.2.1.11]	Cysteine and methionine metabolism	1.2.1.11
ko:K01536	E3.6.3.7; Na+-exporting ATPase [EC:3.6.3.7]													ko:K00587	E2.1.1.100; protein-S-isoprenylcysteine O-methyltransferase [EC:2.1.1.100]	Cysteine and methionine metabolism	2.1.1.100
ko:K01537	E3.6.3.8; Ca2+-transporting ATPase [EC:3.6.3.8]													ko:K00641	E2.3.1.31, metX; homoserine O-acetyltransferase [EC:2.3.1.31]	Cysteine and methionine metabolism	2.3.1.31
ko:K01551	E3.6.3.16, arsA; arsenite-transporting ATPase [EC:3.6.3.16]													ko:K00789	E2.5.1.6, metK; S-adenosylmethionine synthetase [EC:2.5.1.6]	Cysteine and methionine metabolism	2.5.1.6
ko:K01552	E3.6.3.- Unclassified; Metabolism; Others													ko:K00797	E2.5.1.16, SRM, speE; spermidine synthase [EC:2.5.1.16]	Cysteine and methionine metabolism	2.5.1.16
ko:K01556	E3.7.1.3; kynureninase [EC:3.7.1.3]													ko:K00838	ARO8; aromatic amino acid aminotransferase I [EC:2.6.1.57 2.6.1.27 2.6.1.5]	Cysteine and methionine metabolism	2.6.1.57 2.6.1.27 2.6.1.5
ko:K01567	E3.-.-.- Unclassified; Metabolism; Others													ko:K00928	E2.7.2.4, lysC; aspartate kinase [EC:2.7.2.4]	Cysteine and methionine metabolism	2.7.2.4
ko:K01568	E4.1.1.1, pdc; pyruvate decarboxylase [EC:4.1.1.1]													ko:K01251	E3.3.1.1, ahcY; adenosylhomocysteinase [EC:3.3.1.1]	Cysteine and methionine metabolism	3.3.1.1
ko:K01580	E4.1.1.15, gadB; glutamate decarboxylase [EC:4.1.1.15]													ko:K01611	E4.1.1.50, speD; S-adenosylmethionine decarboxylase [EC:4.1.1.50]	Cysteine and methionine metabolism	4.1.1.50
ko:K01581	E4.1.1.17, ODC1, speC, speF; ornithine decarboxylase [EC:4.1.1.17]													ko:K01738	cysK; cysteine synthase A [EC:2.5.1.47]	Cysteine and methionine metabolism	2.5.1.47
ko:K01591	pyrF; orotidine-5'-phosphate decarboxylase [EC:4.1.1.23]													ko:K01739	E2.5.1.48, metB; cystathionine gamma-synthase [EC:2.5.1.48]	Cysteine and methionine metabolism	2.5.1.48
ko:K01597	E4.1.1.33, mvaD; diphosphomevalonate decarboxylase [EC:4.1.1.33]													ko:K01758	E4.4.1.1; cystathionine gamma-lyase [EC:4.4.1.1]	Cysteine and methionine metabolism	4.4.1.1
ko:K01599	hemE, UROD; uroporphyrinogen decarboxylase [EC:4.1.1.37]													ko:K01760	metC; cystathionine beta-lyase [EC:4.4.1.8]	Cysteine and methionine metabolism	4.4.1.8
ko:K01610	E4.1.1.49, pckA; phosphoenolpyruvate carboxykinase (ATP) [EC:4.1.1.49]													ko:K08963	mtnA; methylthioribose-1-phosphate isomerase [EC:5.3.1.23]	Cysteine and methionine metabolism	5.3.1.23
ko:K01611	E4.1.1.50, speD; S-adenosylmethionine decarboxylase [EC:4.1.1.50]													ko:K08967	mtnD, mtnZ, ADI1; 1,2-dihydroxy-3-keto-5-methylthiopentene dioxygenase [EC:1.13.11.53 1.13.11.54]	Cysteine and methionine metabolism	1.13.11.53 1.13.11.54
ko:K01613	E4.1.1.65, psd; phosphatidylserine decarboxylase [EC:4.1.1.65]													ko:K09880	mtnC, ENOPH1; enolase-phosphatase E1 [EC:3.1.3.77]	Cysteine and methionine metabolism	3.1.3.77
ko:K01620	E4.1.2.5, ltaA; threonine aldolase [EC:4.1.2.5]													ko:K00002	E1.1.1.2, adh; alcohol dehydrogenase (NADP+) [EC:1.1.1.2]	Citrate cycle (TCA cycle)	1.1.1.2
ko:K01624	FBA, fbaA; fructose-bisphosphate aldolase, class II [EC:4.1.2.13]													ko:K00031	IDH1, IDH2, icd; isocitrate dehydrogenase [EC:1.1.1.42]	Citrate cycle (TCA cycle)	1.1.1.42
ko:K01626	E2.5.1.54, aroF, aroG, aroH; 3-deoxy-7-phosphoheptulonate synthase [EC:2.5.1.54]													ko:K00164	OGDH, sucA; 2-oxoglutarate dehydrogenase E1 component [EC:1.2.4.2]	Citrate cycle (TCA cycle)	1.2.4.2
ko:K01634	E4.1.2.27; sphinganine-1-phosphate aldolase [EC:4.1.2.27]													ko:K00382	DLD, lpd, pdhD; dihydrolipoamide dehydrogenase [EC:1.8.1.4]	Citrate cycle (TCA cycle)	1.8.1.4
ko:K01637	E4.1.3.1, aceA; isocitrate lyase [EC:4.1.3.1]													ko:K00658	DLST, sucB; 2-oxoglutarate dehydrogenase E2 component (dihydrolipoamide succinyltransferase) [EC:2.3.1.61]	Citrate cycle (TCA cycle)	2.3.1.61
ko:K01638	E2.3.3.9, aceB, glcB; malate synthase [EC:2.3.3.9]													ko:K01641	E2.3.3.10, pksG; hydroxymethylglutaryl-CoA synthase [EC:2.3.3.10]	Citrate cycle (TCA cycle)	2.3.3.10
ko:K01641	E2.3.3.10, pksG; hydroxymethylglutaryl-CoA synthase [EC:2.3.3.10]													ko:K01679	E4.2.1.2B, fumC; fumarate hydratase, class II [EC:4.2.1.2]	Citrate cycle (TCA cycle)	4.2.1.2
ko:K01647	CS, gltA; citrate synthase [EC:2.3.3.1]													ko:K01681	ACO, acnA; aconitate hydratase 1 [EC:4.2.1.3]	Citrate cycle (TCA cycle)	4.2.1.3
ko:K01649	E2.3.3.13, leuA; 2-isopropylmalate synthase [EC:2.3.3.13]													ko:K01899	LSC1; succinyl-CoA synthetase alpha subunit [EC:6.2.1.4 6.2.1.5]	Citrate cycle (TCA cycle)	6.2.1.4 6.2.1.5
ko:K01652	E2.2.1.6L, ilvB, ilvG, ilvI; acetolactate synthase I/II/III large subunit [EC:2.2.1.6]													ko:K01900	LSC2; succinyl-CoA synthetase beta subunit [EC:6.2.1.4 6.2.1.5]	Citrate cycle (TCA cycle)	6.2.1.4 6.2.1.5
ko:K01653	E2.2.1.6S, ilvH, ilvN; acetolactate synthase I/III small subunit [EC:2.2.1.6]													ko:K01012	E2.8.1.6, bioB; biotin synthetase [EC:2.8.1.6]	Biotin metabolism	2.8.1.6
ko:K01655	E2.3.3.14; homocitrate synthase [EC:2.3.3.14]													ko:K10246	ELO3; fatty acid elongase 3 [EC:2.3.1.-]	Biosynthesis of very long fatty acids	2.3.1.-
ko:K01656	TRP3; anthranilate synthase / indole-3-glycerol phosphate synthase [EC:4.1.3.27 4.1.1.48]													ko:K10251	KAR; beta-keto reductase [EC:1.1.1.-]	Biosynthesis of very long fatty acids	1.1.1.-
ko:K01657	trpE; anthranilate synthase component I [EC:4.1.3.27]													ko:K10703	PHS1; 3-hydroxy acyl-CoA dehydratase [EC:4.2.1.-]	Biosynthesis of very long fatty acids	4.2.1.-
ko:K01663	HIS7; glutamine amidotransferase / cyclase [EC:2.4.2.- 4.1.3.-]													ko:K11268	ESCO, ECO1; N-acetyltransferase [EC:2.3.1.-]	Biosynthesis of very long fatty acids	2.3.1.-
ko:K01669	E4.1.99.3, phrB; deoxyribodipyrimidine photo-lyase [EC:4.1.99.3]													ko:K13511	TAZ; monolysocardiolipin acyltransferase [EC:2.3.1.-]	Biosynthesis of very long fatty acids	2.3.1.-
ko:K01679	E4.2.1.2B, fumC; fumarate hydratase, class II [EC:4.2.1.2]													ko:K00507	SCD, desC; stearoyl-CoA desaturase (delta-9 desaturase) [EC:1.14.19.1]	Biosynthesis of unsaturated fatty acids	1.14.19.1
ko:K01681	ACO, acnA; aconitate hydratase 1 [EC:4.2.1.3]													ko:K07512	MECR, NRBF1; mitochondrial trans-2-enoyl-CoA reductase [EC:1.3.1.38]	Biosynthesis of unsaturated fatty acids	1.3.1.38
ko:K01687	E4.2.1.9, ilvD; dihydroxy-acid dehydratase [EC:4.2.1.9]													ko:K01918	panC; pantoate--beta-alanine ligase [EC:6.3.2.1]	beta-Alanine metabolism	6.3.2.1
ko:K01689	ENO, eno; enolase [EC:4.2.1.11]													ko:K00286	E1.5.1.2, proC; pyrroline-5-carboxylate reductase [EC:1.5.1.2]	Arginine and proline metabolism	1.5.1.2
ko:K01693	E4.2.1.19, hisB; imidazoleglycerol-phosphate dehydratase [EC:4.2.1.19]													ko:K00318	E1.5.99.8; proline dehydrogenase [EC:1.5.99.8]	Arginine and proline metabolism	1.5.99.8
ko:K01695	trpA; tryptophan synthase alpha chain [EC:4.2.1.20]													ko:K00611	OTC, argF, argI; ornithine carbamoyltransferase [EC:2.1.3.3]	Arginine and proline metabolism	2.1.3.3
ko:K01696	E4.2.1.20B, trpB; tryptophan synthase beta chain [EC:4.2.1.20]													ko:K00618	E2.3.1.1; amino-acid N-acetyltransferase [EC:2.3.1.1]	Arginine and proline metabolism	2.3.1.1
ko:K01697	E4.2.1.22, CBS; cystathionine beta-synthase [EC:4.2.1.22]													ko:K00620	argJ; glutamate N-acetyltransferase / amino-acid N-acetyltransferase [EC:2.3.1.35 2.3.1.1]	Arginine and proline metabolism	2.3.1.35 2.3.1.1
ko:K01698	hemB, ALAD; porphobilinogen synthase [EC:4.2.1.24]													ko:K00819	E2.6.1.13, rocD; ornithine--oxo-acid transaminase [EC:2.6.1.13]	Arginine and proline metabolism	2.6.1.13
ko:K01702	LEU1; 3-isopropylmalate dehydratase [EC:4.2.1.33]													ko:K00931	proB; glutamate 5-kinase [EC:2.7.2.11]	Arginine and proline metabolism	2.7.2.11
ko:K01705	E4.2.1.36; homoaconitate hydratase [EC:4.2.1.36]													ko:K01476	E3.5.3.1, rocF, arg; arginase [EC:3.5.3.1]	Arginine and proline metabolism	3.5.3.1
ko:K01718	E4.2.1.70; pseudouridylate synthase [EC:4.2.1.70]													ko:K01581	E4.1.1.17, ODC1, speC, speF; ornithine decarboxylase [EC:4.1.1.17]	Arginine and proline metabolism	4.1.1.17
ko:K01719	hemD, UROS; uroporphyrinogen-III synthase [EC:4.2.1.75]													ko:K01597	E4.1.1.33, mvaD; diphosphomevalonate decarboxylase [EC:4.1.1.33]	Arginine and proline metabolism	4.1.1.33
ko:K01720	E4.2.1.79, prpD; 2-methylcitrate dehydratase [EC:4.2.1.79]													ko:K10276	FBXL10_11; F-box and leucine-rich repeat protein 10/11 [EC:1.14.11.27]	Arginine and proline metabolism	1.14.11.27
ko:K01726	E4.2.1.-; [EC:4.2.1.-]													ko:K12659	ARG56; N-acetyl-gamma-glutamyl-phosphate reductase / acetylglutamate kinase [EC:1.2.1.38 2.7.2.8]	Arginine and proline metabolism	1.2.1.38 2.7.2.8
ko:K01733	E4.2.3.1, thrC; threonine synthase [EC:4.2.3.1]													ko:K01254	E3.3.2.6, LTA4H; leukotriene-A4 hydrolase [EC:3.3.2.6]	Arachidonic acid metabolism	3.3.2.6
ko:K01736	E4.2.3.5, aroC; chorismate synthase [EC:4.2.3.5]													ko:K00604	MTFMT, fmt; methionyl-tRNA formyltransferase [EC:2.1.2.9]	Aminoacyl-tRNA biosynthesis	2.1.2.9
ko:K01738	cysK; cysteine synthase A [EC:2.5.1.47]													ko:K00685	E2.3.2.8, ate1; arginine-tRNA-protein transferase [EC:2.3.2.8]	Aminoacyl-tRNA biosynthesis	2.3.2.8
ko:K01739	E2.5.1.48, metB; cystathionine gamma-synthase [EC:2.5.1.48]													ko:K01866	YARS, tyrS; tyrosyl-tRNA synthetase [EC:6.1.1.1]	Aminoacyl-tRNA biosynthesis	6.1.1.1
ko:K01740	E2.5.1.49, metY; O-acetylhomoserine (thiol)-lyase [EC:2.5.1.49]													ko:K01867	WARS, trpS; tryptophanyl-tRNA synthetase [EC:6.1.1.2]	Aminoacyl-tRNA biosynthesis	6.1.1.2
ko:K01743	E4.2.-.- [EC:4.2.-.-]													ko:K01868	TARS, thrS; threonyl-tRNA synthetase [EC:6.1.1.3]	Aminoacyl-tRNA biosynthesis	6.1.1.3
ko:K01749	hemC, HMBS; hydroxymethylbilane synthase [EC:2.5.1.61]													ko:K01869	LARS, leuS; leucyl-tRNA synthetase [EC:6.1.1.4]	Aminoacyl-tRNA biosynthesis	6.1.1.4
ko:K01752	E4.3.1.17, sdaA; L-serine dehydratase [EC:4.3.1.17]													ko:K01870	IARS, ileS; isoleucyl-tRNA synthetase [EC:6.1.1.5]	Aminoacyl-tRNA biosynthesis	6.1.1.5
ko:K01754	E4.3.1.19, ilvA, tdcB; threonine dehydratase [EC:4.3.1.19]													ko:K01872	AARS, alaS; alanyl-tRNA synthetase [EC:6.1.1.7]	Aminoacyl-tRNA biosynthesis	6.1.1.7
ko:K01755	E4.3.2.1, argH; argininosuccinate lyase [EC:4.3.2.1]													ko:K01873	VARS, valS; valyl-tRNA synthetase [EC:6.1.1.9]	Aminoacyl-tRNA biosynthesis	6.1.1.9
ko:K01756	E4.3.2.2, purB; adenylosuccinate lyase [EC:4.3.2.2]													ko:K01874	MARS, metG; methionyl-tRNA synthetase [EC:6.1.1.10]	Aminoacyl-tRNA biosynthesis	6.1.1.10
ko:K01758	E4.4.1.1; cystathionine gamma-lyase [EC:4.4.1.1]													ko:K01875	SARS, serS; seryl-tRNA synthetase [EC:6.1.1.11]	Aminoacyl-tRNA biosynthesis	6.1.1.11
ko:K01759	E4.4.1.5, GLO1, gloA; lactoylglutathione lyase [EC:4.4.1.5]													ko:K01880	GARS, glyS1; glycyl-tRNA synthetase [EC:6.1.1.14]	Aminoacyl-tRNA biosynthesis	6.1.1.14
ko:K01760	metC; cystathionine beta-lyase [EC:4.4.1.8]													ko:K01881	PARS, proS; prolyl-tRNA synthetase [EC:6.1.1.15]	Aminoacyl-tRNA biosynthesis	6.1.1.15
ko:K01764	E4.4.1.17; cytochrome c heme-lyase [EC:4.4.1.17]													ko:K01883	CARS, cysS; cysteinyl-tRNA synthetase [EC:6.1.1.16]	Aminoacyl-tRNA biosynthesis	6.1.1.16
ko:K01768	E4.6.1.1; adenylate cyclase [EC:4.6.1.1]													ko:K01886	QARS, glnS; glutaminyl-tRNA synthetase [EC:6.1.1.18]	Aminoacyl-tRNA biosynthesis	6.1.1.18
ko:K01772	hemH, FECH; ferrochelatase [EC:4.99.1.1]													ko:K01887	RARS, argS; arginyl-tRNA synthetase [EC:6.1.1.19]	Aminoacyl-tRNA biosynthesis	6.1.1.19
ko:K01783	rpe, RPE; ribulose-phosphate 3-epimerase [EC:5.1.3.1]													ko:K01889	FARSA, pheS; phenylalanyl-tRNA synthetase alpha chain [EC:6.1.1.20]	Aminoacyl-tRNA biosynthesis	6.1.1.20
ko:K01784	galE, GALE; UDP-glucose 4-epimerase [EC:5.1.3.2]													ko:K01890	FARSB, pheT; phenylalanyl-tRNA synthetase beta chain [EC:6.1.1.20]	Aminoacyl-tRNA biosynthesis	6.1.1.20
ko:K01785	E5.1.3.3, galM; aldose 1-epimerase [EC:5.1.3.3]													ko:K01892	HARS, hisS; histidyl-tRNA synthetase [EC:6.1.1.21]	Aminoacyl-tRNA biosynthesis	6.1.1.21
ko:K01792	E5.1.3.15; glucose-6-phosphate 1-epimerase [EC:5.1.3.15]													ko:K01893	NARS, asnS; asparaginyl-tRNA synthetase [EC:6.1.1.22]	Aminoacyl-tRNA biosynthesis	6.1.1.22
ko:K01802	E5.2.1.8; peptidylprolyl isomerase [EC:5.2.1.8]													ko:K02434	gatB; aspartyl-tRNA(Asn)/glutamyl-tRNA (Gln) amidotransferase subunit B [EC:6.3.5.6 6.3.5.7]	Aminoacyl-tRNA biosynthesis	6.3.5.6 6.3.5.7
ko:K01803	TPI, tpiA; triosephosphate isomerase (TIM) [EC:5.3.1.1]													ko:K04567	KARS, lysS; lysyl-tRNA synthetase, class II [EC:6.1.1.6]	Aminoacyl-tRNA biosynthesis	6.1.1.6
ko:K01807	E5.3.1.6A, rpiA; ribose 5-phosphate isomerase A [EC:5.3.1.6]													ko:K00326	E1.6.2.2; cytochrome-b5 reductase [EC:1.6.2.2]	Amino sugar and nucleotide sugar metabolism	1.6.2.2
ko:K01809	E5.3.1.8, manA; mannose-6-phosphate isomerase [EC:5.3.1.8]													ko:K00621	E2.3.1.4, GNA1; glucosamine-phosphate N-acetyltransferase [EC:2.3.1.4]	Amino sugar and nucleotide sugar metabolism	2.3.1.4
ko:K01810	GPI, pgi; glucose-6-phosphate isomerase [EC:5.3.1.9]													ko:K00698	CHS1; chitin synthase [EC:2.4.1.16]	Amino sugar and nucleotide sugar metabolism	2.4.1.16
ko:K01814	E5.3.1.16, hisA; phosphoribosylformimino-5-aminoimidazole carboxamide ribotide isomerase [EC:5.3.1.16]													ko:K00972	UAP1; UDP-N-acetylglucosamine pyrophosphorylase [EC:2.7.7.23]	Amino sugar and nucleotide sugar metabolism	2.7.7.23
ko:K01817	trpF; phosphoribosylanthranilate isomerase [EC:5.3.1.24]													ko:K01183	E3.2.1.14; chitinase [EC:3.2.1.14]	Amino sugar and nucleotide sugar metabolism	3.2.1.14
ko:K01823	E5.3.3.2, idi; isopentenyl-diphosphate delta-isomerase [EC:5.3.3.2]													ko:K01836	E5.4.2.3; phosphoacetylglucosamine mutase [EC:5.4.2.3]	Amino sugar and nucleotide sugar metabolism	5.4.2.3
ko:K01834	PGAM, gpm; phosphoglycerate mutase [EC:5.4.2.1]													ko:K02684	PRI1; DNA primase small subunit [EC:2.7.7.-]	Amino sugar and nucleotide sugar metabolism	2.7.7.-
ko:K01835	E5.4.2.2, pgm; phosphoglucomutase [EC:5.4.2.2]													ko:K02685	PRI2; DNA primase large subunit [EC:2.7.7.-]	Amino sugar and nucleotide sugar metabolism	2.7.7.-
ko:K01836	E5.4.2.3; phosphoacetylglucosamine mutase [EC:5.4.2.3]													ko:K03515	REV1; DNA repair protein REV1 [EC:2.7.7.-]	Amino sugar and nucleotide sugar metabolism	2.7.7.-
ko:K01840	E5.4.2.8, manB; phosphomannomutase [EC:5.4.2.8]													ko:K05542	DUS1; tRNA-dihydrouridine synthase 1 [EC:1.-.-.-]	Amino sugar and nucleotide sugar metabolism	1.-.-.-
ko:K01850	E5.4.99.5; chorismate mutase [EC:5.4.99.5]													ko:K05543	DUS2; tRNA-dihydrouridine synthase 2 [EC:1.-.-.-]	Amino sugar and nucleotide sugar metabolism	1.-.-.-
ko:K01852	E5.4.99.7, LSS, ERG7; lanosterol synthase [EC:5.4.99.7]													ko:K05544	DUS3; tRNA-dihydrouridine synthase 3 [EC:1.-.-.-]	Amino sugar and nucleotide sugar metabolism	1.-.-.-
ko:K01855	E5.4.99.- [EC:5.4.99.-]													ko:K10761	THG1; tRNA(His) guanylyltransferase [EC:2.7.7.-]	Amino sugar and nucleotide sugar metabolism	2.7.7.-
ko:K01858	E5.5.1.4, INO1; myo-inositol-1-phosphate synthase [EC:5.5.1.4]													ko:K14168	CTU1, NCS6; cytoplasmic tRNA 2-thiolation protein 1 [EC:2.7.7.-]	Amino sugar and nucleotide sugar metabolism	2.7.7.-
ko:K01866	YARS, tyrS; tyrosyl-tRNA synthetase [EC:6.1.1.1]													ko:K00260	E1.4.1.2; glutamate dehydrogenase [EC:1.4.1.2]	Alanine, aspartate and glutamate metabolism	1.4.1.2
ko:K01867	WARS, trpS; tryptophanyl-tRNA synthetase [EC:6.1.1.2]													ko:K00262	E1.4.1.4, gdhA; glutamate dehydrogenase (NADP+) [EC:1.4.1.4]	Alanine, aspartate and glutamate metabolism	1.4.1.4
ko:K01868	TARS, thrS; threonyl-tRNA synthetase [EC:6.1.1.3]													ko:K00264	GLT1; glutamate synthase (NADPH/NADH) [EC:1.4.1.13 1.4.1.14]	Alanine, aspartate and glutamate metabolism	1.4.1.13 1.4.1.14
ko:K01869	LARS, leuS; leucyl-tRNA synthetase [EC:6.1.1.4]													ko:K00294	E1.5.1.12; 1-pyrroline-5-carboxylate dehydrogenase [EC:1.5.1.12]	Alanine, aspartate and glutamate metabolism	1.5.1.12
ko:K01870	IARS, ileS; isoleucyl-tRNA synthetase [EC:6.1.1.5]													ko:K00764	E2.4.2.14, purF; amidophosphoribosyltransferase [EC:2.4.2.14]	Alanine, aspartate and glutamate metabolism	2.4.2.14
ko:K01872	AARS, alaS; alanyl-tRNA synthetase [EC:6.1.1.7]													ko:K00814	GPT, ALT; alanine transaminase [EC:2.6.1.2]	Alanine, aspartate and glutamate metabolism	2.6.1.2
ko:K01873	VARS, valS; valyl-tRNA synthetase [EC:6.1.1.9]													ko:K00818	E2.6.1.11, argD; acetylornithine aminotransferase [EC:2.6.1.11]	Alanine, aspartate and glutamate metabolism	2.6.1.11
ko:K01874	MARS, metG; methionyl-tRNA synthetase [EC:6.1.1.10]													ko:K00820	E2.6.1.16, glmS; glucosamine--fructose-6-phosphate aminotransferase (isomerizing) [EC:2.6.1.16]	Alanine, aspartate and glutamate metabolism	2.6.1.16
ko:K01875	SARS, serS; seryl-tRNA synthetase [EC:6.1.1.11]													ko:K01424	E3.5.1.1, ansA, ansB; L-asparaginase [EC:3.5.1.1]	Alanine, aspartate and glutamate metabolism	3.5.1.1
ko:K01876	DARS, aspS; aspartyl-tRNA synthetase [EC:6.1.1.12]													ko:K01580	E4.1.1.15, gadB; glutamate decarboxylase [EC:4.1.1.15]	Alanine, aspartate and glutamate metabolism	4.1.1.15
ko:K01880	GARS, glyS1; glycyl-tRNA synthetase [EC:6.1.1.14]													ko:K01755	E4.3.2.1, argH; argininosuccinate lyase [EC:4.3.2.1]	Alanine, aspartate and glutamate metabolism	4.3.2.1
ko:K01881	PARS, proS; prolyl-tRNA synthetase [EC:6.1.1.15]													ko:K01915	E6.3.1.2, glnA; glutamine synthetase [EC:6.3.1.2]	Alanine, aspartate and glutamate metabolism	6.3.1.2
ko:K01883	CARS, cysS; cysteinyl-tRNA synthetase [EC:6.1.1.16]													ko:K01940	E6.3.4.5, argG; argininosuccinate synthase [EC:6.3.4.5]	Alanine, aspartate and glutamate metabolism	6.3.4.5
ko:K01885	EARS, gltX; glutamyl-tRNA synthetase [EC:6.1.1.17]													ko:K01953	E6.3.5.4, asnB; asparagine synthase (glutamine-hydrolysing) [EC:6.3.5.4]	Alanine, aspartate and glutamate metabolism	6.3.5.4
ko:K01886	QARS, glnS; glutaminyl-tRNA synthetase [EC:6.1.1.18]													ko:K01955	carB, CPA2; carbamoyl-phosphate synthase large subunit [EC:6.3.5.5]	Alanine, aspartate and glutamate metabolism	6.3.5.5
ko:K01887	RARS, argS; arginyl-tRNA synthetase [EC:6.1.1.19]													ko:K01956	carA, CPA1; carbamoyl-phosphate synthase small subunit [EC:6.3.5.5]	Alanine, aspartate and glutamate metabolism	6.3.5.5
ko:K01889	FARSA, pheS; phenylalanyl-tRNA synthetase alpha chain [EC:6.1.1.20]													ko:K13524	ABAT; 4-aminobutyrate aminotransferase / (S)-3-amino-2-methylpropionate transaminase [EC:2.6.1.19 2.6.1.22]	Alanine, aspartate and glutamate metabolism	2.6.1.19 2.6.1.22
ko:K01890	FARSB, pheT; phenylalanyl-tRNA synthetase beta chain [EC:6.1.1.20]													ko:K00030	IDH3; isocitrate dehydrogenase (NAD+) [EC:1.1.1.41]		1.1.1.41
ko:K01892	HARS, hisS; histidyl-tRNA synthetase [EC:6.1.1.21]													ko:K00102	E1.1.2.4, dld; D-lactate dehydrogenase (cytochrome) [EC:1.1.2.4]		1.1.2.4
ko:K01893	NARS, asnS; asparaginyl-tRNA synthetase [EC:6.1.1.22]													ko:K00107	E1.1.3.37; D-arabinono-1,4-lactone oxidase [EC:1.1.3.37]		1.1.3.37
ko:K01895	ACSS, acs; acetyl-CoA synthetase [EC:6.2.1.1]													ko:K00121	frmA, ADH5, adhC; S-(hydroxymethyl)glutathione dehydrogenase / alcohol dehydrogenase [EC:1.1.1.284 1.1.1.1]		1.1.1.284 1.1.1.1
ko:K01897	ACSL, fadD; long-chain acyl-CoA synthetase [EC:6.2.1.3]													ko:K00275	pdxH, PNPO; pyridoxamine 5'-phosphate oxidase [EC:1.4.3.5]		1.4.3.5
ko:K01899	LSC1; succinyl-CoA synthetase alpha subunit [EC:6.2.1.4 6.2.1.5]													ko:K00327	E1.6.2.4; NADPH-ferrihemoprotein reductase [EC:1.6.2.4]		1.6.2.4
ko:K01900	LSC2; succinyl-CoA synthetase beta subunit [EC:6.2.1.4 6.2.1.5]													ko:K00411	RIP1, UQCRFS1, petA; ubiquinol-cytochrome c reductase iron-sulfur subunit [EC:1.10.2.2]		1.10.2.2
ko:K01915	E6.3.1.2, glnA; glutamine synthetase [EC:6.3.1.2]													ko:K00413	CYT1, CYC1, petC; ubiquinol-cytochrome c reductase cytochrome c1 subunit [EC:1.10.2.2]		1.10.2.2
ko:K01918	panC; pantoate--beta-alanine ligase [EC:6.3.2.1]													ko:K00414	QCR1, UQCRC1; ubiquinol-cytochrome c reductase core subunit 1 [EC:1.10.2.2]		1.10.2.2
ko:K01920	E6.3.2.3, gshB; glutathione synthase [EC:6.3.2.3]													ko:K00415	QCR2, UQCRC2; ubiquinol-cytochrome c reductase core subunit 2 [EC:1.10.2.2]		1.10.2.2
ko:K01923	purC; phosphoribosylaminoimidazole-succinocarboxamide synthase [EC:6.3.2.6]													ko:K00416	QCR6, UQCRH; ubiquinol-cytochrome c reductase subunit 6 [EC:1.10.2.2]		1.10.2.2
ko:K01930	E6.3.2.17; folylpolyglutamate synthase [EC:6.3.2.17]													ko:K00417	QCR7, UQCRB; ubiquinol-cytochrome c reductase subunit 7 [EC:1.10.2.2]		1.10.2.2
ko:K01934	E6.3.3.2; 5-formyltetrahydrofolate cyclo-ligase [EC:6.3.3.2]													ko:K00418	QCR8, UQCRQ; ubiquinol-cytochrome c reductase subunit 8 [EC:1.10.2.2]		1.10.2.2
ko:K01935	bioD; dethiobiotin synthetase [EC:6.3.3.3]													ko:K00420	QCR10, UQCR; ubiquinol-cytochrome c reductase subunit 10 [EC:1.10.2.2]		1.10.2.2
ko:K01937	E6.3.4.2, pyrG; CTP synthase [EC:6.3.4.2]													ko:K00432	E1.11.1.9; glutathione peroxidase [EC:1.11.1.9]		1.11.1.9
ko:K01939	E6.3.4.4, purA; adenylosuccinate synthase [EC:6.3.4.4]													ko:K00549	E2.1.1.14, metE; 5-methyltetrahydropteroyltriglutamate--homocysteine methyltransferase [EC:2.1.1.14]		2.1.1.14
ko:K01940	E6.3.4.5, argG; argininosuccinate synthase [EC:6.3.4.5]													ko:K00550	E2.1.1.16; methylene-fatty-acyl-phospholipid synthase [EC:2.1.1.16]		2.1.1.16
ko:K01941	E6.3.4.6; urea carboxylase [EC:6.3.4.6]													ko:K00566	mnmA, trmU, TRMU; tRNA-specific 2-thiouridylase [EC:2.8.1.-]		2.8.1.-
ko:K01942	HLCS; biotin--protein ligase [EC:6.3.4.9 6.3.4.10 6.3.4.11 6.3.4.15]													ko:K00667	FAS2; fatty acid synthase subunit alpha, fungi type [EC:2.3.1.86]		2.3.1.86
ko:K01950	E6.3.5.1, NADSYN1, QNS1, nadE; NAD+ synthase (glutamine-hydrolysing) [EC:6.3.5.1]													ko:K00668	FAS1; fatty acid synthase subunit beta, fungi type [EC:2.3.1.86]		2.3.1.86
ko:K01951	E6.3.5.2, guaA; GMP synthase (glutamine-hydrolysing) [EC:6.3.5.2]													ko:K00670	E2.3.1.88; peptide alpha-N-acetyltransferase [EC:2.3.1.88]		2.3.1.88
ko:K01952	E6.3.5.3, purL; phosphoribosylformylglycinamidine synthase [EC:6.3.5.3]													ko:K00784	elaC; ribonuclease Z [EC:3.1.26.11]		3.1.26.11
ko:K01953	E6.3.5.4, asnB; asparagine synthase (glutamine-hydrolysing) [EC:6.3.5.4]													ko:K00791	miaA, TRIT1; tRNA dimethylallyltransferase [EC:2.5.1.75]		2.5.1.75
ko:K01955	carB, CPA2; carbamoyl-phosphate synthase large subunit [EC:6.3.5.5]													ko:K00809	E2.5.1.46, dys1; deoxyhypusine synthase [EC:2.5.1.46]		2.5.1.46
ko:K01956	carA, CPA1; carbamoyl-phosphate synthase small subunit [EC:6.3.5.5]													ko:K00830	AGXT; alanine-glyoxylate transaminase / serine-glyoxylate transaminase / serine-pyruvate transaminase [EC:2.6.1.44 2.6.1.45 2.6.1.51]		2.6.1.44 2.6.1.45 2.6.1.51
ko:K01958	PC, pyc; pyruvate carboxylase [EC:6.4.1.1]													ko:K00854	E2.7.1.17; xylulokinase [EC:2.7.1.17]		2.7.1.17
ko:K01973	E6.5.1.3 [EC:6.5.1.3]													ko:K00868	pdxK, pdxY; pyridoxine kinase [EC:2.7.1.35]		2.7.1.35
ko:K01976	E6.-.-.- Unclassified; Metabolism; Others													ko:K00908	E2.7.11.17; Ca2+/calmodulin-dependent protein kinase [EC:2.7.11.17]		2.7.11.17
ko:K01979	SSUrRNA; small subunit ribosomal RNA													ko:K00943	E2.7.4.9, tmk; dTMP kinase [EC:2.7.4.9]		2.7.4.9
ko:K01981	LSU5S; large subunit ribosomal RNA, 5S													ko:K00958	E2.7.7.4C, met3; sulfate adenylyltransferase [EC:2.7.7.4]		2.7.7.4
ko:K01982	LSUrRNA; large subunit ribosomal RNA													ko:K00987	E2.7.7.50; mRNA guanylyltransferase [EC:2.7.7.50]		2.7.7.50
ko:K02021	ABC.MR; putative ABC transport system ATP-binding protein													ko:K01056	PTH1, pth, spoVC; peptidyl-tRNA hydrolase, PTH1 family [EC:3.1.1.29]		3.1.1.29
ko:K02125	ATPeF08, MTATP8; F-type H+-transporting ATPase subunit 8 [EC:3.6.3.14]													ko:K01069	E3.1.2.6, gloB; hydroxyacylglutathione hydrolase [EC:3.1.2.6]		3.1.2.6
ko:K02126	ATPeF0A, MTATP6; F-type H+-transporting ATPase subunit a [EC:3.6.3.14]													ko:K01090	E3.1.3.16; protein phosphatase [EC:3.1.3.16]		3.1.3.16
ko:K02127	ATPeF0B, ATP5F1; F-type H+-transporting ATPase subunit b [EC:3.6.3.14]													ko:K01104	E3.1.3.48; protein-tyrosine phosphatase [EC:3.1.3.48]		3.1.3.48
ko:K02128	ATPeF0C, ATP5G; F-type H+-transporting ATPase subunit c [EC:3.6.3.14]													ko:K01164	E3.1.26.5; ribonuclease P [EC:3.1.26.5]		3.1.26.5
ko:K02132	ATPeF1A, ATP5A1; F-type H+-transporting ATPase subunit alpha [EC:3.6.3.14]													ko:K01166	E3.1.27.1; ribonuclease T2 [EC:3.1.27.1]		3.1.27.1
ko:K02133	ATPeF1B, ATP5B; F-type H+-transporting ATPase subunit beta [EC:3.6.3.14]													ko:K01170	E3.1.27.9; tRNA-intron endonuclease [EC:3.1.27.9]		3.1.27.9
ko:K02134	ATPeF1D, ATP5D; F-type H+-transporting ATPase subunit delta [EC:3.6.3.14]													ko:K01247	alkA; DNA-3-methyladenine glycosylase II [EC:3.2.2.21]		3.2.2.21
ko:K02135	ATPeF1E, ATP5E; F-type H+-transporting ATPase subunit epsilon [EC:3.6.3.14]													ko:K01262	pepP; Xaa-Pro aminopeptidase [EC:3.4.11.9]		3.4.11.9
ko:K02136	ATPeF1G, ATP5C1; F-type H+-transporting ATPase subunit gamma [EC:3.6.3.14]													ko:K01265	E3.4.11.18, map; methionyl aminopeptidase [EC:3.4.11.18]		3.4.11.18
ko:K02137	ATPeF1O, ATP5O; F-type H+-transporting ATPase oligomycin sensitivity conferral protein [EC:3.6.3.14]													ko:K01267	E3.4.11.21, DNPEP; aspartyl aminopeptidase [EC:3.4.11.21]		3.4.11.21
ko:K02138	ATPeFD, ATP5H; F-type H+-transporting ATPase subunit d [EC:3.6.3.14]													ko:K01268	E3.4.11.22, LAP4; aminopeptidase I [EC:3.4.11.22]		3.4.11.22
ko:K02139	ATPeFF, ATP17; F-type H+-transporting ATPase subunit f [EC:3.6.3.14]													ko:K01277	E3.4.14.4, DPP3; dipeptidyl-peptidase III [EC:3.4.14.4]		3.4.14.4
ko:K02140	ATPeFG, ATP5L; F-type H+-transporting ATPase subunit g [EC:3.6.3.14]													ko:K01288	KEX1; carboxypeptidase D [EC:3.4.16.6]		3.4.16.6
ko:K02141	ATPeFH, ATP14; F-type H+-transporting ATPase subunit h [EC:3.6.3.14]													ko:K01293	E3.4.17.4; Gly-Xaa carboxypeptidase [EC:3.4.17.4]		3.4.17.4
ko:K02142	ATPeFJ, ATP18; F-type H+-transporting ATPase subunit j [EC:3.6.3.14]													ko:K01341	E3.4.21.61; kexin [EC:3.4.21.61]		3.4.21.61
ko:K02143	ATPeFK, ATP19; F-type H+-transporting ATPase subunit k [EC:3.6.3.14]													ko:K01362	E3.4.21.- Unclassified; Metabolism; Amino acid metabolism
ko:K02144	ATPeV54kD; V-type H+-transporting ATPase 54 kD subunit [EC:3.6.3.14]													ko:K01381	E3.4.23.25; saccharopepsin [EC:3.4.23.25]		3.4.23.25
ko:K02145	ATPeVA, ATP6A1; V-type H+-transporting ATPase subunit A [EC:3.6.3.14]													ko:K01405	PRD1; saccharolysin [EC:3.4.24.37]		3.4.24.37
ko:K02146	ATPeVAC39, ATP6D; V-type H+-transporting ATPase subunit AC39 [EC:3.6.3.14]													ko:K01408	IDE, ide; insulysin [EC:3.4.24.56]		3.4.24.56
ko:K02147	ATPeVB, ATP6B1; V-type H+-transporting ATPase subunit B [EC:3.6.3.14]													ko:K01409	E3.4.24.57, gcp; O-sialoglycoprotein endopeptidase [EC:3.4.24.57]		3.4.24.57
ko:K02148	ATPeVC, ATP6C; V-type H+-transporting ATPase subunit C [EC:3.6.3.14]													ko:K01412	E3.4.24.64; mitochondrial processing peptidase [EC:3.4.24.64]		3.4.24.64
ko:K02149	ATPeVD, ATP6M; V-type H+-transporting ATPase subunit D [EC:3.6.3.14]													ko:K01456	E3.5.1.52, NGLY1, PNG1; peptide-N4-(N-acetyl-beta-glucosaminyl)asparagine amidase [EC:3.5.1.52]		3.5.1.52
ko:K02150	ATPeVE, ATP6E; V-type H+-transporting ATPase subunit E [EC:3.6.3.14]													ko:K01485	E3.5.4.1, codA; cytosine deaminase [EC:3.5.4.1]		3.5.4.1
ko:K02151	ATPeVF, ATP6S14; V-type H+-transporting ATPase subunit F [EC:3.6.3.14]													ko:K01514	E3.6.1.11, ppx; exopolyphosphatase [EC:3.6.1.11]		3.6.1.11
ko:K02152	ATPeVG, ATP6G1; V-type H+-transporting ATPase subunit G [EC:3.6.3.14]													ko:K01520	E3.6.1.23, dut; dUTP pyrophosphatase [EC:3.6.1.23]		3.6.1.23
ko:K02154	ATPeVI, ATP6N1A; V-type H+-transporting ATPase subunit I [EC:3.6.3.14]													ko:K01526	E3.6.1.42; guanosine-diphosphatase [EC:3.6.1.42]		3.6.1.42
ko:K02155	ATPeVPL, ATP6L; V-type H+-transporting ATPase 16kDa proteolipid subunit [EC:3.6.3.14]													ko:K01527	EGD1, BTF3 nascent polypeptide-associated complex subunit beta
ko:K02178	BUB1; checkpoint serine/threonine-protein kinase [EC:2.7.11.1]													ko:K01528	E3.6.5.5; dynamin GTPase [EC:3.6.5.5]		3.6.5.5
ko:K02179	BUB2; cell cycle arrest protein BUB2													ko:K01530	E3.6.3.1; phospholipid-translocating ATPase [EC:3.6.3.1]		3.6.3.1
ko:K02180	BUB3; cell cycle arrest protein BUB3													ko:K01533	E3.6.3.4, ATP7, copA; Cu2+-exporting ATPase [EC:3.6.3.4]		3.6.3.4
ko:K02181	BFA1; cell cycle arrest protein BFA1													ko:K01535	E3.6.3.6; H+-transporting ATPase [EC:3.6.3.6]		3.6.3.6
ko:K02183	CALM; calmodulin													ko:K01537	E3.6.3.8; Ca2+-transporting ATPase [EC:3.6.3.8]		3.6.3.8
ko:K02202	CDK7; cyclin-dependent kinase 7 [EC:2.7.11.22]													ko:K01551	E3.6.3.16, arsA; arsenite-transporting ATPase [EC:3.6.3.16]		3.6.3.16
ko:K02207	UBE2R, UBC3, CDC34; ubiquitin-conjugating enzyme E2 R [EC:6.3.2.19]													ko:K01647	CS, gltA; citrate synthase [EC:2.3.3.1]		2.3.3.1
ko:K02209	MCM5, CDC46; minichromosome maintenance protein 5 (cell division control protein 46)													ko:K01657	trpE; anthranilate synthase component I [EC:4.1.3.27]		4.1.3.27
ko:K02210	MCM7, CDC47; minichromosome maintenance protein 7 (cell division control protein 47)													ko:K01876	DARS, aspS; aspartyl-tRNA synthetase [EC:6.1.1.12]		6.1.1.12
ko:K02212	MCM4, CDC54; minichromosome maintenance protein 4 (cell division control protein 54)													ko:K01885	EARS, gltX; glutamyl-tRNA synthetase [EC:6.1.1.17]		6.1.1.17
ko:K02213	CDC6; cell division control protein 6													ko:K01942	HLCS; biotin--protein ligase [EC:6.3.4.9 6.3.4.10 6.3.4.11 6.3.4.15]		6.3.4.9 6.3.4.10 6.3.4.11 6.3.4.15
ko:K02214	CDC7; cell division control protein 7 [EC:2.7.11.1]													ko:K02127	ATPeF0B, ATP5F1; F-type H+-transporting ATPase subunit b [EC:3.6.3.14]		3.6.3.14
ko:K02216	CHK1; serine/threonine-protein kinase Chk1 [EC:2.7.11.1]													ko:K02132	ATPeF1A, ATP5A1; F-type H+-transporting ATPase subunit alpha [EC:3.6.3.14]		3.6.3.14
ko:K02218	CSNK1, CK1; casein kinase 1 [EC:2.7.11.1]													ko:K02133	ATPeF1B, ATP5B; F-type H+-transporting ATPase subunit beta [EC:3.6.3.14]		3.6.3.14
ko:K02219	CKS1; cyclin-dependent kinase regulatory subunit CKS1													ko:K02134	ATPeF1D, ATP5D; F-type H+-transporting ATPase subunit delta [EC:3.6.3.14]		3.6.3.14
ko:K02220	CLB1_2; G2/mitotic-specific cyclin 1/2													ko:K02136	ATPeF1G, ATP5C1; F-type H+-transporting ATPase subunit gamma [EC:3.6.3.14]		3.6.3.14
ko:K02256	COX1; cytochrome c oxidase subunit I [EC:1.9.3.1]													ko:K02137	ATPeF1O, ATP5O; F-type H+-transporting ATPase oligomycin sensitivity conferral protein [EC:3.6.3.14]		3.6.3.14
ko:K02257	COX10; protoheme IX farnesyltransferase [EC:2.5.1.-]													ko:K02138	ATPeFD, ATP5H; F-type H+-transporting ATPase subunit d [EC:3.6.3.14]		3.6.3.14
ko:K02258	COX11; cytochrome c oxidase subunit XI assembly protein													ko:K02139	ATPeFF, ATP17; F-type H+-transporting ATPase subunit f [EC:3.6.3.14]		3.6.3.14
ko:K02259	COX15; cytochrome c oxidase subunit XV assembly protein													ko:K02140	ATPeFG, ATP5L; F-type H+-transporting ATPase subunit g [EC:3.6.3.14]		3.6.3.14
ko:K02260	COX17; cytochrome c oxidase subunit XVII assembly protein													ko:K02141	ATPeFH, ATP14; F-type H+-transporting ATPase subunit h [EC:3.6.3.14]		3.6.3.14
ko:K02261	COX2; cytochrome c oxidase subunit II [EC:1.9.3.1]													ko:K02142	ATPeFJ, ATP18; F-type H+-transporting ATPase subunit j [EC:3.6.3.14]		3.6.3.14
ko:K02262	COX3; cytochrome c oxidase subunit III [EC:1.9.3.1]													ko:K02144	ATPeV54kD; V-type H+-transporting ATPase 54 kD subunit [EC:3.6.3.14]		3.6.3.14
ko:K02263	COX4; cytochrome c oxidase subunit IV [EC:1.9.3.1]													ko:K02145	ATPeVA, ATP6A1; V-type H+-transporting ATPase subunit A [EC:3.6.3.14]		3.6.3.14
ko:K02264	COX5A; cytochrome c oxidase subunit Va [EC:1.9.3.1]													ko:K02146	ATPeVAC39, ATP6D; V-type H+-transporting ATPase subunit AC39 [EC:3.6.3.14]		3.6.3.14
ko:K02265	COX5B; cytochrome c oxidase subunit Vb [EC:1.9.3.1]													ko:K02147	ATPeVB, ATP6B1; V-type H+-transporting ATPase subunit B [EC:3.6.3.14]		3.6.3.14
ko:K02266	COX6A; cytochrome c oxidase subunit VIa [EC:1.9.3.1]													ko:K02148	ATPeVC, ATP6C; V-type H+-transporting ATPase subunit C [EC:3.6.3.14]		3.6.3.14
ko:K02267	COX6B; cytochrome c oxidase subunit VIb [EC:1.9.3.1]													ko:K02149	ATPeVD, ATP6M; V-type H+-transporting ATPase subunit D [EC:3.6.3.14]		3.6.3.14
ko:K02269	COX7; cytochrome c oxidase subunit VII [EC:1.9.3.1]													ko:K02150	ATPeVE, ATP6E; V-type H+-transporting ATPase subunit E [EC:3.6.3.14]		3.6.3.14
ko:K02272	COX7C; cytochrome c oxidase subunit VIIc [EC:1.9.3.1]													ko:K02151	ATPeVF, ATP6S14; V-type H+-transporting ATPase subunit F [EC:3.6.3.14]		3.6.3.14
ko:K02304	MET8; precorrin-2 dehydrogenase / sirohydrochlorin ferrochelatase [EC:1.3.1.76 4.99.1.4]													ko:K02154	ATPeVI, ATP6N1A; V-type H+-transporting ATPase subunit I [EC:3.6.3.14]		3.6.3.14
ko:K02307	DAM1; DASH complex subunit DAM1													ko:K02155	ATPeVPL, ATP6L; V-type H+-transporting ATPase 16kDa proteolipid subunit [EC:3.6.3.14]		3.6.3.14
ko:K02309	DBF4; regulatory subunit for Cdc7p protein kinase													ko:K02178	BUB1; checkpoint serine/threonine-protein kinase [EC:2.7.11.1]		2.7.11.1
ko:K02320	POLA1; DNA polymerase alpha subunit A [EC:2.7.7.7]													ko:K02179	BUB2; cell cycle arrest protein BUB2
ko:K02321	POLA2; DNA polymerase alpha subunit B													ko:K02180	BUB3; cell cycle arrest protein BUB3
ko:K02324	POLE1; DNA polymerase epsilon subunit 1 [EC:2.7.7.7]													ko:K02183	CALM; calmodulin
ko:K02325	POLE2; DNA polymerase epsilon subunit 2 [EC:2.7.7.7]													ko:K02202	CDK7; cyclin-dependent kinase 7 [EC:2.7.11.22]		2.7.11.22
ko:K02326	POLE3; DNA polymerase epsilon subunit 3 [EC:2.7.7.7]													ko:K02207	UBE2R, UBC3, CDC34; ubiquitin-conjugating enzyme E2 R [EC:6.3.2.19]		6.3.2.19
ko:K02327	POLD1; DNA polymerase delta subunit 1 [EC:2.7.7.7]													ko:K02209	MCM5, CDC46; minichromosome maintenance protein 5 (cell division control protein 46)
ko:K02328	POLD2; DNA polymerase delta subunit 2													ko:K02210	MCM7, CDC47; minichromosome maintenance protein 7 (cell division control protein 47)
ko:K02331	POL5, MYBBP1A; DNA polymerase phi subunit [EC:2.7.7.7]													ko:K02212	MCM4, CDC54; minichromosome maintenance protein 4 (cell division control protein 54)
ko:K02332	POLG1; DNA polymerase gamma 1 [EC:2.7.7.7]													ko:K02213	CDC6; cell division control protein 6
ko:K02350	POLZ1, rev3; DNA polymerase zeta subunit [EC:2.7.7.7]													ko:K02214	CDC7; cell division control protein 7 [EC:2.7.11.1]		2.7.11.1
ko:K02355	EF-G, fusA; elongation factor EF-G [EC:3.6.5.3]													ko:K02216	CHK1; serine/threonine-protein kinase Chk1 [EC:2.7.11.1]		2.7.11.1
ko:K02358	EF-TU, tufA; elongation factor EF-Tu [EC:3.6.5.3]													ko:K02218	CSNK1, CK1; casein kinase 1 [EC:2.7.11.1]		2.7.11.1
ko:K02365	ESP1; separase [EC:3.4.22.49]													ko:K02219	CKS1; cyclin-dependent kinase regulatory subunit CKS1
ko:K02427	rlmE, rrmJ, ftsJ; ribosomal RNA large subunit methyltransferase E [EC:2.1.1.-]													ko:K02220	CLB1_2; G2/mitotic-specific cyclin 1/2
ko:K02433	gatA; aspartyl-tRNA(Asn)/glutamyl-tRNA (Gln) amidotransferase subunit A [EC:6.3.5.6 6.3.5.7]													ko:K02258	COX11; cytochrome c oxidase subunit XI assembly protein
ko:K02434	gatB; aspartyl-tRNA(Asn)/glutamyl-tRNA (Gln) amidotransferase subunit B [EC:6.3.5.6 6.3.5.7]													ko:K02259	COX15; cytochrome c oxidase subunit XV assembly protein
ko:K02437	gcvH glycine cleavage system H protein													ko:K02260	COX17; cytochrome c oxidase subunit XVII assembly protein
ko:K02485	two-component system, unclassified family, response regulator													ko:K02263	COX4; cytochrome c oxidase subunit IV [EC:1.9.3.1]		1.9.3.1
ko:K02515	HSL1; serine/threonine-protein kinase HSL1,negative regulator of Swe1 kinase [EC:2.7.11.-]													ko:K02264	COX5A; cytochrome c oxidase subunit Va [EC:1.9.3.1]		1.9.3.1
ko:K02516	PRMT5, HSL7; protein arginine N-methyltransferase 5 [EC:2.1.1.125]													ko:K02265	COX5B; cytochrome c oxidase subunit Vb [EC:1.9.3.1]		1.9.3.1
ko:K02519	IF-2, infB; translation initiation factor IF-2													ko:K02266	COX6A; cytochrome c oxidase subunit VIa [EC:1.9.3.1]		1.9.3.1
ko:K02537	MAD2; mitotic spindle assembly checkpoint protein MAD2													ko:K02267	COX6B; cytochrome c oxidase subunit VIb [EC:1.9.3.1]		1.9.3.1
ko:K02540	MCM2; minichromosome maintenance protein 2													ko:K02269	COX7; cytochrome c oxidase subunit VII [EC:1.9.3.1]		1.9.3.1
ko:K02541	MCM3; minichromosome maintenance protein 3													ko:K02307	DAM1; DASH complex subunit DAM1
ko:K02542	MCM6; minichromosome maintenance protein 6													ko:K02309	DBF4; regulatory subunit for Cdc7p protein kinase
ko:K02543	MEC1; cell cycle checkpoint protein MEC1													ko:K02321	POLA2; DNA polymerase alpha subunit B
ko:K02544	MEC3; G2-specific checkpoint protein													ko:K02328	POLD2; DNA polymerase delta subunit 2
ko:K02555	MIH1; M-phase inducer tyrosine phosphatase [EC:3.1.3.48]													ko:K02365	ESP1; separase [EC:3.4.22.49]		3.4.22.49
ko:K02603	ORC1; origin recognition complex subunit 1													ko:K02437	gcvH glycine cleavage system H protein
ko:K02604	ORC2; origin recognition complex subunit 2													ko:K02516	PRMT5, HSL7; protein arginine N-methyltransferase 5 [EC:2.1.1.125]		2.1.1.125
ko:K02605	ORC3; origin recognition complex subunit 3													ko:K02519	IF-2, infB; translation initiation factor IF-2
ko:K02606	ORC4; origin recognition complex subunit 4													ko:K02540	MCM2; minichromosome maintenance protein 2
ko:K02607	ORC5; origin recognition complex subunit 5													ko:K02541	MCM3; minichromosome maintenance protein 3
ko:K02608	ORC6; origin recognition complex subunit 6													ko:K02542	MCM6; minichromosome maintenance protein 6
ko:K02627	PDS1; cell cycle regulator													ko:K02555	MIH1; M-phase inducer tyrosine phosphatase [EC:3.1.3.48]		3.1.3.48
ko:K02646	PHO2; regulatory protein PHO2													ko:K02603	ORC1; origin recognition complex subunit 1
ko:K02677	CPKC; classical protein kinase C [EC:2.7.11.13]													ko:K02604	ORC2; origin recognition complex subunit 2
ko:K02684	PRI1; DNA primase small subunit [EC:2.7.7.-]													ko:K02606	ORC4; origin recognition complex subunit 4
ko:K02685	PRI2; DNA primase large subunit [EC:2.7.7.-]													ko:K02607	ORC5; origin recognition complex subunit 5
ko:K02725	PSMA1; 20S proteasome subunit alpha 6 [EC:3.4.25.1]													ko:K02677	CPKC; classical protein kinase C [EC:2.7.11.13]		2.7.11.13
ko:K02726	PSMA2; 20S proteasome subunit alpha 2 [EC:3.4.25.1]													ko:K02725	PSMA1; 20S proteasome subunit alpha 6 [EC:3.4.25.1]		3.4.25.1
ko:K02727	PSMA3; 20S proteasome subunit alpha 7 [EC:3.4.25.1]													ko:K02726	PSMA2; 20S proteasome subunit alpha 2 [EC:3.4.25.1]		3.4.25.1
ko:K02728	PSMA4; 20S proteasome subunit alpha 3 [EC:3.4.25.1]													ko:K02727	PSMA3; 20S proteasome subunit alpha 7 [EC:3.4.25.1]		3.4.25.1
ko:K02729	PSMA5; 20S proteasome subunit alpha 5 [EC:3.4.25.1]													ko:K02728	PSMA4; 20S proteasome subunit alpha 3 [EC:3.4.25.1]		3.4.25.1
ko:K02730	PSMA6; 20S proteasome subunit alpha 1 [EC:3.4.25.1]													ko:K02729	PSMA5; 20S proteasome subunit alpha 5 [EC:3.4.25.1]		3.4.25.1
ko:K02731	PSMA7; 20S proteasome subunit alpha 4 [EC:3.4.25.1]													ko:K02730	PSMA6; 20S proteasome subunit alpha 1 [EC:3.4.25.1]		3.4.25.1
ko:K02732	PSMB1; 20S proteasome subunit beta 6 [EC:3.4.25.1]													ko:K02731	PSMA7; 20S proteasome subunit alpha 4 [EC:3.4.25.1]		3.4.25.1
ko:K02734	PSMB2; 20S proteasome subunit beta 4 [EC:3.4.25.1]													ko:K02732	PSMB1; 20S proteasome subunit beta 6 [EC:3.4.25.1]		3.4.25.1
ko:K02735	PSMB3; 20S proteasome subunit beta 3 [EC:3.4.25.1]													ko:K02734	PSMB2; 20S proteasome subunit beta 4 [EC:3.4.25.1]		3.4.25.1
ko:K02736	PSMB4; 20S proteasome subunit beta 7 [EC:3.4.25.1]													ko:K02735	PSMB3; 20S proteasome subunit beta 3 [EC:3.4.25.1]		3.4.25.1
ko:K02737	PSMB5; 20S proteasome subunit beta 5 [EC:3.4.25.1]													ko:K02736	PSMB4; 20S proteasome subunit beta 7 [EC:3.4.25.1]		3.4.25.1
ko:K02738	PSMB6; 20S proteasome subunit beta 1 [EC:3.4.25.1]													ko:K02737	PSMB5; 20S proteasome subunit beta 5 [EC:3.4.25.1]		3.4.25.1
ko:K02739	PSMB7; 20S proteasome subunit beta 2 [EC:3.4.25.1]													ko:K02738	PSMB6; 20S proteasome subunit beta 1 [EC:3.4.25.1]		3.4.25.1
ko:K02830	HRAD1, RAD17; cell cycle checkpoint protein [EC:3.1.11.2]													ko:K02739	PSMB7; 20S proteasome subunit beta 2 [EC:3.4.25.1]		3.4.25.1
ko:K02831	RAD53; ser/thr/tyr protein kinase RAD53 [EC:2.7.11.-]													ko:K02835	RF-1, prfA; peptide chain release factor RF-1
ko:K02835	RF-1, prfA; peptide chain release factor RF-1													ko:K02838	RF-4, frr; ribosome recycling factor
ko:K02838	RF-4, frr; ribosome recycling factor													ko:K02865	RP-L10Ae, RPL10A; large subunit ribosomal protein L10Ae
ko:K02858	ribB; 3,4-dihydroxy 2-butanone 4-phosphate synthase [EC:4.1.99.12]													ko:K02866	RP-L10e, RPL10; large subunit ribosomal protein L10e
ko:K02865	RP-L10Ae, RPL10A; large subunit ribosomal protein L10Ae													ko:K02868	RP-L11e, RPL11; large subunit ribosomal protein L11e
ko:K02866	RP-L10e, RPL10; large subunit ribosomal protein L10e													ko:K02870	RP-L12e, RPL12; large subunit ribosomal protein L12e
ko:K02868	RP-L11e, RPL11; large subunit ribosomal protein L11e													ko:K02871	RP-L13, rplM; large subunit ribosomal protein L13
ko:K02870	RP-L12e, RPL12; large subunit ribosomal protein L12e													ko:K02872	RP-L13Ae, RPL13A; large subunit ribosomal protein L13Ae
ko:K02871	RP-L13, rplM; large subunit ribosomal protein L13													ko:K02873	RP-L13e, RPL13; large subunit ribosomal protein L13e
ko:K02872	RP-L13Ae, RPL13A; large subunit ribosomal protein L13Ae													ko:K02875	RP-L14e, RPL14; large subunit ribosomal protein L14e
ko:K02873	RP-L13e, RPL13; large subunit ribosomal protein L13e													ko:K02877	RP-L15e, RPL15; large subunit ribosomal protein L15e
ko:K02875	RP-L14e, RPL14; large subunit ribosomal protein L14e													ko:K02880	RP-L17e, RPL17; large subunit ribosomal protein L17e
ko:K02877	RP-L15e, RPL15; large subunit ribosomal protein L15e													ko:K02882	RP-L18Ae, RPL18A; large subunit ribosomal protein L18Ae
ko:K02880	RP-L17e, RPL17; large subunit ribosomal protein L17e													ko:K02883	RP-L18e, RPL18; large subunit ribosomal protein L18e
ko:K02882	RP-L18Ae, RPL18A; large subunit ribosomal protein L18Ae													ko:K02885	RP-L19e, RPL19; large subunit ribosomal protein L19e
ko:K02883	RP-L18e, RPL18; large subunit ribosomal protein L18e													ko:K02889	RP-L21e, RPL21; large subunit ribosomal protein L21e
ko:K02885	RP-L19e, RPL19; large subunit ribosomal protein L19e													ko:K02891	RP-L22e, RPL22; large subunit ribosomal protein L22e
ko:K02889	RP-L21e, RPL21; large subunit ribosomal protein L21e													ko:K02893	RP-L23Ae, RPL23A; large subunit ribosomal protein L23Ae
ko:K02891	RP-L22e, RPL22; large subunit ribosomal protein L22e													ko:K02896	RP-L24e, RPL24; large subunit ribosomal protein L24e
ko:K02893	RP-L23Ae, RPL23A; large subunit ribosomal protein L23Ae													ko:K02898	RP-L26e, RPL26; large subunit ribosomal protein L26e
ko:K02894	RP-L23e, RPL23; large subunit ribosomal protein L23e													ko:K02900	RP-L27Ae, RPL27A; large subunit ribosomal protein L27Ae
ko:K02896	RP-L24e, RPL24; large subunit ribosomal protein L24e													ko:K02905	RP-L29e, RPL29; large subunit ribosomal protein L29e
ko:K02898	RP-L26e, RPL26; large subunit ribosomal protein L26e													ko:K02908	RP-L30e, RPL30; large subunit ribosomal protein L30e
ko:K02900	RP-L27Ae, RPL27A; large subunit ribosomal protein L27Ae													ko:K02910	RP-L31e, RPL31; large subunit ribosomal protein L31e
ko:K02901	RP-L27e, RPL27; large subunit ribosomal protein L27e													ko:K02912	RP-L32e, RPL32; large subunit ribosomal protein L32e
ko:K02905	RP-L29e, RPL29; large subunit ribosomal protein L29e													ko:K02915	RP-L34e, RPL34; large subunit ribosomal protein L34e
ko:K02908	RP-L30e, RPL30; large subunit ribosomal protein L30e													ko:K02917	RP-L35Ae, RPL35A; large subunit ribosomal protein L35Ae
ko:K02910	RP-L31e, RPL31; large subunit ribosomal protein L31e													ko:K02918	RP-L35e, RPL35; large subunit ribosomal protein L35e
ko:K02912	RP-L32e, RPL32; large subunit ribosomal protein L32e													ko:K02920	RP-L36e, RPL36; large subunit ribosomal protein L36e
ko:K02915	RP-L34e, RPL34; large subunit ribosomal protein L34e													ko:K02921	RP-L37Ae, RPL37A; large subunit ribosomal protein L37Ae
ko:K02917	RP-L35Ae, RPL35A; large subunit ribosomal protein L35Ae													ko:K02922	RP-L37e, RPL37; large subunit ribosomal protein L37e
ko:K02918	RP-L35e, RPL35; large subunit ribosomal protein L35e													ko:K02923	RP-L38e, RPL38; large subunit ribosomal protein L38e
ko:K02920	RP-L36e, RPL36; large subunit ribosomal protein L36e													ko:K02924	RP-L39e, RPL39; large subunit ribosomal protein L39e
ko:K02921	RP-L37Ae, RPL37A; large subunit ribosomal protein L37Ae													ko:K02925	RP-L3e, RPL3; large subunit ribosomal protein L3e
ko:K02922	RP-L37e, RPL37; large subunit ribosomal protein L37e													ko:K02929	RP-L44e, RPL44; large subunit ribosomal protein L44e
ko:K02923	RP-L38e, RPL38; large subunit ribosomal protein L38e													ko:K02930	RP-L4e, RPL4; large subunit ribosomal protein L4e
ko:K02924	RP-L39e, RPL39; large subunit ribosomal protein L39e													ko:K02934	RP-L6e, RPL6; large subunit ribosomal protein L6e
ko:K02925	RP-L3e, RPL3; large subunit ribosomal protein L3e													ko:K02936	RP-L7Ae, RPL7A; large subunit ribosomal protein L7Ae
ko:K02927	RP-L40e, RPL40; large subunit ribosomal protein L40e													ko:K02937	RP-L7e, RPL7; large subunit ribosomal protein L7e
ko:K02928	RP-L41e, RPL41; large subunit ribosomal protein L41e													ko:K02938	RP-L8e, RPL8; large subunit ribosomal protein L8e
ko:K02929	RP-L44e, RPL44; large subunit ribosomal protein L44e													ko:K02940	RP-L9e, RPL9; large subunit ribosomal protein L9e
ko:K02930	RP-L4e, RPL4; large subunit ribosomal protein L4e													ko:K02941	RP-LP0, RPLP0; large subunit ribosomal protein LP0
ko:K02932	RP-L5e, RPL5; large subunit ribosomal protein L5e													ko:K02942	RP-LP1, RPLP1; large subunit ribosomal protein LP1
ko:K02934	RP-L6e, RPL6; large subunit ribosomal protein L6e													ko:K02943	RP-LP2, RPLP2; large subunit ribosomal protein LP2
ko:K02936	RP-L7Ae, RPL7A; large subunit ribosomal protein L7Ae													ko:K02947	RP-S10e, RPS10; small subunit ribosomal protein S10e
ko:K02937	RP-L7e, RPL7; large subunit ribosomal protein L7e													ko:K02949	RP-S11e, RPS11; small subunit ribosomal protein S11e
ko:K02938	RP-L8e, RPL8; large subunit ribosomal protein L8e													ko:K02951	RP-S12e, RPS12; small subunit ribosomal protein S12e
ko:K02940	RP-L9e, RPL9; large subunit ribosomal protein L9e													ko:K02952	RP-S13, rpsM; small subunit ribosomal protein S13
ko:K02941	RP-LP0, RPLP0; large subunit ribosomal protein LP0													ko:K02953	RP-S13e, RPS13; small subunit ribosomal protein S13e
ko:K02942	RP-LP1, RPLP1; large subunit ribosomal protein LP1													ko:K02955	RP-S14e, RPS14; small subunit ribosomal protein S14e
ko:K02943	RP-LP2, RPLP2; large subunit ribosomal protein LP2													ko:K02957	RP-S15Ae, RPS15A; small subunit ribosomal protein S15Ae
ko:K02947	RP-S10e, RPS10; small subunit ribosomal protein S10e													ko:K02958	RP-S15e, RPS15; small subunit ribosomal protein S15e
ko:K02949	RP-S11e, RPS11; small subunit ribosomal protein S11e													ko:K02960	RP-S16e, RPS16; small subunit ribosomal protein S16e
ko:K02951	RP-S12e, RPS12; small subunit ribosomal protein S12e													ko:K02962	RP-S17e, RPS17; small subunit ribosomal protein S17e
ko:K02952	RP-S13, rpsM; small subunit ribosomal protein S13													ko:K02964	RP-S18e, RPS18; small subunit ribosomal protein S18e
ko:K02953	RP-S13e, RPS13; small subunit ribosomal protein S13e													ko:K02966	RP-S19e, RPS19; small subunit ribosomal protein S19e
ko:K02955	RP-S14e, RPS14; small subunit ribosomal protein S14e													ko:K02967	RP-S2, rpsB; small subunit ribosomal protein S2
ko:K02957	RP-S15Ae, RPS15A; small subunit ribosomal protein S15Ae													ko:K02969	RP-S20e, RPS20; small subunit ribosomal protein S20e
ko:K02958	RP-S15e, RPS15; small subunit ribosomal protein S15e													ko:K02971	RP-S21e, RPS21; small subunit ribosomal protein S21e
ko:K02960	RP-S16e, RPS16; small subunit ribosomal protein S16e													ko:K02973	RP-S23e, RPS23; small subunit ribosomal protein S23e
ko:K02962	RP-S17e, RPS17; small subunit ribosomal protein S17e													ko:K02974	RP-S24e, RPS24; small subunit ribosomal protein S24e
ko:K02964	RP-S18e, RPS18; small subunit ribosomal protein S18e													ko:K02975	RP-S25e, RPS25; small subunit ribosomal protein S25e
ko:K02966	RP-S19e, RPS19; small subunit ribosomal protein S19e													ko:K02976	RP-S26e, RPS26; small subunit ribosomal protein S26e
ko:K02967	RP-S2, rpsB; small subunit ribosomal protein S2													ko:K02977	RP-S27Ae, RPS27A; small subunit ribosomal protein S27Ae
ko:K02969	RP-S20e, RPS20; small subunit ribosomal protein S20e													ko:K02978	RP-S27e, RPS27; small subunit ribosomal protein S27e
ko:K02971	RP-S21e, RPS21; small subunit ribosomal protein S21e													ko:K02979	RP-S28e, RPS28; small subunit ribosomal protein S28e
ko:K02973	RP-S23e, RPS23; small subunit ribosomal protein S23e													ko:K02980	RP-S29e, RPS29; small subunit ribosomal protein S29e
ko:K02974	RP-S24e, RPS24; small subunit ribosomal protein S24e													ko:K02981	RP-S2e, RPS2; small subunit ribosomal protein S2e
ko:K02975	RP-S25e, RPS25; small subunit ribosomal protein S25e													ko:K02984	RP-S3Ae, RPS3A; small subunit ribosomal protein S3Ae
ko:K02976	RP-S26e, RPS26; small subunit ribosomal protein S26e													ko:K02985	RP-S3e, RPS3; small subunit ribosomal protein S3e
ko:K02977	RP-S27Ae, RPS27A; small subunit ribosomal protein S27Ae													ko:K02987	RP-S4e, RPS4; small subunit ribosomal protein S4e
ko:K02978	RP-S27e, RPS27; small subunit ribosomal protein S27e													ko:K02988	RP-S5, rpsE; small subunit ribosomal protein S5
ko:K02979	RP-S28e, RPS28; small subunit ribosomal protein S28e													ko:K02989	RP-S5e, RPS5; small subunit ribosomal protein S5e
ko:K02980	RP-S29e, RPS29; small subunit ribosomal protein S29e													ko:K02991	RP-S6e, RPS6; small subunit ribosomal protein S6e
ko:K02981	RP-S2e, RPS2; small subunit ribosomal protein S2e													ko:K02993	RP-S7e, RPS7; small subunit ribosomal protein S7e
ko:K02983	RP-S30e, RPS30; small subunit ribosomal protein S30e													ko:K02995	RP-S8e, RPS8; small subunit ribosomal protein S8e
ko:K02984	RP-S3Ae, RPS3A; small subunit ribosomal protein S3Ae													ko:K02997	RP-S9e, RPS9; small subunit ribosomal protein S9e
ko:K02985	RP-S3e, RPS3; small subunit ribosomal protein S3e													ko:K02998	RP-SAe, RPS0; small subunit ribosomal protein SAe
ko:K02987	RP-S4e, RPS4; small subunit ribosomal protein S4e													ko:K03007	RPB10; DNA-directed RNA Polymerase II subunit L
ko:K02988	RP-S5, rpsE; small subunit ribosomal protein S5													ko:K03008	RPB11; DNA-directed RNA polymerase II subunit J
ko:K02989	RP-S5e, RPS5; small subunit ribosomal protein S5e													ko:K03009	RPB12; DNA-directed RNA Polymerase II subunit K
ko:K02991	RP-S6e, RPS6; small subunit ribosomal protein S6e													ko:K03011	RPB3; DNA-directed RNA polymerase II subunit C
ko:K02993	RP-S7e, RPS7; small subunit ribosomal protein S7e													ko:K03012	RPB4; DNA-directed RNA polymerase II subunit D
ko:K02995	RP-S8e, RPS8; small subunit ribosomal protein S8e													ko:K03013	RPB5; DNA-directed RNA polymerase II subunit E
ko:K02997	RP-S9e, RPS9; small subunit ribosomal protein S9e													ko:K03014	RPB6; DNA-directed RNA Polymerase II subunit F
ko:K02998	RP-SAe, RPS0; small subunit ribosomal protein SAe													ko:K03015	RPB7; DNA-directed RNA polymerase II subunit G
ko:K02999	RPA1; DNA-directed RNA polymerase I subunit A1 [EC:2.7.7.6]													ko:K03016	RPB8; DNA-directed RNA polymerase II subunit H
ko:K03000	RPA12; DNA-directed RNA polymerase I subunit A12 [EC:2.7.7.6]													ko:K03017	RPB9; DNA-directed RNA polymerase II subunit I
ko:K03001	RPA14; DNA-directed RNA polymerase I subunit A14 [EC:2.7.7.6]													ko:K03028	PSMD2, RPN1; 26S proteasome regulatory subunit N1
ko:K03002	RPA2; DNA-directed RNA polymerase I subunit A2 [EC:2.7.7.6]													ko:K03029	PSMD4, RPN10; 26S proteasome regulatory subunit N10
ko:K03003	RPA34; DNA-directed RNA polymerase I subunit A34 [EC:2.7.7.6]													ko:K03030	PSMD14, RPN11, POH1; 26S proteasome regulatory subunit N11
ko:K03004	RPA43; DNA-directed RNA polymerase I subunit A43 [EC:2.7.7.6]													ko:K03032	PSMD1, RPN2; 26S proteasome regulatory subunit N2
ko:K03005	RPA49; DNA-directed RNA polymerase I subunit A49 [EC:2.7.7.6]													ko:K03033	PSMD3, RPN3; 26S proteasome regulatory subunit N3
ko:K03006	RPB1; DNA-directed RNA polymerase II subunit A [EC:2.7.7.6]													ko:K03035	PSMD12, RPN5; 26S proteasome regulatory subunit N5
ko:K03007	RPB10; DNA-directed RNA Polymerase II subunit L													ko:K03036	PSMD11, RPN6; 26S proteasome regulatory subunit N6
ko:K03008	RPB11; DNA-directed RNA polymerase II subunit J													ko:K03037	PSMD6, RPN7; 26S proteasome regulatory subunit N7
ko:K03009	RPB12; DNA-directed RNA Polymerase II subunit K													ko:K03038	PSMD7, RPN8; 26S proteasome regulatory subunit N8
ko:K03010	RPB2; DNA-directed RNA polymerase II subunit B [EC:2.7.7.6]													ko:K03039	PSMD13, RPN9; 26S proteasome regulatory subunit N9
ko:K03011	RPB3; DNA-directed RNA polymerase II subunit C													ko:K03061	PSMC2, RPT1; 26S proteasome regulatory subunit T1
ko:K03012	RPB4; DNA-directed RNA polymerase II subunit D													ko:K03062	PSMC1, RPT2; 26S proteasome regulatory subunit T2
ko:K03013	RPB5; DNA-directed RNA polymerase II subunit E													ko:K03063	PSMC4, RPT3; 26S proteasome regulatory subunit T3
ko:K03014	RPB6; DNA-directed RNA Polymerase II subunit F													ko:K03064	PSMC6, RPT4; 26S proteasome regulatory subunit T4
ko:K03015	RPB7; DNA-directed RNA polymerase II subunit G													ko:K03065	PSMC3, RPT5; 26S proteasome regulatory subunit T5
ko:K03016	RPB8; DNA-directed RNA polymerase II subunit H													ko:K03066	PSMC5, RPT6; 26S proteasome regulatory subunit T6
ko:K03017	RPB9; DNA-directed RNA polymerase II subunit I													ko:K03094	SKP1, CBF3D; S-phase kinase-associated protein 1
ko:K03018	RPC1; DNA-directed RNA polymerase III subunit C1 [EC:2.7.7.6]													ko:K03097	CSNK2A; casein kinase 2, alpha polypeptide [EC:2.7.11.1]		2.7.11.1
ko:K03019	RPC11; DNA-directed RNA polymerase III subunit C11 [EC:2.7.7.6]													ko:K03105	SRP19; signal recognition particle subunit SRP19
ko:K03020	RPC19; DNA-directed RNA polymerase III subunit C19 [EC:2.7.7.6]													ko:K03106	SRP54, ffh; signal recognition particle subunit SRP54
ko:K03021	RPC2; DNA-directed RNA polymerase III subunit C2 [EC:2.7.7.6]													ko:K03107	SRP68; signal recognition particle subunit SRP68
ko:K03022	RPC25; DNA-directed RNA polymerase III subunit C25 [EC:2.7.7.6]													ko:K03108	SRP72; signal recognition particle subunit SRP72
ko:K03023	RPC3; DNA-directed RNA polymerase III subunit C3 [EC:2.7.7.6]													ko:K03113	eIF-1, EIF1, SUI1; translation initiation factor eIF-1
ko:K03024	RPC31; DNA-directed RNA polymerase III subunit C31 [EC:2.7.7.6]													ko:K03115	CSNK2B; casein kinase 2, beta polypeptide
ko:K03025	RPC34; DNA-directed RNA polymerase III subunit C34 [EC:2.7.7.6]													ko:K03120	TBP, tbp; transcription initiation factor TFIID TATA-box-binding protein
ko:K03026	RPC4; DNA-directed RNA polymerase III subunit C4 [EC:2.7.7.6]													ko:K03122	TFIIA1; transcription initiation factor TFIIA large subunit
ko:K03027	RPC5; DNA-directed RNA Polymerase III subunit C5 [EC:2.7.7.6]													ko:K03123	TFIIA2; transcription initiation factor TFIIA small subunit
ko:K03028	PSMD2, RPN1; 26S proteasome regulatory subunit N1													ko:K03124	TFIIB; transcription initiation factor TFIIB
ko:K03029	PSMD4, RPN10; 26S proteasome regulatory subunit N10													ko:K03125	TFIID1, KAT4; transcription initiation factor TFIID subunit D1
ko:K03030	PSMD14, RPN11, POH1; 26S proteasome regulatory subunit N11													ko:K03126	TFIID10, TAF12; transcription initiation factor TFIID subunit D10
ko:K03031	PSMD8, RPN12; 26S proteasome regulatory subunit N12													ko:K03127	TFIID11; transcription initiation factor TFIID subunit D11
ko:K03032	PSMD1, RPN2; 26S proteasome regulatory subunit N2													ko:K03128	TFIID2, TAF2; transcription initiation factor TFIID subunit D2
ko:K03033	PSMD3, RPN3; 26S proteasome regulatory subunit N3													ko:K03130	TFIID4, TAF5; transcription initiation factor TFIID subunit D4
ko:K03034	RPN4 26S proteasome regulatory subunit N4													ko:K03131	TFIID5, TAF6; transcription initiation factor TFIID subunit D5
ko:K03035	PSMD12, RPN5; 26S proteasome regulatory subunit N5													ko:K03132	TFIID6, TAF7; transcription initiation factor TFIID subunit D6
ko:K03036	PSMD11, RPN6; 26S proteasome regulatory subunit N6													ko:K03133	TFIID7, TAF9; transcription initiation factor TFIID subunit D7
ko:K03037	PSMD6, RPN7; 26S proteasome regulatory subunit N7													ko:K03134	TFIID8, TAF10; transcription initiation factor TFIID subunit D8
ko:K03038	PSMD7, RPN8; 26S proteasome regulatory subunit N8													ko:K03136	TFIIE1; transcription initiation factor TFIIE alpha subunit
ko:K03039	PSMD13, RPN9; 26S proteasome regulatory subunit N9													ko:K03137	TFIIE2; transcription initiation factor TFIIE beta subunit
ko:K03061	PSMC2, RPT1; 26S proteasome regulatory subunit T1													ko:K03138	TFIIF1; transcription initiation factor TFIIF alpha subunit
ko:K03062	PSMC1, RPT2; 26S proteasome regulatory subunit T2													ko:K03139	TFIIF2; transcription initiation factor TFIIF beta subunit
ko:K03063	PSMC4, RPT3; 26S proteasome regulatory subunit T3													ko:K03140	TFIIF3, TAF14; transcription initiation factor TFIIF small subunit
ko:K03064	PSMC6, RPT4; 26S proteasome regulatory subunit T4													ko:K03141	TFIIH1; transcription initiation factor TFIIH subunit H1
ko:K03065	PSMC3, RPT5; 26S proteasome regulatory subunit T5													ko:K03142	TFIIH2; transcription initiation factor TFIIH subunit H2
ko:K03066	PSMC5, RPT6; 26S proteasome regulatory subunit T6													ko:K03143	TFIIH3; transcription initiation factor TFIIH subunit H3
ko:K03085	SIC1; substrate and inhibitor of the cyclin-dependent protein kinase CDC28													ko:K03144	TFIIH4; transcription initiation factor TFIIH subunit H4
ko:K03094	SKP1, CBF3D; S-phase kinase-associated protein 1													ko:K03145	TFIIS transcription elongation factor S-II
ko:K03097	CSNK2A; casein kinase 2, alpha polypeptide [EC:2.7.11.1]													ko:K03146	thi1 thiamine biosynthetic enzyme
ko:K03104	SRP14; signal recognition particle subunit SRP14													ko:K03163	TOP1; DNA topoisomerase I [EC:5.99.1.2]		5.99.1.2
ko:K03105	SRP19; signal recognition particle subunit SRP19													ko:K03164	TOP2; DNA topoisomerase II [EC:5.99.1.3]		5.99.1.3
ko:K03106	SRP54, ffh; signal recognition particle subunit SRP54													ko:K03165	TOP3; DNA topoisomerase III [EC:5.99.1.2]		5.99.1.2
ko:K03107	SRP68; signal recognition particle subunit SRP68													ko:K03178	UBE1, UBA1; ubiquitin-activating enzyme E1 [EC:6.3.2.19]		6.3.2.19
ko:K03108	SRP72; signal recognition particle subunit SRP72													ko:K03217	yidC, spoIIIJ, OXA1; preprotein translocase subunit YidC
ko:K03113	eIF-1, EIF1, SUI1; translation initiation factor eIF-1													ko:K03232	eEF-1B, ef1B; elongation factor EF-1 beta subunit
ko:K03114	SWE1; mitosis inhibitor protein kinase SWE1 [EC:2.7.11.1]													ko:K03233	eEF-1G, ef1G; elongation factor EF-1 gamma subunit
ko:K03115	CSNK2B; casein kinase 2, beta polypeptide													ko:K03235	eEF-3; elongation factor EF-3
ko:K03120	TBP, tbp; transcription initiation factor TFIID TATA-box-binding protein													ko:K03236	eIF-1A, EIF1A; translation initiation factor eIF-1A
ko:K03122	TFIIA1; transcription initiation factor TFIIA large subunit													ko:K03238	eIF-2B, EIF2S2; translation initiation factor eIF-2 beta subunit
ko:K03123	TFIIA2; transcription initiation factor TFIIA small subunit													ko:K03239	eIF-2BA, EIF2B1; translation initiation factor eIF-2B alpha subunit
ko:K03124	TFIIB; transcription initiation factor TFIIB													ko:K03240	eIF-2BE; translation initiation factor eIF-2B epsilon subunit
ko:K03125	TFIID1, KAT4; transcription initiation factor TFIID subunit D1													ko:K03241	eIF-2BG, EIF2B3; translation initiation factor eIF-2B gamma subunit
ko:K03126	TFIID10, TAF12; transcription initiation factor TFIID subunit D10													ko:K03242	eIF-2G, EIF2S3; translation initiation factor eIF-2 gamma subunit
ko:K03127	TFIID11; transcription initiation factor TFIID subunit D11													ko:K03243	eIF-5B, EIF5B; translation initiation factor eIF-5B
ko:K03128	TFIID2, TAF2; transcription initiation factor TFIID subunit D2													ko:K03245	eIF-31, EIF3S1; translation initiation factor eIF-3 subunit 1
ko:K03130	TFIID4, TAF5; transcription initiation factor TFIID subunit D4													ko:K03246	eIF-32, EIF3S2; translation initiation factor eIF-3 subunit 2
ko:K03131	TFIID5, TAF6; transcription initiation factor TFIID subunit D5													ko:K03248	eIF-34, EIF3S4; translation initiation factor eIF-3 subunit 4
ko:K03132	TFIID6, TAF7; transcription initiation factor TFIID subunit D6													ko:K03252	eIF-38, EIF3S8; translation initiation factor eIF-3 subunit 8
ko:K03133	TFIID7, TAF9; transcription initiation factor TFIID subunit D7													ko:K03253	eIF-39, EIF3S9; translation initiation factor eIF-3 subunit 9
ko:K03134	TFIID8, TAF10; transcription initiation factor TFIID subunit D8													ko:K03254	eIF-3A, EIF3S10; translation initiation factor eIF-3 subunit 10
ko:K03135	TFIID9; transcription initiation factor TFIID subunit D9													ko:K03255	TIF31, CLU1 Protein TIF31
ko:K03136	TFIIE1; transcription initiation factor TFIIE alpha subunit													ko:K03256	TRM6, GCD10 tRNA (adenine-N(1)-)-methyltransferase non-catalytic subunit
ko:K03137	TFIIE2; transcription initiation factor TFIIE beta subunit													ko:K03257	eIF-4A, EIF4A; translation initiation factor eIF-4A
ko:K03138	TFIIF1; transcription initiation factor TFIIF alpha subunit													ko:K03258	eIF-4B, EIF4B; translation initiation factor eIF-4B
ko:K03139	TFIIF2; transcription initiation factor TFIIF beta subunit													ko:K03259	eIF-4E, EIF4E; translation initiation factor eIF-4E
ko:K03140	TFIIF3, TAF14; transcription initiation factor TFIIF small subunit													ko:K03260	eIF-4F, EIF4G; translation initiation factor eIF-4F
ko:K03141	TFIIH1; transcription initiation factor TFIIH subunit H1													ko:K03262	eIF-5, EIF5; translation initiation factor eIF-5
ko:K03142	TFIIH2; transcription initiation factor TFIIH subunit H2													ko:K03263	eIF-5A, EIF5A; translation initiation factor eIF-5A
ko:K03143	TFIIH3; transcription initiation factor TFIIH subunit H3													ko:K03264	eIF-6, eif6; translation initiation factor eIF-6
ko:K03144	TFIIH4; transcription initiation factor TFIIH subunit H4													ko:K03265	eRF-1, erf1; peptide chain release factor eRF subunit 1
ko:K03145	TFIIS transcription elongation factor S-II													ko:K03267	eRF-3, GSPT; G1 to S phase transition protein
ko:K03146	thi1 thiamine biosynthetic enzyme													ko:K03283	HSPA1_8; heat shock 70kDa protein 1/8
ko:K03163	TOP1; DNA topoisomerase I [EC:5.99.1.2]													ko:K03295	cation efflux system protein, CDF family
ko:K03164	TOP2; DNA topoisomerase II [EC:5.99.1.3]													ko:K03306	inorganic phosphate transporter, PiT family
ko:K03165	TOP3; DNA topoisomerase III [EC:5.99.1.2]													ko:K03316	monovalent cation:H+ antiporter, CPA1 family
ko:K03177	truB; tRNA pseudouridine synthase B [EC:5.4.99.12]													ko:K03321	sulfate permease, SulP family
ko:K03178	UBE1, UBA1; ubiquitin-activating enzyme E1 [EC:6.3.2.19]													ko:K03325	arsenite transporter, ACR3 family
ko:K03217	yidC, spoIIIJ, OXA1; preprotein translocase subunit YidC													ko:K03347	CUL1, CDC53; cullin 1
ko:K03231	eEF-1A, ef1A; elongation factor EF-1 alpha subunit [EC:3.6.5.3]													ko:K03348	APC1; anaphase-promoting complex subunit 1
ko:K03232	eEF-1B, ef1B; elongation factor EF-1 beta subunit													ko:K03349	APC2; anaphase-promoting complex subunit 2
ko:K03233	eEF-1G, ef1G; elongation factor EF-1 gamma subunit													ko:K03350	APC3, CDC27; anaphase-promoting complex subunit 3
ko:K03234	eEF-2, ef2; elongation factor EF-2 [EC:3.6.5.3]													ko:K03351	APC4; anaphase-promoting complex subunit 4
ko:K03235	eEF-3; elongation factor EF-3													ko:K03353	APC6, CDC16; anaphase-promoting complex subunit 6
ko:K03236	eIF-1A, EIF1A; translation initiation factor eIF-1A													ko:K03355	APC8, CDC23; anaphase-promoting complex subunit 8
ko:K03237	eIF-2A, EIF2S1; translation initiation factor eIF-2 alpha subunit													ko:K03357	APC10, DOC1; anaphase-promoting complex subunit 10
ko:K03238	eIF-2B, EIF2S2; translation initiation factor eIF-2 beta subunit													ko:K03358	APC11; anaphase-promoting complex subunit 11
ko:K03239	eIF-2BA, EIF2B1; translation initiation factor eIF-2B alpha subunit													ko:K03360	GRR1; F-box and leucine-rich repeat protein GRR1
ko:K03240	eIF-2BE; translation initiation factor eIF-2B epsilon subunit													ko:K03361	CDC4; F-box and WD-40 domain protein CDC4
ko:K03241	eIF-2BG, EIF2B3; translation initiation factor eIF-2B gamma subunit													ko:K03364	CDH1; cell division cycle 20-like protein 1, cofactor of APC complex
ko:K03242	eIF-2G, EIF2S3; translation initiation factor eIF-2 gamma subunit													ko:K03424	TatD DNase family protein [EC:3.1.21.-]		3.1.21.-
ko:K03243	eIF-5B, EIF5B; translation initiation factor eIF-5B													ko:K03439	E2.1.1.33; tRNA (guanine-N7-)-methyltransferase [EC:2.1.1.33]		2.1.1.33
ko:K03245	eIF-31, EIF3S1; translation initiation factor eIF-3 subunit 1													ko:K03454	mitochondrial carrier protein, MC family
ko:K03246	eIF-32, EIF3S2; translation initiation factor eIF-3 subunit 2													ko:K03456	PPP2R1; protein phosphatase 2 (formerly 2A), regulatory subunit A
ko:K03248	eIF-34, EIF3S4; translation initiation factor eIF-3 subunit 4													ko:K03457	nucleobase:cation symporter-1, NCS1 family
ko:K03252	eIF-38, EIF3S8; translation initiation factor eIF-3 subunit 8													ko:K03469	E3.1.26.4A, RNASEH1, rnhA; ribonuclease HI [EC:3.1.26.4]		3.1.26.4
ko:K03253	eIF-39, EIF3S9; translation initiation factor eIF-3 subunit 9													ko:K03495	gidA; glucose inhibited division protein A
ko:K03254	eIF-3A, EIF3S10; translation initiation factor eIF-3 subunit 10													ko:K03504	POLD3; DNA polymerase delta subunit 3
ko:K03255	TIF31, CLU1 Protein TIF31													ko:K03507	DPB11; DNA replication regulator DPB11
ko:K03256	TRM6, GCD10 tRNA (adenine-N(1)-)-methyltransferase non-catalytic subunit													ko:K03521	electron transfer flavoprotein beta subunit
ko:K03257	eIF-4A, EIF4A; translation initiation factor eIF-4A													ko:K03522	electron transfer flavoprotein alpha subunit
ko:K03258	eIF-4B, EIF4B; translation initiation factor eIF-4B													ko:K03537	POP5; ribonuclease P subunit P14 [EC:3.1.26.5]		3.1.26.5
ko:K03259	eIF-4E, EIF4E; translation initiation factor eIF-4E													ko:K03538	POP4; ribonuclease P subunit P29 [EC:3.1.26.5]		3.1.26.5
ko:K03260	eIF-4F, EIF4G; translation initiation factor eIF-4F													ko:K03539	RPP30; ribonuclease P subunit Rpp30 [EC:3.1.26.5]		3.1.26.5
ko:K03261	eIF-4FP20; translation initiation factor eIF-4F subunit P20													ko:K03626	nascent polypeptide-associated complex subunit alpha
ko:K03262	eIF-5, EIF5; translation initiation factor eIF-5													ko:K03627	putative transcription factor
ko:K03263	eIF-5A, EIF5A; translation initiation factor eIF-5A													ko:K03648	UNG, UDG; uracil-DNA glycosylase [EC:3.2.2.-]		3.2.2.-
ko:K03264	eIF-6, eif6; translation initiation factor eIF-6													ko:K03650	tRNA modification GTPase
ko:K03265	eRF-1, erf1; peptide chain release factor eRF subunit 1													ko:K03657	uvrD, pcrA; DNA helicase II / ATP-dependent DNA helicase PcrA [EC:3.6.1.-]		3.6.1.-
ko:K03267	eRF-3, GSPT; G1 to S phase transition protein													ko:K03660	OGG1; N-glycosylase/DNA lyase [EC:3.2.2.- 4.2.99.18]		3.2.2.- 4.2.99.18
ko:K03283	HSPA1_8; heat shock 70kDa protein 1/8													ko:K03661	ATPeVPF, ATP6F; V-type H+-transporting ATPase 21kDa proteolipid subunit [EC:3.6.3.14]		3.6.3.14
ko:K03293	amino acid transporter, AAT family													ko:K03671	trxA; thioredoxin 1
ko:K03295	cation efflux system protein, CDF family													ko:K03678	RRP45, EXOSC9; exosome complex component RRP45
ko:K03305	proton-dependent oligopeptide transporter, POT family													ko:K03679	RRP4, EXOSC2; exosome complex component RRP4
ko:K03306	inorganic phosphate transporter, PiT family													ko:K03680	eIF-2BD, EIF2B4; translation initiation factor eIF-2B delta subunit
ko:K03316	monovalent cation:H+ antiporter, CPA1 family													ko:K03681	RRP40, EXOSC3; exosome complex component RRP40
ko:K03321	sulfate permease, SulP family													ko:K03685	rnc; ribonuclease III [EC:3.1.26.3]		3.1.26.3
ko:K03325	arsenite transporter, ACR3 family													ko:K03687	GRPE; molecular chaperone GrpE
ko:K03347	CUL1, CDC53; cullin 1													ko:K03754	eIF-2BB, EIF2B2; translation initiation factor eIF-2B beta subunit
ko:K03348	APC1; anaphase-promoting complex subunit 1													ko:K03844	ALG11; alpha-1,2-mannosyltransferase [EC:2.4.1.-]		2.4.1.-
ko:K03349	APC2; anaphase-promoting complex subunit 2													ko:K03846	ALG9; alpha-1,2-mannosyltransferase [EC:2.4.1.-]		2.4.1.-
ko:K03350	APC3, CDC27; anaphase-promoting complex subunit 3													ko:K03848	ALG6; alpha-1,3-glucosyltransferase [EC:2.4.1.-]		2.4.1.-
ko:K03351	APC4; anaphase-promoting complex subunit 4													ko:K03849	ALG8; alpha-1,3-glucosyltransferase [EC:2.4.1.-]		2.4.1.-
ko:K03352	APC5; anaphase-promoting complex subunit 5													ko:K03850	ALG10; alpha-1,2-glucosyltransferase [EC:2.4.1.-]		2.4.1.-
ko:K03353	APC6, CDC16; anaphase-promoting complex subunit 6													ko:K03854	KTR; mannosyltransferase [EC:2.4.1.-]		2.4.1.-
ko:K03355	APC8, CDC23; anaphase-promoting complex subunit 8													ko:K03859	PIGC, GPI2; phosphatidylinositol glycan, class C
ko:K03356	APC9; anaphase-promoting complex subunit 9													ko:K03860	PIGQ, GPI1; phosphatidylinositol glycan, class Q
ko:K03357	APC10, DOC1; anaphase-promoting complex subunit 10													ko:K03861	PIGP, GPI19, DSCR5; phosphatidylinositol glycan, class P
ko:K03358	APC11; anaphase-promoting complex subunit 11													ko:K03868	RBX1, ROC1; RING-box protein 1
ko:K03359	APC12, CDC26; anaphase-promoting complex subunit 12													ko:K03869	CUL3; cullin 3
ko:K03360	GRR1; F-box and leucine-rich repeat protein GRR1													ko:K03885	ndh; NADH dehydrogenase [EC:1.6.99.3]		1.6.99.3
ko:K03361	CDC4; F-box and WD-40 domain protein CDC4													ko:K03955	NDUFAB1; NADH dehydrogenase (ubiquinone) 1 alpha/beta subcomplex 1 [EC:1.6.5.3 1.6.99.3]		1.6.5.3 1.6.99.3
ko:K03363	CDC20; cell division cycle 20, cofactor of APC complex													ko:K04043	dnaK; molecular chaperone DnaK
ko:K03364	CDH1; cell division cycle 20-like protein 1, cofactor of APC complex													ko:K04077	groEL, HSPD1; chaperonin GroEL
ko:K03386	E1.11.1.15, PRDX, ahpC; peroxiredoxin (alkyl hydroperoxide reductase subunit C) [EC:1.11.1.15]													ko:K04078	groES, HSPE1; chaperonin GroES
ko:K03424	TatD DNase family protein [EC:3.1.21.-]													ko:K04079	htpG, HSP90A; molecular chaperone HtpG
ko:K03434	PIGL; N-acetylglucosaminylphosphatidylinositol deacetylase [EC:3.5.1.89]													ko:K04082	hscB, HSCB, HSC20; molecular chaperone HscB
ko:K03439	E2.1.1.33; tRNA (guanine-N7-)-methyltransferase [EC:2.1.1.33]													ko:K04345	PKA; protein kinase A [EC:2.7.11.11]		2.7.11.11
ko:K03441	GLP-F; aquaglyceroporin related protein, other eukaryote													ko:K04348	PPP3C, CNA; protein phosphatase 3, catalytic subunit [EC:3.1.3.16]		3.1.3.16
ko:K03448	FEN2, LIZ1; MFS transporter, ACS family, pantothenate transporter													ko:K04354	PPP2R2; protein phosphatase 2 (formerly 2A), regulatory subunit B
ko:K03454	mitochondrial carrier protein, MC family													ko:K04371	ERK1_2; extracellular signal-regulated kinase 1/2 [EC:2.7.11.24]		2.7.11.24
ko:K03456	PPP2R1; protein phosphatase 2 (formerly 2A), regulatory subunit A													ko:K04382	PPP2C; protein phosphatase 2 (formerly 2A), catalytic subunit [EC:3.1.3.16]		3.1.3.16
ko:K03457	nucleobase:cation symporter-1, NCS1 family													ko:K04393	CDC42; cell division control protein 42
ko:K03469	E3.1.26.4A, RNASEH1, rnhA; ribonuclease HI [EC:3.1.26.4]													ko:K04409	PAK1; p21-activated kinase 1 [EC:2.7.11.1]		2.7.11.1
ko:K03495	gidA; glucose inhibited division protein A													ko:K04441	P38; p38 MAP kinase [EC:2.7.11.24]		2.7.11.24
ko:K03504	POLD3; DNA polymerase delta subunit 3													ko:K04460	PPP5C, PP5; protein phosphatase 5 [EC:3.1.3.16]		3.1.3.16
ko:K03506	POLE4; DNA polymerase epsilon subunit 4 [EC:2.7.7.7]													ko:K04464	MAPK7, ERK5; mitogen-activated protein kinase 7 [EC:2.7.11.24]		2.7.11.24
ko:K03507	DPB11; DNA replication regulator DPB11													ko:K04499	RUVBL1, RVB1, INO80H; RuvB-like protein 1 (pontin 52)
ko:K03508	POLZ2, rev7; DNA polymerase zeta subunit [EC:2.7.7.7]													ko:K04523	UBQLN, DSK2; ubiquilin
ko:K03509	POLH; DNA polymerase eta subunit [EC:2.7.7.7]													ko:K04532	APPBP1; amyloid beta precursor protein binding protein 1
ko:K03514	POLS, TRF4; DNA polymerase sigma subunit [EC:2.7.7.7]													ko:K04554	UBE2J2, NCUBE2, UBC6; ubiquitin-conjugating enzyme E2 J2 [EC:6.3.2.19]		6.3.2.19
ko:K03515	REV1; DNA repair protein REV1 [EC:2.7.7.-]													ko:K04555	UBE2G2, UBC7; ubiquitin-conjugating enzyme E2 G2 [EC:6.3.2.19]		6.3.2.19
ko:K03521	electron transfer flavoprotein beta subunit													ko:K04563	CDC28, CDC2; cyclin-dependent kinase [EC:2.7.11.22]		2.7.11.22
ko:K03522	electron transfer flavoprotein alpha subunit													ko:K04627	STE3; pheromone a factor receptor
ko:K03537	POP5; ribonuclease P subunit P14 [EC:3.1.26.5]													ko:K04646	CLTC; clathrin, heavy polypeptide
ko:K03538	POP4; ribonuclease P subunit P29 [EC:3.1.26.5]													ko:K04649	HIP2, UBC1; ubiquitin-conjugating enzyme (huntingtin interacting protein 2) [EC:6.3.2.19]		6.3.2.19
ko:K03539	RPP30; ribonuclease P subunit Rpp30 [EC:3.1.26.5]													ko:K04705	STAM; signal transducing adaptor molecule
ko:K03540	RPR2; ribonuclease P subunit RPR2 [EC:3.1.26.5]													ko:K04711	YDC1; dihydroceramidase [EC:3.5.1.-]		3.5.1.-
ko:K03544	clpX, CLPX; ATP-dependent Clp protease ATP-binding subunit ClpX													ko:K04739	PRKAR; cAMP-dependent protein kinase regulator
ko:K03564	BCP, PRXQ, DOT5; peroxiredoxin Q/BCP [EC:1.11.1.15]													ko:K04794	PTH2; peptidyl-tRNA hydrolase, PTH2 family [EC:3.1.1.29]		3.1.1.29
ko:K03626	nascent polypeptide-associated complex subunit alpha													ko:K04797	pfdA, PFDN5; prefoldin alpha subunit
ko:K03627	putative transcription factor													ko:K04798	pfdB, PFDN6; prefoldin beta subunit
ko:K03644	lipA; lipoic acid synthetase [EC:2.8.1.8]													ko:K04799	FEN1, RAD2; flap endonuclease-1 [EC:3.-.-.-]		3.-.-.-
ko:K03648	UNG, UDG; uracil-DNA glycosylase [EC:3.2.2.-]													ko:K04802	PCNA; proliferating cell nuclear antigen
ko:K03650	tRNA modification GTPase													ko:K05284	PIGM; phosphatidylinositol glycan, class M [EC:2.4.1.-]		2.4.1.-
ko:K03657	uvrD, pcrA; DNA helicase II / ATP-dependent DNA helicase PcrA [EC:3.6.1.-]													ko:K05286	PIGB; phosphatidylinositol glycan, class B [EC:2.4.1.-]		2.4.1.-
ko:K03660	OGG1; N-glycosylase/DNA lyase [EC:3.2.2.- 4.2.99.18]													ko:K05288	PIGO; phosphatidylinositol glycan, class O
ko:K03661	ATPeVPF, ATP6F; V-type H+-transporting ATPase 21kDa proteolipid subunit [EC:3.6.3.14]													ko:K05289	GAA1; glycosylphosphatidylinositol transamidase
ko:K03671	trxA; thioredoxin 1													ko:K05292	PIGT; phosphatidylinositol glycan, class T
ko:K03678	RRP45, EXOSC9; exosome complex component RRP45													ko:K05293	PIGU; phosphatidylinositol glycan, class U
ko:K03679	RRP4, EXOSC2; exosome complex component RRP4													ko:K05393	CLCNF; chloride channel, other eukaryote
ko:K03680	eIF-2BD, EIF2B4; translation initiation factor eIF-2B delta subunit													ko:K05529	MNN9; mannan polymerase complexes MNN9 subunit [EC:2.4.1.-]		2.4.1.-
ko:K03681	RRP40, EXOSC3; exosome complex component RRP40													ko:K05531	MNN10; mannan polymerase II complex MNN10 subunit [EC:2.4.1.-]		2.4.1.-
ko:K03685	rnc; ribonuclease III [EC:3.1.26.3]													ko:K05532	MNN11; mannan polymerase II complex MNN11 subunit [EC:2.4.1.-]		2.4.1.-
ko:K03687	GRPE; molecular chaperone GrpE													ko:K05533	ANP1; mannan polymerase II complex ANP1 subunit [EC:2.4.1.-]		2.4.1.-
ko:K03754	eIF-2BB, EIF2B2; translation initiation factor eIF-2B beta subunit													ko:K05534	HOC1; mannan polymerase II complex HOC1 subunit [EC:2.4.1.-]		2.4.1.-
ko:K03770	ppiD; peptidyl-prolyl cis-trans isomerase D [EC:5.2.1.8]													ko:K05535	MNN2; alpha 1,2-mannosyltransferase [EC:2.4.1.-]		2.4.1.-
ko:K03781	katE, CAT; catalase [EC:1.11.1.6]													ko:K05609	UCHL3, YUH1; ubiquitin carboxyl-terminal hydrolase L3 [EC:3.4.19.12]		3.4.19.12
ko:K03783	punA; purine-nucleoside phosphorylase [EC:2.4.2.1]													ko:K05663	ABC.ATM; mitochondrial ABC transporter ATM
ko:K03800	lplA; lipoate-protein ligase A [EC:2.7.7.63]													ko:K05692	ACTB_G1; actin beta/gamma 1
ko:K03801	lipB; lipoyl(octanoyl) transferase [EC:2.3.1.181]													ko:K05754	ARPC5; actin related protein 2/3 complex, subunit 5
ko:K03841	FBP, fbp; fructose-1,6-bisphosphatase I [EC:3.1.3.11]													ko:K05755	ARPC4; actin related protein 2/3 complex, subunit 4
ko:K03842	ALG1; beta-1,4-mannosyltransferase [EC:2.4.1.142]													ko:K05756	ARPC3; actin related protein 2/3 complex, subunit 3
ko:K03843	ALG2; alpha-1,3/alpha-1,6-mannosyltransferase [EC:2.4.1.132 2.4.1.-]													ko:K05757	ARPC1A_B; actin related protein 2/3 complex, subunit 1A/1B
ko:K03844	ALG11; alpha-1,2-mannosyltransferase [EC:2.4.1.-]													ko:K05758	ARPC2; actin related protein 2/3 complex, subunit 2
ko:K03845	ALG3; alpha-1,3-mannosyltransferase [EC:2.4.1.130]													ko:K05765	CFL; cofilin
ko:K03846	ALG9; alpha-1,2-mannosyltransferase [EC:2.4.1.-]													ko:K05767	IQGAP; IQ motif containing GTPase activating protein
ko:K03847	ALG12; alpha-1,6-mannosyltransferase [EC:2.4.1.130]													ko:K05821	ARO9; aromatic amino acid aminotransferase II [EC:2.6.1.58 2.6.1.28]		2.6.1.58 2.6.1.28
ko:K03848	ALG6; alpha-1,3-glucosyltransferase [EC:2.4.1.-]													ko:K05863	ANT; solute carrier family 25 (mitochondrial carrier; adenine nucleotide translocator)
ko:K03849	ALG8; alpha-1,3-glucosyltransferase [EC:2.4.1.-]													ko:K05864	CYPD, PPID; peptidyl-prolyl isomerase D (cyclophilin D) [EC:5.2.1.8]		5.2.1.8
ko:K03850	ALG10; alpha-1,2-glucosyltransferase [EC:2.4.1.-]													ko:K05954	FNTB; protein farnesyltransferase subunit beta [EC:2.5.1.58]		2.5.1.58
ko:K03854	KTR; mannosyltransferase [EC:2.4.1.-]													ko:K05955	FNTA; protein farnesyltransferase/geranylgeranyltransferase type-1 subunit alpha [EC:2.5.1.58 2.5.1.59]		2.5.1.58 2.5.1.59
ko:K03857	PIGA, GPI3; phosphatidylinositol glycan, class A [EC:2.4.1.198]													ko:K05956	RABGGTB; geranylgeranyl transferase type-2 subunit beta [EC:2.5.1.60]		2.5.1.60
ko:K03858	PIGH, GPI15; phosphatidylinositol glycan, class H													ko:K06009	E3.4.23.41; yapsin 1 [EC:3.4.23.41]		3.4.23.41
ko:K03859	PIGC, GPI2; phosphatidylinositol glycan, class C													ko:K06013	E3.4.24.84; STE24 endopeptidase [EC:3.4.24.84]		3.4.24.84
ko:K03860	PIGQ, GPI1; phosphatidylinositol glycan, class Q													ko:K06027	NSF; vesicle-fusing ATPase [EC:3.6.4.6]		3.6.4.6
ko:K03861	PIGP, GPI19, DSCR5; phosphatidylinositol glycan, class P													ko:K06062	PCAF, KAT2, GCN5; histone acetyltransferase [EC:2.3.1.48]		2.3.1.48
ko:K03868	RBX1, ROC1; RING-box protein 1													ko:K06063	SNW1, SKIIP, SKIP; SNW domain-containing protein 1
ko:K03869	CUL3; cullin 3													ko:K06072	E1.14.99.29, DOHH; deoxyhypusine monooxygenase [EC:1.14.99.29]		1.14.99.29
ko:K03872	TCEB1; transcription elongation factor B, polypeptide 1													ko:K06158	ATP-binding cassette, sub-family F, member 3
ko:K03885	ndh; NADH dehydrogenase [EC:1.6.99.3]													ko:K06185	ATP-binding cassette, sub-family F, member 2
ko:K03955	NDUFAB1; NADH dehydrogenase (ubiquinone) 1 alpha/beta subcomplex 1 [EC:1.6.5.3 1.6.99.3]													ko:K06215	pdxS, pdx1; pyridoxine biosynthesis protein [EC:4.-.-.-]		4.-.-.-
ko:K04043	dnaK; molecular chaperone DnaK													ko:K06268	PPP3R, CNB; protein phosphatase 3, regulatory subunit
ko:K04077	groEL, HSPD1; chaperonin GroEL													ko:K06269	PPP1C; protein phosphatase 1, catalytic subunit [EC:3.1.3.16]		3.1.3.16
ko:K04078	groES, HSPE1; chaperonin GroES													ko:K06287	septum formation protein
ko:K04079	htpG, HSP90A; molecular chaperone HtpG													ko:K06316	RFT1; oligosaccharidyl-lipid flippase family
ko:K04082	hscB, HSCB, HSC20; molecular chaperone HscB													ko:K06628	CDC45; cell division control protein 45
ko:K04103	E4.1.1.74, ipdC; indolepyruvate decarboxylase [EC:4.1.1.74]													ko:K06630	YWHA; tyrosine 3-monooxygenase/tryptophan 5-monooxygenase activation protein
ko:K04345	PKA; protein kinase A [EC:2.7.11.11]													ko:K06634	CCNH; cyclin H
ko:K04348	PPP3C, CNA; protein phosphatase 3, catalytic subunit [EC:3.1.3.16]													ko:K06636	SMC1; structural maintenance of chromosome 1
ko:K04354	PPP2R2; protein phosphatase 2 (formerly 2A), regulatory subunit B													ko:K06639	CDC14; cell division cycle 14 [EC:3.1.3.48]		3.1.3.48
ko:K04371	ERK1_2; extracellular signal-regulated kinase 1/2 [EC:2.7.11.24]													ko:K06641	CHK2; serine/threonine-protein kinase Chk2 [EC:2.7.11.1]		2.7.11.1
ko:K04382	PPP2C; protein phosphatase 2 (formerly 2A), catalytic subunit [EC:3.1.3.16]													ko:K06653	PHO81; CDK inhibitor PHO81
ko:K04393	CDC42; cell division control protein 42													ko:K06662	HRAD17, RAD24; cell cycle checkpoint protein
ko:K04409	PAK1; p21-activated kinase 1 [EC:2.7.11.1]													ko:K06664	PEX2, PXMP3; peroxin-2
ko:K04441	P38; p38 MAP kinase [EC:2.7.11.24]													ko:K06666	TUP1; glucose repression regulatory protein TUP1
ko:K04460	PPP5C, PP5; protein phosphatase 5 [EC:3.1.3.16]													ko:K06669	SMC3, CSPG6; structural maintenance of chromosome 3 (chondroitin sulfate proteoglycan 6)
ko:K04464	MAPK7, ERK5; mitogen-activated protein kinase 7 [EC:2.7.11.24]													ko:K06670	SCC1, MCD1, RAD21; cohesin complex subunit SCC1
ko:K04482	RAD51; DNA repair protein RAD51													ko:K06671	STAG1_2, SCC3, IRR1; cohesin complex subunit SA-1/2
ko:K04486	E3.1.3.15B; histidinol-phosphatase (PHP family) [EC:3.1.3.15]													ko:K06672	SCC2, NIPBL; cohesin loading factor subunit SCC2
ko:K04487	iscS, NFS1; cysteine desulfurase [EC:2.8.1.7]													ko:K06674	SMC2; structural maintenance of chromosome 2
ko:K04488	nitrogen fixation protein NifU and related proteins													ko:K06676	BRRN1, BRN1, CAPH; condensin complex subunit 2
ko:K04499	RUVBL1, RVB1, INO80H; RuvB-like protein 1 (pontin 52)													ko:K06677	YCS4, CNAP1, CAPD2; condensin complex subunit 1
ko:K04523	UBQLN, DSK2; ubiquilin													ko:K06678	YCG1, CAPG; condensin complex subunit 3
ko:K04532	APPBP1; amyloid beta precursor protein binding protein 1													ko:K06685	MOB1; maintenance of ploidy protein MOB1 (MPS1 binder 1)
ko:K04554	UBE2J2, NCUBE2, UBC6; ubiquitin-conjugating enzyme E2 J2 [EC:6.3.2.19]													ko:K06689	UBE2D_E, UBC4, UBC5; ubiquitin-conjugating enzyme E2 D/E [EC:6.3.2.19]		6.3.2.19
ko:K04555	UBE2G2, UBC7; ubiquitin-conjugating enzyme E2 G2 [EC:6.3.2.19]													ko:K06693	26S proteasome non-ATPase regulatory subunit 9
ko:K04563	CDC28, CDC2; cyclin-dependent kinase [EC:2.7.11.22]													ko:K06699	PSME4; proteasome activator subunit 4
ko:K04564	E1.15.1.1A, sodA, sodB, SOD2; superoxide dismutase, Fe-Mn family [EC:1.15.1.1]													ko:K06867	COG0666 FOG: Ankyrin repeat
ko:K04565	E1.15.1.1C, sodC, SOD1; Cu/Zn superoxide dismutase [EC:1.15.1.1]													ko:K06874	COG1779 C4-type Zn-finger protein
ko:K04567	KARS, lysS; lysyl-tRNA synthetase, class II [EC:6.1.1.6]													ko:K06877	COG1205 Distinct helicase family with a unique C-terminal domain including a metal-binding cysteine cluster
ko:K04627	STE3; pheromone a factor receptor													ko:K06883	COG1100 GTPase SAR1 and related small G proteins
ko:K04640	GNA; guanine nucleotide binding protein (G protein), alpha, other													ko:K06889	COG1073 Hydrolases of the alpha/beta superfamily
ko:K04646	CLTC; clathrin, heavy polypeptide													ko:K06890	COG0670 Integral membrane protein, interacts with FtsH
ko:K04649	HIP2, UBC1; ubiquitin-conjugating enzyme (huntingtin interacting protein 2) [EC:6.3.2.19]													ko:K06916	COG1485 Predicted ATPase
ko:K04705	STAM; signal transducing adaptor molecule													ko:K06942	COG0012 Predicted GTPase, probable translation factor
ko:K04708	E1.1.1.102; 3-dehydrosphinganine reductase [EC:1.1.1.102]													ko:K06944	COG1163 Predicted GTPase
ko:K04709	LAG1; Acyl-CoA-dependent ceramide synthase [EC:2.3.1.24]													ko:K06948	COG1161 Predicted GTPases
ko:K04710	LAC1; Acyl-CoA-dependent ceramide synthase [EC:2.3.1.24]													ko:K06961	COG1094 Predicted RNA-binding protein (contains KH domains
ko:K04711	YDC1; dihydroceramidase [EC:3.5.1.-]													ko:K06965	PELO, DOM34, pelA; protein pelota
ko:K04713	SUR2; C4-hydroxylase [EC:1.14.-.-]													ko:K06966	COG1611 Predicted Rossmann fold nucleotide-binding protein
ko:K04716	SGPP1; sphingosine-1-phosphate phosphatase 1 [EC:3.1.3.-]													ko:K06980	COG0354 Predicted aminomethyltransferase related to GcvT
ko:K04717	SGPP2; sphingosine-1-phosphate phosphotase 2 [EC:3.1.3.-]													ko:K06990	COG1355 Predicted dioxygenase
ko:K04718	E2.7.1.91; sphingosine kinase [EC:2.7.1.91]													ko:K06997	COG0325 Predicted enzyme with a TIM-barrel fold
ko:K04739	PRKAR; cAMP-dependent protein kinase regulator													ko:K07001	COG1752 Predicted esterase of the alpha-beta hydrolase superfamily
ko:K04794	PTH2; peptidyl-tRNA hydrolase, PTH2 family [EC:3.1.1.29]													ko:K07008	glutamine amidotransferase
ko:K04797	pfdA, PFDN5; prefoldin alpha subunit													ko:K07019	COG0429 Predicted hydrolase of the alpha/beta-hydrolase fold
ko:K04798	pfdB, PFDN6; prefoldin beta subunit													ko:K07025	putative hydrolase of the HAD superfamily
ko:K04799	FEN1, RAD2; flap endonuclease-1 [EC:3.-.-.-]													ko:K07034	COG1584 Predicted membrane protein
ko:K04802	PCNA; proliferating cell nuclear antigen													ko:K07036	COG1272 Predicted membrane protein, hemolysin III homolog
ko:K05236	COPA; coatomer protein complex, subunit alpha (xenin)													ko:K07050	COG2872 Predicted metal-dependent hydrolases related to alanyl-tRNA synthetase HxxxH domain
ko:K05275	E1.1.1.65; pyridoxine 4-dehydrogenase [EC:1.1.1.65]													ko:K07055	COG2520 Predicted methyltransferase
ko:K05283	PIGW; phosphatidylinositol glycan, class W [EC:2.3.-.-]													ko:K07095	COG0622 Predicted phosphoesterase
ko:K05284	PIGM; phosphatidylinositol glycan, class M [EC:2.4.1.-]													ko:K07101	COG2236 Predicted phosphoribosyltransferases
ko:K05285	PIGN; phosphatidylinositol glycan, class N [EC:2.7.-.-]													ko:K07126	COG0790 FOG: TPR repeat, SEL1 subfamily
ko:K05286	PIGB; phosphatidylinositol glycan, class B [EC:2.4.1.-]													ko:K07152	COG1999 Uncharacterized protein SCO1/SenC/PrrC, involved in biogenesis of respiratory and photosynthetic systems
ko:K05287	PIGF; phosphatidylinositol glycan, class F [EC:2.7.-.-]													ko:K07158	COG1412 Uncharacterized proteins of PilT N-term./Vapc superfamily
ko:K05288	PIGO; phosphatidylinositol glycan, class O													ko:K07170	GAF domain-containing protein
ko:K05289	GAA1; glycosylphosphatidylinositol transamidase													ko:K07178	RIOK1; RIO kinase 1 [EC:2.7.11.1]		2.7.11.1
ko:K05290	PIGK; phosphatidylinositol glycan, class K [EC:2.6.-.-]													ko:K07179	RIOK2; RIO kinase 2 [EC:2.7.11.1]		2.7.11.1
ko:K05291	PIGS; phosphatidylinositol glycan, class S													ko:K07195	EXOC7, EXO70; exocyst complex component 7
ko:K05292	PIGT; phosphatidylinositol glycan, class T													ko:K07203	FRAP; FKBP12-rapamycin complex-associated protein
ko:K05293	PIGU; phosphatidylinositol glycan, class U													ko:K07204	RAPTOR; regulatory associated protein of mTOR
ko:K05294	PGAP1; glycosylphosphatidylinositol deacylase [EC:3.-.-.-]													ko:K07243	high-affinity iron transporter
ko:K05302	SET domain-containing protein 6													ko:K07300	Ca2+:H+ antiporter
ko:K05351	E1.1.1.9; D-xylulose reductase [EC:1.1.1.9]													ko:K07304	msrA; peptide-methionine (S)-S-oxide reductase [EC:1.8.4.11]		1.8.4.11
ko:K05355	hexPS, COQ1; hexaprenyl-diphosphate synthase [EC:2.5.1.82 2.5.1.83]													ko:K07342	SEC61G, SSS1, secE; protein transport protein SEC61 subunit gamma and related proteins
ko:K05389	KCNKF; potassium channel subfamily K, other eukaryote													ko:K07359	CAMKK; calcium/calmodulin-dependent protein kinase kinase [EC:2.7.11.17]		2.7.11.17
ko:K05393	CLCNF; chloride channel, other eukaryote													ko:K07374	TUBA; tubulin alpha
ko:K05528	OCH1; alpha 1,6-mannosyltransferase [EC:2.4.1.232]													ko:K07375	TUBB; tubulin beta
ko:K05529	MNN9; mannan polymerase complexes MNN9 subunit [EC:2.4.1.-]													ko:K07390	grxD, GLRX5; monothiol glutaredoxin
ko:K05530	VAN1; mannan polymerase I complex VAN1 subunit [EC:2.4.1.-]													ko:K07393	putative glutathione S-transferase
ko:K05531	MNN10; mannan polymerase II complex MNN10 subunit [EC:2.4.1.-]													ko:K07442	TRM61, GCD14; tRNA (adenine-N1-)-methyltransferase catalytic subunit [EC:2.1.1.36]		2.1.1.36
ko:K05532	MNN11; mannan polymerase II complex MNN11 subunit [EC:2.4.1.-]													ko:K07466	RFA1, RPA1, rpa; replication factor A1
ko:K05533	ANP1; mannan polymerase II complex ANP1 subunit [EC:2.4.1.-]													ko:K07478	putative ATPase
ko:K05534	HOC1; mannan polymerase II complex HOC1 subunit [EC:2.4.1.-]													ko:K07555	ATP synthase mitochondrial F1 complex assembly factor 1
ko:K05535	MNN2; alpha 1,2-mannosyltransferase [EC:2.4.1.-]													ko:K07556	ATP synthase mitochondrial F1 complex assembly factor 2
ko:K05536	MNN5; alpha 1,2-mannosyltransferase [EC:2.4.1.-]													ko:K07560	D-tyrosyl-tRNA(Tyr) deacylase [EC:3.1.-.-]		3.1.-.-
ko:K05537	KTR6; mannosylphosphate transferase [EC:2.7.8.-]													ko:K07562	NMD3; nonsense-mediated mRNA decay protein 3
ko:K05538	MNN1; alpha 1,3-mannosyltransferase [EC:2.4.1.-]													ko:K07565	60S ribosome subunit biogenesis protein NIP7
ko:K05542	DUS1; tRNA-dihydrouridine synthase 1 [EC:1.-.-.-]													ko:K07566	putative translation factor
ko:K05543	DUS2; tRNA-dihydrouridine synthase 2 [EC:1.-.-.-]													ko:K07573	CSL4, EXOSC1; exosome complex component CSL4
ko:K05544	DUS3; tRNA-dihydrouridine synthase 3 [EC:1.-.-.-]													ko:K07575	PUA domain protein
ko:K05545	DUS4; tRNA-dihydrouridine synthase 4 [EC:1.-.-.-]													ko:K07739	ELP3, KAT9; elongator complex protein 3 [EC:2.3.1.48]		2.3.1.48
ko:K05546	GANAB; alpha 1,3-glucosidase [EC:3.2.1.84]													ko:K07874	RAB1A; Ras-related protein Rab-1A
ko:K05609	UCHL3, YUH1; ubiquitin carboxyl-terminal hydrolase L3 [EC:3.4.19.12]													ko:K07897	RAB7A; Ras-related protein Rab-7A
ko:K05663	ABC.ATM; mitochondrial ABC transporter ATM													ko:K07936	RAN; GTP-binding nuclear protein Ran
ko:K05692	ACTB_G1; actin beta/gamma 1													ko:K07942	ARL1; ADP-ribosylation factor-like 1
ko:K05749	CYFIP; cytoplasmic FMR1 interacting protein													ko:K07943	ARL2; ADP-ribosylation factor-like 2
ko:K05754	ARPC5; actin related protein 2/3 complex, subunit 5													ko:K07953	SAR1; GTP-binding protein SAR1 [EC:3.6.5.-]		3.6.5.-
ko:K05755	ARPC4; actin related protein 2/3 complex, subunit 4													ko:K07976	RAB; Rab family, other
ko:K05756	ARPC3; actin related protein 2/3 complex, subunit 3													ko:K08054	CANX; calnexin
ko:K05757	ARPC1A_B; actin related protein 2/3 complex, subunit 1A/1B													ko:K08075	E3.1.3.32; polynucleotide 3'-phosphatase [EC:3.1.3.32]		3.1.3.32
ko:K05758	ARPC2; actin related protein 2/3 complex, subunit 2													ko:K08098	PIGZ, SMP3; phosphatidylinositol glycan, class Z [EC:2.4.1.-]		2.4.1.-
ko:K05759	PFN; profilin													ko:K08150	SLC2A13, ITR; MFS transporter, SP family, solute carrier family 2 (myo-inositol transporter), member 13
ko:K05765	CFL; cofilin													ko:K08157	TPO1; MFS transporter, DHA1 family, multidrug resistance protein
ko:K05767	IQGAP; IQ motif containing GTPase activating protein													ko:K08178	JEN; MFS transporter, SHS family, lactate transporter
ko:K05821	ARO9; aromatic amino acid aminotransferase II [EC:2.6.1.58 2.6.1.28]													ko:K08197	ARN; MFS transporter, SIT family, siderophore-iron:H+ symporter
ko:K05824	E1.1.1.87; homoisocitrate dehydrogenase [EC:1.1.1.87]													ko:K08257	E3.2.1.101; mannan endo-1,6-alpha-mannosidase [EC:3.2.1.101]		3.2.1.101
ko:K05841	E2.4.1.173; sterol 3beta-glucosyltransferase [EC:2.4.1.173]													ko:K08266	GBL; G protein beta subunit-like
ko:K05848	YPC1; phytoceramidase [EC:3.5.1.-]													ko:K08269	ULK, ATG1; unc51-like kinase [EC:2.7.11.1]		2.7.11.1
ko:K05863	ANT; solute carrier family 25 (mitochondrial carrier; adenine nucleotide translocator)													ko:K08272	CAB39, MO25; calcium binding protein 39
ko:K05864	CYPD, PPID; peptidyl-prolyl isomerase D (cyclophilin D) [EC:5.2.1.8]													ko:K08284	calcium channel MID1
ko:K05916	E1.14.12.17, YHB1, hmp; nitric oxide dioxygenase [EC:1.14.12.17]													ko:K08286	protein-serine/threonine kinase [EC:2.7.11.-]		2.7.11.-
ko:K05917	CYP51; cytochrome P450, family 51 (sterol 14-demethylase) [EC:1.14.13.70]													ko:K08287	E2.7.12.1; dual-specificity kinase [EC:2.7.12.1]		2.7.12.1
ko:K05954	FNTB; protein farnesyltransferase subunit beta [EC:2.5.1.58]													ko:K08294	MKK1_2; mitogen-activated protein kinase kinase [EC:2.7.12.2]		2.7.12.2
ko:K05955	FNTA; protein farnesyltransferase/geranylgeranyltransferase type-1 subunit alpha [EC:2.5.1.58 2.5.1.59]													ko:K08329	ATG17; autophagy-related protein 17
ko:K05956	RABGGTB; geranylgeranyl transferase type-2 subunit beta [EC:2.5.1.60]													ko:K08332	VAC8; vacuolar protein 8
ko:K06009	E3.4.23.41; yapsin 1 [EC:3.4.23.41]													ko:K08333	PIK3R4, VPS15; phosphoinositide-3-kinase, regulatory subunit 4, p150 [EC:2.7.11.1]		2.7.11.1
ko:K06013	E3.4.24.84; STE24 endopeptidase [EC:3.4.24.84]													ko:K08334	BECN1, VPS30, ATG6; beclin 1
ko:K06018	E3.6.1.10, PPN1; endopolyphosphatase [EC:3.6.1.10]													ko:K08336	ATG12; autophagy-related protein 12
ko:K06027	NSF; vesicle-fusing ATPase [EC:3.6.4.6]													ko:K08337	ATG7; autophagy-related protein 7
ko:K06053	RBPSUH, RBPJK; recombining binding protein suppressor of hairless													ko:K08339	ATG5; autophagy-related protein 5
ko:K06062	PCAF, KAT2, GCN5; histone acetyltransferase [EC:2.3.1.48]													ko:K08341	GABARAP, ATG8, LC3; GABA(A) receptor-associated protein (autophagy-related protein 8)
ko:K06063	SNW1, SKIIP, SKIP; SNW domain-containing protein 1													ko:K08342	ATG4; autophagy-related protein 4 [EC:3.4.22.-]		3.4.22.-
ko:K06067	HDAC1_2; histone deacetylase 1/2 [EC:3.5.1.98]													ko:K08343	ATG3; autophagy-related protein 3
ko:K06072	E1.14.99.29, DOHH; deoxyhypusine monooxygenase [EC:1.14.99.29]													ko:K08489	STX16; syntaxin 16
ko:K06111	EXOC4, SEC8L1; exocyst complex component 4													ko:K08490	STX5; syntaxin 5
ko:K06116	GPP1; glycerol 3-phosphatase 1 [EC:3.1.3.21]													ko:K08493	VTI1; vesicle transport through interaction with t-SNAREs 1
ko:K06117	GPP2; glycerol 3-phosphatase 2 [EC:3.1.3.21]													ko:K08495	GOSR1, GOS1; golgi SNAP receptor complex member 1
ko:K06123	E1.1.1.101, AYR1; 1-acylglycerone phosphate reductase [EC:1.1.1.101]													ko:K08501	STX8; syntaxin 8
ko:K06125	COQ2; 4-hydroxybenzoate hexaprenyltransferase [EC:2.5.1.-]													ko:K08502	VAM7; regulator of vacuolar morphogenesis
ko:K06126	COQ6; ubiquinone biosynthesis monooxygenase Coq6 [EC:1.14.13.-]													ko:K08504	BET1; blocked early in transport 1
ko:K06127	COQ5; ubiquinone biosynthesis methyltransferase [EC:2.1.1.-]													ko:K08513	VAMP4; vesicle-associated membrane protein 4
ko:K06133	LYS5, acpT; 4'-phosphopantetheinyl transferase [EC:2.7.8.-]													ko:K08516	YKT6; synaptobrevin homolog YKT6
ko:K06134	COQ7; ubiquinone biosynthesis monooxygenase Coq7 [EC:1.14.13.-]													ko:K08675	PRSS15, PIM1; Lon-like ATP-dependent protease [EC:3.4.21.-]		3.4.21.-
ko:K06158	ATP-binding cassette, sub-family F, member 3													ko:K08734	MLH1; DNA mismatch repair protein MLH1
ko:K06173	truA; tRNA pseudouridine synthase A [EC:5.4.99.12]													ko:K08735	MSH2; DNA mismatch repair protein MSH2
ko:K06174	ATP-binding cassette, sub-family E, member 1													ko:K08736	MSH3; DNA mismatch repair protein MSH3
ko:K06185	ATP-binding cassette, sub-family F, member 2													ko:K08737	MSH6; DNA mismatch repair protein MSH6
ko:K06210	NMNAT; nicotinamide mononucleotide adenylyltransferase [EC:2.7.7.1 2.7.7.18]													ko:K08738	CYC; cytochrome c
ko:K06215	pdxS, pdx1; pyridoxine biosynthesis protein [EC:4.-.-.-]													ko:K08739	MLH3; DNA mismatch repair protein MLH3
ko:K06268	PPP3R, CNB; protein phosphatase 3, regulatory subunit													ko:K08770	UBC; ubiquitin C
ko:K06269	PPP1C; protein phosphatase 1, catalytic subunit [EC:3.1.3.16]													ko:K08783	ECM14; extracellular matrix protein 14 [EC:3.4.17.-]		3.4.17.-
ko:K06287	septum formation protein													ko:K08850	AURKX; aurora kinase, other [EC:2.7.11.1]		2.7.11.1
ko:K06316	RFT1; oligosaccharidyl-lipid flippase family													ko:K08851	TP53RK, PRPK; TP53 regulating kinase [EC:2.7.11.1]		2.7.11.1
ko:K06628	CDC45; cell division control protein 45													ko:K08852	ERN1; serine/threonine-protein kinase/endoribonuclease IRE1 [EC:2.7.11.1 3.1.26.-]		2.7.11.1 3.1.26.-
ko:K06630	YWHA; tyrosine 3-monooxygenase/tryptophan 5-monooxygenase activation protein													ko:K08857	NEK; NIMA (never in mitosis gene a)-related kinase [EC:2.7.11.1]		2.7.11.1
ko:K06634	CCNH; cyclin H													ko:K08866	TTK, MPS1; serine/threonine-protein kinase TTK/MPS1 [EC:2.7.12.1]		2.7.12.1
ko:K06636	SMC1; structural maintenance of chromosome 1													ko:K08869	ADCK, ABC1; aarF domain-containing kinase
ko:K06639	CDC14; cell division cycle 14 [EC:3.1.3.48]													ko:K08874	TRRAP; transformation/transcription domain-associated protein
ko:K06641	CHK2; serine/threonine-protein kinase Chk2 [EC:2.7.11.1]													ko:K08900	mitochondrial chaperone BCS1
ko:K06646	CLN3; G1/S-specific cyclin CLN3													ko:K08956	AFG3; AFG3 family protein [EC:3.4.24.-]		3.4.24.-
ko:K06647	MBP1; transcription factor MBP1													ko:K08991	MUS81; crossover junction endonuclease MUS81 [EC:3.1.22.-]		3.1.22.-
ko:K06648	SWI6; regulatory protein SWI6													ko:K09043	AP1F; fungal AP-1-like factor
ko:K06649	SWI4; regulatory protein SWI4													ko:K09104	K09104; bHLH factor, other
ko:K06650	CLN2; G1/S-specific cyclin CLN2													ko:K09140	COG2042 Uncharacterized conserved protein
ko:K06651	CLB5_6; S-phase entry cyclin 5/6													ko:K09142	COG2106 Uncharacterized conserved protein
ko:K06652	FAR1; cyclin-dependent kinase inhibitor FAR1													ko:K09175	RFXX; regulatory factor X, other
ko:K06653	PHO81; CDK inhibitor PHO81													ko:K09184	GATAF; GATA-binding protein, other eukaryote
ko:K06654	PHO80; phosphate system cyclin PHO80													ko:K09246	ARG81, ARGR2; arginine metabolism regulation protein II
ko:K06655	PHO85; negative regulator of the PHO system [EC:2.7.11.22]													ko:K09265	K09265; MADS-box transcription factor, other eukaryote
ko:K06656	PCL1; G1/S-specific cyclin PLC1													ko:K09272	SSRP1; structure-specific recognition protein 1
ko:K06657	PCL2; G1/S-specific cyclin PLC2													ko:K09274	K09274; HMG box factor, other
ko:K06658	PHO4; phosphate system positive regulatory protein PHO4													ko:K09313	CUTL; homeobox protein cut-like
ko:K06659	CLB3_4; G2/mitotic-specific cyclin 3/4													ko:K09419	HSFF; heat shock transcription factor, other eukaryote
ko:K06660	CDC5; cell cycle serine/threonine-protein kinase CDC5/MSD2 [EC:2.7.11.21]													ko:K09450	TEADF; TEA domain family member, other eukaryote
ko:K06661	RAD9; DNA repair protein RAD9													ko:K09467	MIG; zinc-finger protein CreA/MIG
ko:K06662	HRAD17, RAD24; cell cycle checkpoint protein													ko:K09481	SEC61B, SBH2; protein transport protein SEC61 subunit beta
ko:K06663	DDC1; DNA damage checkpoint protein													ko:K09486	HYOU1; hypoxia up-regulated 1
ko:K06664	PEX2, PXMP3; peroxin-2													ko:K09490	HSPA5, BIP; heat shock 70kDa protein 5
ko:K06665	SSN6; glucose repression mediator protein													ko:K09493	CCT1, TCP1; T-complex protein 1 subunit alpha
ko:K06666	TUP1; glucose repression regulatory protein TUP1													ko:K09494	CCT2; T-complex protein 1 subunit beta
ko:K06667	CAK1; serine/threonine-protein kinase CAK1 [EC:2.7.11.22]													ko:K09495	CCT3, TRIC5; T-complex protein 1 subunit gamma
ko:K06668	GIN4; serine/threonine-protein kinase GIN4 [EC:2.7.11.-]													ko:K09496	CCT4; T-complex protein 1 subunit delta
ko:K06669	SMC3, CSPG6; structural maintenance of chromosome 3 (chondroitin sulfate proteoglycan 6)													ko:K09497	CCT5; T-complex protein 1 subunit epsilon
ko:K06670	SCC1, MCD1, RAD21; cohesin complex subunit SCC1													ko:K09498	CCT6; T-complex protein 1 subunit zeta
ko:K06671	STAG1_2, SCC3, IRR1; cohesin complex subunit SA-1/2													ko:K09499	CCT7; T-complex protein 1 subunit eta
ko:K06672	SCC2, NIPBL; cohesin loading factor subunit SCC2													ko:K09500	CCT8; T-complex protein 1 subunit theta
ko:K06673	SCC4; cohesin loading factor subunit SCC4													ko:K09503	DNAJA2; DnaJ homolog subfamily A member 2
ko:K06674	SMC2; structural maintenance of chromosome 2													ko:K09506	DNAJA5; DnaJ homolog subfamily A member 5
ko:K06675	SMC4; structural maintenance of chromosome 4													ko:K09518	DNAJB12; DnaJ homolog subfamily B member 12
ko:K06676	BRRN1, BRN1, CAPH; condensin complex subunit 2													ko:K09522	DNAJC2; DnaJ homolog subfamily C member 2
ko:K06677	YCS4, CNAP1, CAPD2; condensin complex subunit 1													ko:K09523	DNAJC3; DnaJ homolog subfamily C member 3
ko:K06678	YCG1, CAPG; condensin complex subunit 3													ko:K09540	SEC63; translocation protein SEC63
ko:K06679	MAD1; mitotic spindle assembly checkpoint protein MAD1													ko:K09548	PFDN1; prefoldin subunit 1
ko:K06680	MAD3; spindle assembly checkpoint component MAD3													ko:K09549	PFDN2; prefoldin subunit 2
ko:K06681	LTE1; Gdp/GTP exchange factor required for growth at low temperatures													ko:K09550	PFDN4; prefoldin subunit 4
ko:K06682	TEM1; Gtp-binding protein of the ras superfamily involved in termination of M-phase													ko:K09553	STIP1; stress-induced-phosphoprotein 1
ko:K06683	CDC15; cell division control protein CDC15 [EC:2.7.11.1]													ko:K09554	CDC37; cell division cycle protein 37
ko:K06684	DBF2; cell cycle protein kinase DBF2 [EC:2.7.11.-]													ko:K09569	FKBP2; FK506-binding protein 2 [EC:5.2.1.8]		5.2.1.8
ko:K06685	MOB1; maintenance of ploidy protein MOB1 (MPS1 binder 1)													ko:K09578	PIN1; peptidyl-prolyl cis-trans isomerase NIMA-interacting 1 [EC:5.2.1.8]		5.2.1.8
ko:K06686	DBF20; cell cycle protein kinase DBF20 [EC:2.7.11.-]													ko:K09580	PDIA1, P4HB; protein disulfide-isomerase A1 [EC:5.3.4.1]		5.3.4.1
ko:K06687	NET1, ESC5; nucleolar protein involved in exit from mitosis													ko:K09584	PDIA6, TXNDC7; protein disulfide-isomerase A6 [EC:5.3.4.1]		5.3.4.1
ko:K06688	UBE2C, UBC11; ubiquitin-conjugating enzyme E2 C [EC:6.3.2.19]													ko:K09647	IMP1; mitochondrial inner membrane protease subunit 1 [EC:3.4.99.-]		3.4.99.-
ko:K06689	UBE2D_E, UBC4, UBC5; ubiquitin-conjugating enzyme E2 D/E [EC:6.3.2.19]													ko:K09650	PARL, PSARL, PCP1; rhomboid-like protein [EC:3.4.21.105]		3.4.21.105
ko:K06691	RPN13; 26S proteasome regulatory subunit N13													ko:K09829	ERG2; C-8 sterol isomerase [EC:5.-.-.-]		5.-.-.-
ko:K06693	26S proteasome non-ATPase regulatory subunit 9													ko:K09885	AQPF; aquaporin rerated protein, other eukaryote
ko:K06694	26S proteasome non-ATPase regulatory subunit 10													ko:K10258	TER; enoyl reductase [EC:1.3.1.-]		1.3.1.-
ko:K06699	PSME4; proteasome activator subunit 4													ko:K10259	MET30; F-box and WD-40 domain protein MET30
ko:K06867	COG0666 FOG: Ankyrin repeat													ko:K10295	FBXO9; F-box protein 9
ko:K06874	COG1779 C4-type Zn-finger protein													ko:K10352	MYH; myosin heavy chain
ko:K06875	COG2118 DNA-binding protein													ko:K10364	CAPZA; capping protein (actin filament) muscle Z-line, alpha
ko:K06877	COG1205 Distinct helicase family with a unique C-terminal domain including a metal-binding cysteine cluster													ko:K10389	TUBG; tubulin gamma
ko:K06878	COG0073 EMAP domain													ko:K10401	KIF18_19; kinesin family member 18/19
ko:K06883	COG1100 GTPase SAR1 and related small G proteins													ko:K10405	KIFC1; kinesin family member C1
ko:K06889	COG1073 Hydrolases of the alpha/beta superfamily													ko:K10413	DYNC1H; dynein heavy chain 1, cytosolic
ko:K06890	COG0670 Integral membrane protein, interacts with FtsH													ko:K10415	DYNC1I, DNCI; dynein intermediate chain, cytosolic
ko:K06902	UMF1; MFS transporter, UMF1 family													ko:K10418	DYNLL; dynein light chain LC8-type
ko:K06910	COG1881 Phospholipid-binding protein													ko:K10570	ERCC8, CKN1, CSA; DNA excision repair protein ERCC-8
ko:K06916	COG1485 Predicted ATPase													ko:K10576	UBE2H, UBC8; ubiquitin-conjugating enzyme E2 H [EC:6.3.2.19]		6.3.2.19
ko:K06927	COG2102 Predicted ATPases of PP-loop superfamily													ko:K10577	UBE2I, UBC9; ubiquitin-conjugating enzyme E2 I [EC:6.3.2.19]		6.3.2.19
ko:K06942	COG0012 Predicted GTPase, probable translation factor													ko:K10579	UBE2M, UBC12; ubiquitin-conjugating enzyme E2 M [EC:6.3.2.19]		6.3.2.19
ko:K06943	COG1084 Predicted GTPase													ko:K10580	UBE2N, BLU, UBC13; ubiquitin-conjugating enzyme E2 N [EC:6.3.2.19]		6.3.2.19
ko:K06944	COG1163 Predicted GTPase													ko:K10589	UBE3C; ubiquitin-protein ligase E3 C [EC:6.3.2.19]		6.3.2.19
ko:K06947	COG1341 Predicted GTPase or GTP-binding protein													ko:K10590	TRIP12; E3 ubiquitin-protein ligase TRIP12 [EC:6.3.2.19]		6.3.2.19
ko:K06948	COG1161 Predicted GTPases													ko:K10591	NEDD4, RSP5; E3 ubiquitin-protein ligase NEDD4 [EC:6.3.2.19]		6.3.2.19
ko:K06957	COG1444 Predicted P-loop ATPase fused to an acetyltransferase													ko:K10592	HUWE1, MULE, ARF-BP1; E3 ubiquitin-protein ligase HUWE1 [EC:6.3.2.19]		6.3.2.19
ko:K06961	COG1094 Predicted RNA-binding protein (contains KH domains													ko:K10597	UBE4B, UFD2; ubiquitin conjugation factor E4 B [EC:6.3.2.19]		6.3.2.19
ko:K06963	COG1818 Predicted RNA-binding protein, contains THUMP domain													ko:K10599	PRPF19, PRP19; pre-mRNA-processing factor 19 [EC:6.3.2.19]		6.3.2.19
ko:K06965	PELO, DOM34, pelA; protein pelota													ko:K10601	SYVN1, HRD1; E3 ubiquitin-protein ligase synoviolin [EC:6.3.2.19]		6.3.2.19
ko:K06966	COG1611 Predicted Rossmann fold nucleotide-binding protein													ko:K10625	UBR1; E3 ubiquitin-protein ligase UBR1 [EC:6.3.2.19]		6.3.2.19
ko:K06972	COG1026 Predicted Zn-dependent peptidases, insulinase-like													ko:K10627	RAD18; E3 ubiquitin-protein ligase RAD18 [EC:6.3.2.19]		6.3.2.19
ko:K06980	COG0354 Predicted aminomethyltransferase related to GcvT													ko:K10643	CNOT4, NOT4, MOT2; CCR4-NOT transcription complex subunit 4 [EC:6.3.2.19]		6.3.2.19
ko:K06990	COG1355 Predicted dioxygenase													ko:K10661	MARCH6, DOA10; E3 ubiquitin-protein ligase MARCH6 [EC:6.3.2.19]		6.3.2.19
ko:K06997	COG0325 Predicted enzyme with a TIM-barrel fold													ko:K10684	UBLE1A, SAE1; ubiquitin-like 1-activating enzyme E1 A [EC:6.3.2.19]		6.3.2.19
ko:K06998	COG0384 Predicted epimerase, PhzC/PhzF homolog													ko:K10685	UBLE1B, SAE2, UBA2; ubiquitin-like 1-activating enzyme E1 B [EC:6.3.2.19]		6.3.2.19
ko:K06999	COG0400 Predicted esterase													ko:K10686	UBE1C, UBA3; ubiquitin-activating enzyme E1 C [EC:6.3.2.19]		6.3.2.19
ko:K07001	COG1752 Predicted esterase of the alpha-beta hydrolase superfamily													ko:K10689	PEX4; peroxin-4 [EC:6.3.2.19]		6.3.2.19
ko:K07008	glutamine amidotransferase													ko:K10704	UBE2V; ubiquitin-conjugating enzyme E2 variant
ko:K07019	COG0429 Predicted hydrolase of the alpha/beta-hydrolase fold													ko:K10732	GINS1, PSF1; GINS complex subunit 1
ko:K07023	putative hydrolases of HD superfamily													ko:K10733	GINS2, PSF2; GINS complex subunit 2
ko:K07025	putative hydrolase of the HAD superfamily													ko:K10735	GINS4, SLD5; GINS complex subunit 4
ko:K07034	COG1584 Predicted membrane protein													ko:K10736	MCM10; minichromosome maintenance protein 10
ko:K07036	COG1272 Predicted membrane protein, hemolysin III homolog													ko:K10739	RFA2, RPA2; replication factor A2
ko:K07050	COG2872 Predicted metal-dependent hydrolases related to alanyl-tRNA synthetase HxxxH domain													ko:K10743	RNASEH2A; ribonuclease H2 subunit A [EC:3.1.26.4]		3.1.26.4
ko:K07055	COG2520 Predicted methyltransferase													ko:K10747	LIG1; DNA ligase 1 [EC:6.5.1.1]		6.5.1.1
ko:K07059	COG3582 Predicted nucleic acid binding protein containing the AN1-type Zn-finger													ko:K10751	CHAF1B; chromatin assembly factor 1 subunit B
ko:K07078	COG3560 Predicted oxidoreductase related to nitroreductase													ko:K10752	RBBP4, HAT2, CAF1, MIS16; histone-binding protein RBBP4
ko:K07088	COG0679 Predicted permeases													ko:K10753	ASF1; histone chaperone ASF1
ko:K07095	COG0622 Predicted phosphoesterase													ko:K10754	RFC1; replication factor C subunit 1
ko:K07101	COG2236 Predicted phosphoribosyltransferases													ko:K10755	RFC2_4; replication factor C subunit 2/4
ko:K07117	COG2940 Proteins containing SET domain													ko:K10756	RFC3_5; replication factor C subunit 3/5
ko:K07119	COG2130 Putative NADP-dependent oxidoreductases													ko:K10771	APEX1; AP endonuclease 1 [EC:4.2.99.18]		4.2.99.18
ko:K07126	COG0790 FOG: TPR repeat, SEL1 subfamily													ko:K10772	APEX2; AP endonuclease 2 [EC:4.2.99.18]		4.2.99.18
ko:K07151	STT3; dolichyl-diphosphooligosaccharide--protein glycosyltransferase [EC:2.4.1.119]													ko:K10773	NTH; endonuclease III [EC:4.2.99.18]		4.2.99.18
ko:K07152	COG1999 Uncharacterized protein SCO1/SenC/PrrC, involved in biogenesis of respiratory and photosynthetic systems													ko:K10777	LIG4, DNL4; DNA ligase 4 [EC:6.5.1.1]		6.5.1.1
ko:K07158	COG1412 Uncharacterized proteins of PilT N-term./Vapc superfamily													ko:K10838	XPC; xeroderma pigmentosum group C-complementing protein
ko:K07170	GAF domain-containing protein													ko:K10839	RAD23, HR23; UV excision repair protein RAD23
ko:K07178	RIOK1; RIO kinase 1 [EC:2.7.11.1]													ko:K10841	ERCC6, CSB, RAD26; DNA excision repair protein ERCC-6
ko:K07179	RIOK2; RIO kinase 2 [EC:2.7.11.1]													ko:K10842	MNAT1; CDK-activating kinase assembly factor MAT1
ko:K07195	EXOC7, EXO70; exocyst complex component 7													ko:K10843	ERCC3, XPB; DNA excision repair protein ERCC-3 [EC:3.6.1.-]		3.6.1.-
ko:K07203	FRAP; FKBP12-rapamycin complex-associated protein													ko:K10844	ERCC2, XPD; DNA excision repair protein ERCC-2 [EC:3.6.1.-]		3.6.1.-
ko:K07204	RAPTOR; regulatory associated protein of mTOR													ko:K10846	ERCC5, XPG, RAD2; DNA excision repair protein ERCC-5
ko:K07232	cation transport protein ChaC													ko:K10847	XPA; DNA-repair protein complementing XP-A cells
ko:K07243	high-affinity iron transporter													ko:K10848	ERCC4, XPF; DNA excision repair protein ERCC-4 [EC:3.1.-.-]		3.1.-.-
ko:K07252	E3.6.1.43; dolichyldiphosphatase [EC:3.6.1.43]													ko:K10849	ERCC1; DNA excision repair protein ERCC-1
ko:K07300	Ca2+:H+ antiporter													ko:K10865	MRE11; double-strand break repair protein MRE11
ko:K07301	COG0530 Ca2+/Na+ antiporter													ko:K10875	RAD54L, RAD54; DNA repair and recombination protein RAD54 and RAD54-like protein [EC:3.6.1.-]		3.6.1.-
ko:K07304	msrA; peptide-methionine (S)-S-oxide reductase [EC:1.8.4.11]													ko:K10877	RAD54B; DNA repair and recombination protein RAD54B [EC:3.6.1.-]		3.6.1.-
ko:K07342	SEC61G, SSS1, secE; protein transport protein SEC61 subunit gamma and related proteins													ko:K10878	SPO11; meiotic recombination protein SPO11
ko:K07359	CAMKK; calcium/calmodulin-dependent protein kinase kinase [EC:2.7.11.17]													ko:K10881	SHFM1, DSS1; 26 proteasome complex subunit DSS1
ko:K07374	TUBA; tubulin alpha													ko:K10884	XRCC6, KU70, G22P1; ATP-dependent DNA helicase 2 subunit 1
ko:K07375	TUBB; tubulin beta													ko:K10885	XRCC5, KU80, G22P2; ATP-dependent DNA helicase 2 subunit 2
ko:K07390	grxD, GLRX5; monothiol glutaredoxin													ko:K10896	FANCM; fanconi anemia group M protein [EC:3.6.1.-]		3.6.1.-
ko:K07393	putative glutathione S-transferase													ko:K10901	BLM, RECQL3, SGS1; bloom syndrome protein [EC:3.6.1.-]		3.6.1.-
ko:K07432	ALG13; beta-1,4-N-acetylglucosaminyltransferase [EC:2.4.1.141]													ko:K10949	KDELR; ER lumen protein retaining receptor
ko:K07441	ALG14; beta-1,4-N-acetylglucosaminyltransferase [EC:2.4.1.141]													ko:K10956	SEC61A; protein transport protein SEC61 subunit alpha
ko:K07442	TRM61, GCD14; tRNA (adenine-N1-)-methyltransferase catalytic subunit [EC:2.1.1.36]													ko:K10958	RAD57; DNA repair protein RAD57
ko:K07466	RFA1, RPA1, rpa; replication factor A1													ko:K10967	KTR1_3; alpha 1,2-mannosyltransferase [EC:2.4.1.-]		2.4.1.-
ko:K07478	putative ATPase													ko:K10997	TOF1, SWI1; replication fork protection complex subunit Tof1/Swi1
ko:K07497	putative transposase													ko:K10998	CSM3, SWI3; replication fork protection complex subunit Csm3/Swi3
ko:K07512	MECR, NRBF1; mitochondrial trans-2-enoyl-CoA reductase [EC:1.3.1.38]													ko:K11086	SNRPB, SMB; small nuclear ribonucleoprotein B and B'
ko:K07541	PIGX; phosphatidylinositol glycan, class X													ko:K11090	LA, SSB; lupus La protein
ko:K07542	PIGV; phosphatidylinositol glycan, class V [EC:2.4.1.-]													ko:K11092	SNRPA1; U2 small nuclear ribonucleoprotein A'
ko:K07555	ATP synthase mitochondrial F1 complex assembly factor 1													ko:K11093	SNRP70; U1 small nuclear ribonucleoprotein 70kDa
ko:K07556	ATP synthase mitochondrial F1 complex assembly factor 2													ko:K11096	SNRPD2, SMD2; small nuclear ribonucleoprotein D2
ko:K07560	D-tyrosyl-tRNA(Tyr) deacylase [EC:3.1.-.-]													ko:K11097	SNRPE, SME; small nuclear ribonucleoprotein E
ko:K07562	NMD3; nonsense-mediated mRNA decay protein 3													ko:K11098	SNRPF, SMF; small nuclear ribonucleoprotein F
ko:K07565	60S ribosome subunit biogenesis protein NIP7													ko:K11108	RNA 3'-terminal phosphate cyclase-like protein
ko:K07566	putative translation factor													ko:K11128	NOLA1, GAR1; H/ACA ribonucleoprotein complex subunit 1
ko:K07573	CSL4, EXOSC1; exosome complex component CSL4													ko:K11129	NOLA2, NHP2; H/ACA ribonucleoprotein complex subunit 2
ko:K07575	PUA domain protein													ko:K11130	NOLA3, NOP10; H/ACA ribonucleoprotein complex subunit 3
ko:K07734	paiB; transcriptional regulator													ko:K11131	DKC1, NOLA4, CBF5; H/ACA ribonucleoprotein complex subunit 4 [EC:5.4.99.-]		5.4.99.-
ko:K07739	ELP3, KAT9; elongator complex protein 3 [EC:2.3.1.48]													ko:K11213	STE2; pheromone alpha factor receptor
ko:K07748	E1.1.1.170, NSDHL, ERG26; sterol-4alpha-carboxylate 3-dehydrogenase (decarboxylating) [EC:1.1.1.170]													ko:K11215	STE12; transcription factor STE12
ko:K07750	E1.14.13.72, SC4MOL, ERG25; methylsterol monooxygenase [EC:1.14.13.72]													ko:K11226	STE7; mitogen-activated protein kinase kinase [EC:2.7.12.2]		2.7.12.2
ko:K07760	CDK; cyclin-dependent kinase [EC:2.7.11.22]													ko:K11227	PBS2; mitogen-activated protein kinase kinase [EC:2.7.12.2]		2.7.12.2
ko:K07874	RAB1A; Ras-related protein Rab-1A													ko:K11228	STE11; mitogen-activated protein kinase kinase kinase [EC:2.7.11.-]		2.7.11.-
ko:K07897	RAB7A; Ras-related protein Rab-7A													ko:K11229	BCK1; mitogen-activated protein kinase kinase kinase [EC:2.7.11.1]		2.7.11.1
ko:K07936	RAN; GTP-binding nuclear protein Ran													ko:K11230	SSK2; mitogen-activated protein kinase kinase kinase [EC:2.7.11.25]		2.7.11.25
ko:K07942	ARL1; ADP-ribosylation factor-like 1													ko:K11231	SLN1; osomolarity two-component system, sensor histidine kinase SLN1 [EC:2.7.13.3]		2.7.13.3
ko:K07943	ARL2; ADP-ribosylation factor-like 2													ko:K11232	YPD1; osomolarity two-component system, phosphorelay intermediate protein YPD1
ko:K07952	ARFRP1; ADP-ribosylation factor related protein 1													ko:K11233	SSK1; osomolarity two-component system, response regulator SSK1
ko:K07953	SAR1; GTP-binding protein SAR1 [EC:3.6.5.-]													ko:K11237	BEM1; bud emergence protein 1
ko:K07972	GNB; guanine nucleotide binding protein (G protein), beta, other													ko:K11238	BNI1; cytokinesis protein
ko:K07973	GNG; guanine nucleotide binding protein (G protein), gamma, other													ko:K11244	WSC; cell wall integrity and stress response component
ko:K07974	RAS; Ras family, other													ko:K11251	H2A; histone H2A
ko:K07975	RHO1; Rho family, other													ko:K11252	H2B; histone H2B
ko:K07976	RAB; Rab family, other													ko:K11253	H3; histone H3
ko:K07977	ARF; Arf/Sar family, other													ko:K11254	H4; histone H4
ko:K08054	CANX; calnexin													ko:K11267	PDS5; sister chromatid cohesion protein PDS5
ko:K08075	E3.1.3.32; polynucleotide 3'-phosphatase [EC:3.1.3.32]													ko:K11269	CTF18, CHL12; chromosome transmission fidelity protein 18
ko:K08098	PIGZ, SMP3; phosphatidylinositol glycan, class Z [EC:2.4.1.-]													ko:K11270	CTF8; chromosome transmission fidelity protein 8
ko:K08139	HXT; MFS transporter, SP family, sugar:H+ symporter													ko:K11271	DSCC1, DCC1; sister chromatid cohesion protein DCC1
ko:K08141	MAL; MFS transporter, SP family, general alpha glucoside:H+ symporter													ko:K11272	MRC1; mediator of replication checkpoint protein 1
ko:K08150	SLC2A13, ITR; MFS transporter, SP family, solute carrier family 2 (myo-inositol transporter), member 13													ko:K11273	DDX11, CHL1, CTF1; chromosome transmission fidelity protein 1 [EC:3.6.1.-]		3.6.1.-
ko:K08157	TPO1; MFS transporter, DHA1 family, multidrug resistance protein													ko:K11274	WDHD1, CTF4; chromosome transmission fidelity protein 4
ko:K08158	MDR1; MFS transporter, DHA1 family, multidrug resistance protein													ko:K11275	H1_5; histone H1/5
ko:K08165	ATR1; MFS transporter, DHA2 family, multidrug resistance protein													ko:K11279	NAP1L1, NRP; nucleosome assembly protein 1-like 1
ko:K08176	PHO84; MFS transporter, PHS family, inorganic phosphate transporter													ko:K11292	SUPT6H, SPT6; transcription elongation factor SPT6
ko:K08178	JEN; MFS transporter, SHS family, lactate transporter													ko:K11293	HIRA, HIR1; protein HIRA/HIR1
ko:K08192	DAL; MFS transporter, ACS family, allantoate permease													ko:K11294	NCL; nucleolin
ko:K08197	ARN; MFS transporter, SIT family, siderophore-iron:H+ symporter													ko:K11303	HAT1, KAT1; histone acetyltransferase 1 [EC:2.3.1.48]		2.3.1.48
ko:K08257	E3.2.1.101; mannan endo-1,6-alpha-mannosidase [EC:3.2.1.101]													ko:K11309	RTT109, KAT11; regulator of Ty1 transposition protein 109
ko:K08266	GBL; G protein beta subunit-like													ko:K11313	SUPT3H, SPT3; transcription initiation protein SPT3
ko:K08269	ULK, ATG1; unc51-like kinase [EC:2.7.11.1]													ko:K11314	TADA2L, ADA2; transcriptional adapter 2-alpha
ko:K08272	CAB39, MO25; calcium binding protein 39													ko:K11322	EPC; enhancer of polycomb-like protein
ko:K08282	E2.7.11.1; non-specific serine/threonine protein kinase [EC:2.7.11.1]													ko:K11324	DMAP1, SWC4, EAF2; DNA methyltransferase 1-associated protein 1
ko:K08284	calcium channel MID1													ko:K11338	RUVBL2, RVB2, INO80J; RuvB-like protein 2 [EC:3.6.1.-]		3.6.1.-
ko:K08286	protein-serine/threonine kinase [EC:2.7.11.-]													ko:K11341	YEATS4, GAS41, YAF9; YEATS domain-containing protein 4
ko:K08287	E2.7.12.1; dual-specificity kinase [EC:2.7.12.1]													ko:K11344	EAF6; chromatin modification-related protein EAF6
ko:K08293	E2.7.11.24; mitogen-activated protein kinase [EC:2.7.11.24]													ko:K11359	SPT7; transcriptional activator SPT7
ko:K08294	MKK1_2; mitogen-activated protein kinase kinase [EC:2.7.12.2]													ko:K11360	SPT8; transcriptional activator SPT8
ko:K08329	ATG17; autophagy-related protein 17													ko:K11364	SGF29; SAGA-associated factor 29
ko:K08330	ATG11; autophagy-related protein 11													ko:K11365	SGF73; SAGA-associated factor 73
ko:K08331	ATG13; autophagy-related protein 13													ko:K11366	USP22_27_51, UBP8; ubiquitin carboxyl-terminal hydrolase 22/27/51 [EC:3.1.2.15]		3.1.2.15
ko:K08332	VAC8; vacuolar protein 8													ko:K11367	CHD1; chromodomain-helicase-DNA-binding protein 1 [EC:3.6.4.12]		3.6.4.12
ko:K08333	PIK3R4, VPS15; phosphoinositide-3-kinase, regulatory subunit 4, p150 [EC:2.7.11.1]													ko:K11370	AHC1; ADA HAT complex component 1
ko:K08334	BECN1, VPS30, ATG6; beclin 1													ko:K11372	HIF1; HAT1-interacting factor 1
ko:K08335	ATG14; autophagy-related protein 14													ko:K11373	ELP1, IKI3, IKBKAP; elongator complex protein 1
ko:K08336	ATG12; autophagy-related protein 12													ko:K11374	ELP2; elongator complex protein 2
ko:K08337	ATG7; autophagy-related protein 7													ko:K11375	ELP4; elongator complex protein 4
ko:K08338	ATG10; autophagy-related protein 10													ko:K11376	ELP5, IKI1; elongator complex protein 5
ko:K08339	ATG5; autophagy-related protein 5													ko:K11377	ELP6; elongator complex protein 6
ko:K08340	ATG16; autophagy-related protein 16													ko:K11378	SAS3; histone acetyltransferase SAS3 [EC:2.3.1.48]		2.3.1.48
ko:K08341	GABARAP, ATG8, LC3; GABA(A) receptor-associated protein (autophagy-related protein 8)													ko:K11380	NTO1; NuA3 HAT complex component NTO1
ko:K08342	ATG4; autophagy-related protein 4 [EC:3.4.22.-]													ko:K11397	EAF1, VID21; chromatin modification-related protein VID21
ko:K08343	ATG3; autophagy-related protein 3													ko:K11400	ARP4; actin-related protein 4
ko:K08486	STX1B_2_3; syntaxin 1B/2/3													ko:K11497	CENPC; centromere protein C
ko:K08488	STX7; syntaxin 7													ko:K11518	TOM40; mitochondrial import receptor subunit TOM40
ko:K08489	STX16; syntaxin 16													ko:K11548	NUF2, CDCA1; kinetochore protein Nuf2
ko:K08490	STX5; syntaxin 5													ko:K11551	MIS15, CHL4; central kinetochore subunit Mis15/CHL4
ko:K08492	STX18; syntaxin 18													ko:K11553	DAD1; DASH complex subunit DAD1
ko:K08493	VTI1; vesicle transport through interaction with t-SNAREs 1													ko:K11558	SPC25; kinetochore protein Spc25, fungi type
ko:K08495	GOSR1, GOS1; golgi SNAP receptor complex member 1													ko:K11559	mis12, MTW1; kinetochore protein Mis12/MTW1
ko:K08496	GOSR2, BOS1; golgi SNAP receptor complex member 2													ko:K11560	mis13, DSN1; kinetochore protein Mis13/DSN1
ko:K08497	SEC20; protein transport protein SEC20													ko:K11561	mis14, NSL1; kinetochor protein Mis14/NSL1
ko:K08499	TLG1; member of the syntaxin family of t-SNAREs													ko:K11562	NNF1; kinetochore protein NNF1
ko:K08501	STX8; syntaxin 8													ko:K11563	SPC7, SPC105; kinetochore protein Spc7/SPC105
ko:K08502	VAM7; regulator of vacuolar morphogenesis													ko:K11566	ASK1; DASH complex subunit ASK1
ko:K08504	BET1; blocked early in transport 1													ko:K11567	DAD2, HSK1; DASH complex subunit DAD2
ko:K08505	SFT1; protein transport protein SFT1													ko:K11569	DAD4, HSK2; DASH complex subunit DAD4
ko:K08507	USE1; unconventional SNARE in the endoplasmic reticulum protein 1													ko:K11572	SPC19; DASH complex subunit SPC19
ko:K08508	SNAP23; synaptosomal-associated protein, 23kDa													ko:K11584	PPP2R5; protein phosphatase 2 (formerly 2A), regulatory subunit B'
ko:K08513	VAMP4; vesicle-associated membrane protein 4													ko:K11594	DDX3X, bel; ATP-dependent RNA helicase [EC:3.6.4.13]		3.6.4.13
ko:K08516	YKT6; synaptobrevin homolog YKT6													ko:K11599	POMP, UMP1; proteasome maturation protein
ko:K08517	SEC22; vesicle transport protein SEC22													ko:K11600	RRP41, EXOSC4, SKI6; exosome complex component RRP41
ko:K08564	vacuolar v-SNARE NYV1													ko:K11644	SIN3A; paired amphipathic helix protein Sin3a
ko:K08592	SENP1; sentrin-specific protease 1 [EC:3.4.22.-]													ko:K11648	SMARCB1, SNF5, INI1; SWI/SNF-related matrix-associated actin-dependent regulator of chromatin subfamily B member 1
ko:K08596	SENP7; sentrin-specific protease 7 [EC:3.4.22.-]													ko:K11662	ACTR6, ARP6; actin-related protein 6
ko:K08658	RCE1; prenyl protein peptidase [EC:3.4.22.-]													ko:K11663	ZNHIT1, VPS71; zinc finger HIT domain-containing protein 1
ko:K08660	CNDP2, DUG1; cytosolic nonspecific dipeptidase [EC:3.4.13.18 3.4.13.-]													ko:K11665	INO80, INOC1; DNA helicase INO80 [EC:3.6.1.-]		3.6.1.-
ko:K08675	PRSS15, PIM1; Lon-like ATP-dependent protease [EC:3.4.21.-]													ko:K11667	INO80C, IES6; INO80 complex subunit C
ko:K08681	pdxT, pdx2; glutamine amidotransferase [EC:2.6.-.-]													ko:K11672	ACTR5, ARP5, INO80M; actin-related protein 5
ko:K08711	ABCG2.PDR; ATP-binding cassette, subfamily G (WHITE), member 2, PDR													ko:K11673	ACTR8, ARP8, INO80N; actin-related protein 8
ko:K08712	ABCG2.SNQ2; ATP-binding cassette, subfamily G (WHITE), member 2, SNQ2													ko:K11675	IES1; Ino eighty subunit 1
ko:K08734	MLH1; DNA mismatch repair protein MLH1													ko:K11681	SWR1; helicase SWR1 [EC:3.6.1.-]		3.6.1.-
ko:K08735	MSH2; DNA mismatch repair protein MSH2													ko:K11684	BDF1; bromodomain-containing factor 1
ko:K08736	MSH3; DNA mismatch repair protein MSH3													ko:K11713	PGTB1; geranylgeranyl transferase type-1 subunit beta [EC:2.5.1.59]		2.5.1.59
ko:K08737	MSH6; DNA mismatch repair protein MSH6													ko:K11718	HUGT; UDP-glucose:glycoprotein glucosyltransferase [EC:2.4.1.-]		2.4.1.-
ko:K08738	CYC; cytochrome c													ko:K11756	RSC1_2; chromatin structure-remodeling complex subunit RSC1/2
ko:K08739	MLH3; DNA mismatch repair protein MLH3													ko:K11761	NPL6, RSC7; chromatin structure-remodeling complex protein RSC7
ko:K08740	MSH4; DNA mismatch repair protein MSH4													ko:K11763	RSC9; chromatin structure-remodeling complex subunit RSC9
ko:K08741	MSH5; DNA mismatch repair protein MSH5													ko:K11770	SFH1; chromatin structure-remodeling complex subunit SFH1
ko:K08744	CRLS; cardiolipin synthase [EC:2.7.8.-]													ko:K11771	SWI1, ADR6; SWI/SNF chromatin-remodeling complex subunit SWI1
ko:K08770	UBC; ubiquitin C													ko:K11786	STH1_SNF2; ATP-dependent helicase STH1/SNF2 [EC:3.6.1.-]		3.6.1.-
ko:K08783	ECM14; extracellular matrix protein 14 [EC:3.4.17.-]													ko:K11805	WDR68, HAN11; WD repeat-containing protein 68
ko:K08787	STE13; dipeptidyl aminopeptidase Ste13 [EC:3.4.14.-]													ko:K11806	WDSOF1; WD repeat and SOF domain-containing protein 1
ko:K08831	SRPK; SFRS protein kinase [EC:2.7.11.1]													ko:K11824	AP2A; AP-2 complex subunit alpha
ko:K08850	AURKX; aurora kinase, other [EC:2.7.11.1]													ko:K11827	AP2S1; AP-2 complex subunit sigma-1
ko:K08851	TP53RK, PRPK; TP53 regulating kinase [EC:2.7.11.1]													ko:K11835	USP4_11_15, UBP12; ubiquitin carboxyl-terminal hydrolase 4/11/15 [EC:3.1.2.15]		3.1.2.15
ko:K08852	ERN1; serine/threonine-protein kinase/endoribonuclease IRE1 [EC:2.7.11.1 3.1.26.-]													ko:K11836	USP5_13, UBP14; ubiquitin carboxyl-terminal hydrolase 5/13 [EC:3.1.2.15]		3.1.2.15
ko:K08856	STK16; serine/threonine kinase 16 [EC:2.7.11.1]													ko:K11838	USP7, UBP15; ubiquitin carboxyl-terminal hydrolase 7 [EC:3.1.2.15]		3.1.2.15
ko:K08857	NEK; NIMA (never in mitosis gene a)-related kinase [EC:2.7.11.1]													ko:K11839	USP8, UBP5; ubiquitin carboxyl-terminal hydrolase 8 [EC:3.1.2.15]		3.1.2.15
ko:K08860	EIF2AK; eukaryotic translation initiation factor 2-alpha kinase [EC:2.7.11.1]													ko:K11841	USP10, UBP3; ubiquitin carboxyl-terminal hydrolase 10 [EC:3.1.2.15]		3.1.2.15
ko:K08866	TTK, MPS1; serine/threonine-protein kinase TTK/MPS1 [EC:2.7.12.1]													ko:K11849	USP25_28, UBP2; ubiquitin carboxyl-terminal hydrolase 25/28 [EC:3.1.2.15]		3.1.2.15
ko:K08869	ADCK, ABC1; aarF domain-containing kinase													ko:K11870	UBP1; ubiquitin carboxyl-terminal hydrolase 1 [EC:3.1.2.15]		3.1.2.15
ko:K08874	TRRAP; transformation/transcription domain-associated protein													ko:K11872	UBP9_13; ubiquitin carboxyl-terminal hydrolase 9/13 [EC:3.1.2.15]		3.1.2.15
ko:K08900	mitochondrial chaperone BCS1													ko:K11874	UBP16; ubiquitin carboxyl-terminal hydrolase 16 [EC:3.1.2.15]		3.1.2.15
ko:K08955	YME1; ATP-dependent metalloprotease [EC:3.4.24.-]													ko:K11883	RNA-binding protein NOB1
ko:K08956	AFG3; AFG3 family protein [EC:3.4.24.-]													ko:K11886	proteasome component ECM29
ko:K08963	mtnA; methylthioribose-1-phosphate isomerase [EC:5.3.1.23]													ko:K11888	protein Cut8
ko:K08964	mtnB; methylthioribulose-1-phosphate dehydratase [EC:4.2.1.109]													ko:K11968	ARIH1; ariadne-1
ko:K08967	mtnD, mtnZ, ADI1; 1,2-dihydroxy-3-keto-5-methylthiopentene dioxygenase [EC:1.13.11.53 1.13.11.54]													ko:K11984	SART1, HAF, SNU66; U4/U6.U5 tri-snRNP-associated protein 1
ko:K08991	MUS81; crossover junction endonuclease MUS81 [EC:3.1.22.-]													ko:K11996	MOCS3, UBA4, moeB; adenylyltransferase and sulfurtransferase
ko:K09043	AP1F; fungal AP-1-like factor													ko:K12160	SUMO, SMT3; small ubiquitin-related modifier
ko:K09051	CREBF; cAMP response element-binding protein, other eukaryote													ko:K12161	URM1; ubiquitin related modifier 1
ko:K09062	K09062; bZIP factor, other													ko:K12182	HGS, HRS, VPS27; hepatocyte growth factor-regulated tyrosine kinase substrate
ko:K09074	TYE7; fungal twist-like factor													ko:K12183	TSG101, STP22, VPS23; ESCRT-I complex subunit TSG101
ko:K09102	INO; heteromeric Ino2p/Ino4p transcription factor													ko:K12184	VPS28; ESCRT-I complex subunit VPS28
[truncated: 975 more rows]
