# Supplementary material for: Genome-scale metabolic reconstructions of Pichia stipitis and Pichia pastoris and in silico evaluation of their potentials
Source: BMC Syst Biol. 2012 Apr 4;6:24. doi: 10.1186/1752-0509-6-24 (PMC3364918; doi:10.1186/1752-0509-6-24)
Supplement: Additional file 3 — Analysis of reaction essentiality predicted by simulations. [file 1752-0509-6-24-S3.XLS]

## Sheet: Data
Data and analysis of reaction escenciality
REACTION	EC-NUMBER	SUBSYSTEM	ppa	COEFICIENT	E	PE	NE	pic	COEFICIENT	E	PE	NE	sce	COEFICIENT	E	PE	NE		EC-NUMBER (compartment)	COEFICIENT	REACTION	SUBSYSTEM		EC-NUMBER (compartment)	COEFICIENT	REACTION	SUBSYSTEM
Succinate semialdehyde[c] + NADP+[c] + H2O[c] <=> Succinate[c] + NADPH[c] + H+[c]	1.2.1.16	Alanine, aspartate and glutamate metabolism	1.2.1.16c	0.999876	0	0	1	1.2.1.16c	0.999962	0	0	1	1.2.1.16c	1.00002	0	0	1		1.2.1.16c	0.999962	Succinate semialdehyde[c] + NADP+[c] + H2O[c] <=> Succinate[c] + NADPH[c] + H+[c]	Alanine and aspartate metabolism		6.3.5.2c	-2.60565e-11	Xanthosine_5'=phosphate + ATP + L=Glutamine => L=Glutamate + AMP + Pyrophosphate + GMP	Purine metabolism
L-Glutamine[c] + 2-Oxoglutarate[c] + NADPH[c] + H+[c] => 2 L-Glutamate[c] + NADP+[c]	1.4.1.13	Alanine, aspartate and glutamate metabolism	1.4.1.13c	0.999876				1.4.1.13c	0.999962										1.4.1.13c	0.999962	L-Glutamine[c] + 2-Oxoglutarate[c] + NADPH[c] + H+[c] => 2 L-Glutamate[c] + NADP+[c]	Alanine and aspartate metabolism		1.1.1.205c	-1.20904e-11	IMP + NAD+ => NADH + Xanthosine_5'=phosphate	Purine metabolism
L-Glutamine[c] + 2-Oxoglutarate[c] + NADH[c] + H+[c] => 2 L-Glutamate[c] + NAD+[c]	1.4.1.14	Alanine, aspartate and glutamate metabolism	1.4.1.14c	0.999876	0	0	1	1.4.1.14c	0.999962	0	0	1	1.4.1.14c	1.00002	0	0	1		1.4.1.14c	0.999962	L-Glutamine[c] + 2-Oxoglutarate[c] + NADH[c] + H+[c] => 2 L-Glutamate[c] + NAD+[c]	Alanine and aspartate metabolism		4.3.2.2c	-4.05626e-12	N6=(1,2=Dicarboxyethyl)=AMP <=> Fumarate + AMP	Purine metabolism
L-Glutamate[c] + NAD+[c] + H2O[c] => 2-Oxoglutarate[c] + NH3[c] + NADH[c] + H+[c]	1.4.1.2	Alanine, aspartate and glutamate metabolism	1.4.1.2c	0.999876	0	0	1	1.4.1.2c	0.999962	0	0	1	1.4.1.2c	1.00002	0	0	1		1.4.1.2c	0.999962	L-Glutamate[c] + NAD+[c] + H2O[c] => 2-Oxoglutarate[c] + NH3[c] + NADH[c] + H+[c]	Alanine and aspartate metabolism		6.3.4.4c	-4.05626e-12	IMP + GTP + L=Aspartate => GDP + Orthophosphate + N6=(1,2=Dicarboxyethyl)=AMP	Purine metabolism
2-Oxoglutarate[c] + NH3[c] + NADPH[c] + H+[c] => L-Glutamate[c] + NADP+[c] + H2O[c]	1.4.1.4	Alanine, aspartate and glutamate metabolism	1.4.1.4c	0.983649	0	0	1	1.4.1.4c	0.984877	0	0	1	1.4.1.4c	0.972105	0	1	0		1.4.1.4c	0.984877	2-Oxoglutarate[c] + NH3[c] + NADPH[c] + H+[c] => L-Glutamate[c] + NADP+[c] + H2O[c]	Alanine and aspartate metabolism		e	-3.26908e-13	NH3xt <=> NH3	Transport, extracellular
L-Aspartate[c] + H2O[c] + Oxygen[c] => Oxaloacetate[c] + NH3[c] + H2O2[c]	1.4.3.2	Alanine, aspartate and glutamate metabolism	1.4.3.2c	0.999876				1.4.3.2c	0.999962										1.4.3.2c	0.999962	L-Aspartate[c] + H2O[c] + Oxygen[c] => Oxaloacetate[c] + NH3[c] + H2O2[c]	Alanine and aspartate metabolism		b	-4.34505e-14	GLCxtX => GLCxt	Exchange reactions
(S)-1-Pyrroline-5-carboxylate[m] + NAD+[m] + 2 H2O[m] => L-Glutamate[m] + NADH[m] + H+[m]	1.5.1.12	Alanine, aspartate and glutamate metabolism	1.5.1.12m	0.999876	0	0	1	1.5.1.12m	0.999962	0	0	1	1.5.1.12m	1.00002	0	0	1		1.5.1.12m	0.999962	(S)-1-Pyrroline-5-carboxylate[m] + NAD+[m] + 2 H2O[m] => L-Glutamate[m] + NADH[m] + H+[m]	Alanine and aspartate metabolism		e	-4.34505e-14	GLCxt => alpha=D=Glucose	Transport, extracellular
L-Glutamine[c] + 5-Phospho-alpha-D-ribose 1-diphosphate[c] + H2O[c] => 5-Phosphoribosylamine[c] + Diphosphate[c] + L-Glutamate[c]	2.4.2.14	Alanine, aspartate and glutamate metabolism	2.4.2.14c	0.858088	0	1	0	2.4.2.14c	0.803031	0	1	0	2.4.2.14c	2.9924e-11	1	0	0		2.4.2.14c	0.803031	L-Glutamine[c] + 5-Phospho-alpha-D-ribose 1-diphosphate[c] + H2O[c] => 5-Phosphoribosylamine[c] + Diphosphate[c] + L-Glutamate[c]	Alanine and aspartate metabolism		b	-2.28826e-20	O2xtX => O2xt	Exchange reactions
L-Aspartate[m] + 2-Oxoglutarate[m] <=> Oxaloacetate[m] + L-Glutamate[m]	2.6.1.1	Alanine, aspartate and glutamate metabolism	2.6.1.1m	0.999876	0	0	1	2.6.1.1m	0.999962	0	0	1	2.6.1.1m	0.993224	0	0	1		2.6.1.1c	0.999962	L-Aspartate[c] + 2-Oxoglutarate[c] <=> Oxaloacetate[c] + L-Glutamate[c]	Alanine and aspartate metabolism		2.3.1.51c	-1.08568e-21	Acyl=sn=glycerol_3=phosphate + AcylCoAs => Phosphatidate + CoA	Phospholipid biosynthesis
L-Aspartate[c] + 2-Oxoglutarate[c] <=> Oxaloacetate[c] + L-Glutamate[c]	2.6.1.1	Alanine, aspartate and glutamate metabolism	2.6.1.1c	0.999876	0	0	1	2.6.1.1c	0.999962	0	0	1	2.6.1.1c	0.99455	0	0	1		2.6.1.1m	0.999962	L-Aspartate[m] + 2-Oxoglutarate[m] <=> Oxaloacetate[m] + L-Glutamate[m]	Alanine and aspartate metabolism		2.3.1.38c	-3.09865e-23	Acetyl=CoA + Acyl=carrier_protein <=> Acetyl=[acyl=carrier_protein] + CoA	Cytosolic fatty acid synthesis
L-Glutamine[c] + beta-D-Fructose 6-phosphate[c] => L-Glutamate[c] + D-Glucosamine 6-phosphate[c]	2.6.1.16	Alanine, aspartate and glutamate metabolism	2.6.1.16c	0.999876	0	0	1	2.6.1.16c	0.999962	0	0	1	2.6.1.16c	1.00002	0	0	1		2.6.1.16c	0.999962	L-Glutamine[c] + beta-D-Fructose 6-phosphate[c] => L-Glutamate[c] + D-Glucosamine 6-phosphate[c]	Alanine and aspartate metabolism		2.1.1.16c	-2.71857e-23	Phosphatidyl=N=dimethylethanolamine + S=Adenosyl=L=methionine => Phosphatidylcholine + S=Adenosyl=L=homocysteine	Phospholipid biosynthesis
4-Aminobutanoate[c] + 2-Oxoglutarate[c] <=> Succinate semialdehyde[c] + L-Glutamate[c]	2.6.1.19	Alanine, aspartate and glutamate metabolism	2.6.1.19c	0.999876	0	0	1	2.6.1.19c	0.999962	0	0	1	2.6.1.19c	1.00002	0	0	1		2.6.1.19c	0.999962	4-Aminobutanoate[c] + 2-Oxoglutarate[c] <=> Succinate semialdehyde[c] + L-Glutamate[c]	Alanine and aspartate metabolism		2.1.1.16c	-2.71857e-23	S=Adenosyl=L=methionine + Phosphatidyl=N=methylethanolamine => S=Adenosyl=L=homocysteine + Phosphatidyl=N=dimethylethanolamine	Phospholipid biosynthesis
L-Alanine[c] + 2-Oxoglutarate[c] <=> Pyruvate[c] + L-Glutamate[c]	2.6.1.2	Alanine, aspartate and glutamate metabolism	2.6.1.2c	0.999876	0	0	1	2.6.1.2c	0.999962	0	0	1	2.6.1.2c	0.985191	0	0	1		2.6.1.2c	0.999962	L-Alanine[c] + 2-Oxoglutarate[c] <=> Pyruvate[c] + L-Glutamate[c]	Alanine and aspartate metabolism		2.1.1.17c	-2.71857e-23	S=Adenosyl=L=methionine + Phosphatidylethanolamine => S=Adenosyl=L=homocysteine + Phosphatidyl=N=methylethanolamine	Phospholipid biosynthesis
L-Alanine[c] + Glyoxylate[c] => Glycine[c] + Pyruvate[c]	2.6.1.44	Alanine, aspartate and glutamate metabolism	2.6.1.44c	0.998978									2.6.1.44c	0.993636					3.5.1.1c	0.999962	L-Asparagine[c] + H2O[c] => L-Aspartate[c] + NH3[c]	Alanine and aspartate metabolism		5.5.1.4c	-1.67533e-23	alpha=D=Glucose_6=phosphate => 1L=myo=Inositol_1=phosphate	Phospholipid biosynthesis
L-Asparagine[c] + H2O[c] => L-Aspartate[c] + NH3[c]	3.5.1.1	Alanine, aspartate and glutamate metabolism	3.5.1.1c	0.999876	0	0	1	3.5.1.1c	0.999962	0	0	1	3.5.1.1c	1.00002	0	0	1		3.5.1.2c	0.999962	L-Glutamine[c] + H2O[c] => L-Glutamate[c] + NH3[c]	Alanine and aspartate metabolism		e	-2.43867e-24	O2xt <=> Oxygen	Transport, extracellular
L-Glutamine[c] + H2O[c] => L-Glutamate[c] + NH3[c]	3.5.1.2	Alanine, aspartate and glutamate metabolism	3.5.1.2c	0.999876	0	0	1	3.5.1.2c	0.999962	0	0	1	3.5.1.2c	1.00002	0	0	1		4.1.1.15c	0.999962	L-Glutamate[c] => 4-Aminobutanoate[c] + CO2[c]	Alanine and aspartate metabolism		m	-2.62992e-27	NH3 <=> NH3M	Transport, mitochondrial
L-Glutamate[c] => 4-Aminobutanoate[c] + CO2[c]	4.1.1.15	Alanine, aspartate and glutamate metabolism	4.1.1.15c	0.999876	0	0	1	4.1.1.15c	0.999962	0	0	1	4.1.1.15c	1.00002	0	0	1		4.3.2.1c	0	N-(L-Arginino)succinate[c] => Fumarate[c] + L-Arginine[c]	Alanine and aspartate metabolism		6.4.1.2c	-1.2675e-28	Acetyl=CoA + ATP + CO2 <=> Malonyl=CoA + ADP + Orthophosphate	Cytosolic fatty acid synthesis
N-(L-Arginino)succinate[c] => Fumarate[c] + L-Arginine[c]	4.3.2.1	Alanine, aspartate and glutamate metabolism	4.3.2.1c	0	1	0	0	4.3.2.1c	0	1	0	0	4.3.2.1c	0	1	0	0		6.3.1.2c	0	ATP[c] + L-Glutamate[c] + NH3[c] => ADP[c] + Orthophosphate[c] + L-Glutamine[c]	Alanine and aspartate metabolism		2.1.3.2c	-1.65824e-31	Carbamoyl_phosphate + L=Aspartate => N=Carbamoyl=L=aspartate + Orthophosphate	Pyrimidine metabolism
ATP[c] + L-Glutamate[c] + NH3[c] => ADP[c] + Orthophosphate[c] + L-Glutamine[c]	6.3.1.2	Alanine, aspartate and glutamate metabolism	6.3.1.2c	0	1	0	0	6.3.1.2c	0	1	0	0	6.3.1.2c	0	1	0	0		6.3.4.5c	0	ATP[c] + L-Citrulline[c] + L-Aspartate[c] => AMP[c] + Diphosphate[c] + N-(L-Arginino)succinate[c]	Alanine and aspartate metabolism		3.5.2.3c	-1.65824e-31	N=Carbamoyl=L=aspartate <=> (S)=Dihydroorotate	Pyrimidine metabolism
ATP[c] + L-Citrulline[c] + L-Aspartate[c] => AMP[c] + Diphosphate[c] + N-(L-Arginino)succinate[c]	6.3.4.5	Alanine, aspartate and glutamate metabolism	6.3.4.5c	0	1	0	0	6.3.4.5c	0	1	0	0	6.3.4.5c	0	1	0	0		6.3.5.4c	0	ATP[c] + L-Aspartate[c] + L-Glutamine[c] + H2O[c] => AMP[c] + Diphosphate[c] + L-Asparagine[c] + L-Glutamate[c]	Alanine and aspartate metabolism		6.3.5.4c	0	L=Aspartate + ATP + L=Glutamine => L=Glutamate + L=Asparagine + AMP + Pyrophosphate	Alanine and aspartate metabolism
ATP[c] + L-Aspartate[c] + L-Glutamine[c] + H2O[c] => AMP[c] + Diphosphate[c] + L-Asparagine[c] + L-Glutamate[c]	6.3.5.4	Alanine, aspartate and glutamate metabolism	6.3.5.4c	0	1	0	0	6.3.5.4c	0	1	0	0	6.3.5.4c	0	1	0	0		6.3.5.5c	0.999962	2 ATP[c] + L-Glutamine[c] + CO2[c] + H2O[c] => 2 ADP[c] + Orthophosphate[c] + L-Glutamate[c] + Carbamoyl phosphate[c]	Alanine and aspartate metabolism		2.1.3.3c	0	L=Ornithine + Carbamoyl_phosphate => L=Citrulline + Orthophosphate	Arginine metabolism
D-Alanine[p] + Oxygen[p] + H2O[c] => Pyruvate[p] + NH3[p] + H2O2[p]	1.4.3.3	Alanine, aspartate and glutamate metabolism	1.4.3.3p	0.999876															1.14.19.-c	0.999962	(9Z,12Z,15Z)-Octadecatrienoic acid[c] + 2 NADPH[c] + Oxygen[c] => (6Z,9Z,12Z,15Z)-Octadecatetraenoic acid[c] + NADP+[c] + 2 H2O[c]	alpha-Linolenic acid metabolism		4.3.2.1c	0	N=(L=Arginino)succinate <=> Fumarate + L=Arginine	Arginine metabolism
2 ATP[c] + L-Glutamine[c] + CO2[c] + H2O[c] => 2 ADP[c] + Orthophosphate[c] + L-Glutamate[c] + Carbamoyl phosphate[c]	6.3.5.5	Alanine, aspartate and glutamate metabolism	6.3.5.5c	0.999876	0	0	1	6.3.5.5c	0.999962	0	0	1	6.3.5.5c	0	1	0	0		1.-.-.-c	0.999962	Uridine[c] + NADPH[c] + H+[c] => 3,4-dihydrouridine[c] + NADP+[c]	Amino sugar and nucleotide sugar metabolism		6.3.4.5c	0	L=Citrulline + L=Aspartate + ATP <=> AMP + Pyrophosphate + N=(L=Arginino)succinate	Arginine metabolism
		Alanine, aspartate and glutamate metabolism		100	17.3913	4.34783	78.2609		100	17.3913	4.34783	78.2609		100	26.087	4.34783	69.5652	26.087	1.6.2.2c	2.4768e-12	NADH[c] + 2 Ferricytochrome b5[c] => NAD+[c] + 2 Ferrocytochrome b5[c] + H+[c]	Amino sugar and nucleotide sugar metabolism		6.3.5.5c	0	L=Glutamine + 2.000000 ATP + CO2 => L=Glutamate + Carbamoyl_phosphate + 2.000000 ADP + Orthophosphate	Arginine metabolism
REACTION	EC-NUMBER	SUBSYSTEM	ppa	COEFICIENT	E	PE	NE	pic	COEFICIENT	E	PE	NE	sce	COEFICIENT	E	PE	NE		2.3.1.4c	0.999962	Acetyl-CoA[c] + D-Glucosamine 6-phosphate[c] <=> CoA[c] + N-Acetyl-D-glucosamine 6-phosphate[c]	Amino sugar and nucleotide sugar metabolism		1.1.1.85c	0	2=Isopropylmalate + NAD+ => NADH + 4=methyl=2=oxopentanoate + CO2	Branched chain amino acid metabolism (valine, leucine, and isoleucine)
L-Proline[c] + 2-Oxoglutarate[c] + Oxygen[c] <=> trans-4-Hydroxy-L-proline[c] + Succinate[c] + CO2[c]	1.14.11.2	Arginine and proline metabolism	1.14.11.2c	0.999876				1.14.11.2c	0.999962										2.4.1.16c	0.999962	UDP-N-acetyl-D-glucosamine[c] => UDP[c] + Chitin[e]	Amino sugar and nucleotide sugar metabolism		1.1.1.86m	0	2=Aceto=2=hydroxy_butyrateM + NADPHM => NADP+M + (R)=2,3=dihydroxy=3=methylpentanoateM	Branched chain amino acid metabolism (valine, leucine, and isoleucine)
N-Acetyl-L-glutamate 5-phosphate[m] + NADPH[m] + H+[m] => N-Acetyl-L-glutamate 5-semialdehyde[m] + Orthophosphate[m] + NADP+[m]	1.2.1.38	Arginine and proline metabolism	1.2.1.38m	2.41854e-26	1	0	0	1.2.1.38m	1.61525e-26	1	0	0	1.2.1.38m	3.25728e-28	1	0	0		2.7.7.-c	0.999962	UDP-D-galacturonate[c] + Diphosphate[c] <=> 1-Phospho-alpha-D-galacturonate[c] + UTP[c]	Amino sugar and nucleotide sugar metabolism		1.1.1.86m	0	2=AcetolactateM + NADPHM => NADP+M + (R)=3=Hydroxy=3=methyl=2=oxobutanoateM	Branched chain amino acid metabolism (valine, leucine, and isoleucine)
L-Glutamyl 5-phosphate[c] + NADPH[c] + H+[c] => L-Glutamate 5-semialdehyde[c] + Orthophosphate[c] + NADP+[c]	1.2.1.41	Arginine and proline metabolism	1.2.1.41c	-2.23406e-17	1	0	0	1.2.1.41c	0	1	0	0	1.2.1.41c	1.00002	0	0	1		2.7.7.23c	0.999962	UTP[c] + N-Acetyl-alpha-D-glucosamine 1-phosphate[c] <=> Diphosphate[c] + UDP-N-acetyl-D-glucosamine[c]	Amino sugar and nucleotide sugar metabolism		2.2.1.6m	0	2.000000 PyruvateM => CO2M + 2=AcetolactateM	Branched chain amino acid metabolism (valine, leucine, and isoleucine)
L-Glutamate 5-semialdehyde[m] + NAD+[m] + H2O[m] <=> L-Glutamate[m] + NADH[m] + H+[m]	1.5.1.12	Arginine and proline metabolism	1.5.1.12m	0.999876	0	0	1	1.5.1.12m	0.999962	0	0	1	1.5.1.12m	1.00002	0	0	1		3.2.1.14c	0.999962	Chitin[c] + H2O[c] => N-Acetyl-D-glucosamine[c] + Chitin[c]	Amino sugar and nucleotide sugar metabolism		2.2.1.6m	0	2=OxobutanoateM + PyruvateM => 2=Aceto=2=hydroxy_butyrateM + CO2M	Branched chain amino acid metabolism (valine, leucine, and isoleucine)
L-1-Pyrroline-3-hydroxy-5-carboxylate[c] + NAD+[c] + 2 H2O[c] => L-erythro-4-Hydroxyglutamate[c] + NADH[c] + H+[c]	1.5.1.12	Arginine and proline metabolism	1.5.1.12c	0.999876				1.5.1.12c	0.999962										3.2.1.14c	0.999962	Chitin[c] + H2O[c] => N-Acetyl-D-glucosaminide[c] + Chitin[c]	Amino sugar and nucleotide sugar metabolism		2.3.3.13m	0	Acetyl=CoAM + (R)=2=OxoisovalerateM => CoAM + 2=IsopropylmalateM	Branched chain amino acid metabolism (valine, leucine, and isoleucine)
(S)-1-Pyrroline-5-carboxylate[c] + NADH[c] + H+[c] => L-Proline[c] + NAD+[c]	1.5.1.2	Arginine and proline metabolism	1.5.1.2c	0	1	0	0	1.5.1.2c	0	1	0	0	1.5.1.2c	0	1	0	0		3.5.1.41e	0.999962	Chitin[e] + H2O[e] => Chitosan[e] + Acetate[e]	Amino sugar and nucleotide sugar metabolism		2.6.1.42c	0	(R)=2=Oxoisovalerate + L=Glutamate <=> 2=Oxoglutarate + L=Valine	Branched chain amino acid metabolism (valine, leucine, and isoleucine)
trans-4-Hydroxy-L-proline[c] + NAD+[c] => L-1-Pyrroline-3-hydroxy-5-carboxylate[c] + NADH[c] + H+[c]	1.5.1.2	Arginine and proline metabolism	1.5.1.2c	0.999876	0	0	1	1.5.1.2c	0	1	0	0	1.5.1.2c	0	1	0	0		5.4.2.3c	0.999962	N-Acetyl-D-glucosamine 6-phosphate[c] <=> N-Acetyl-alpha-D-glucosamine 1-phosphate[c]	Amino sugar and nucleotide sugar metabolism		2.6.1.42c	0	3=Methyl=2=oxopentanoate + L=Glutamate <=> 2=Oxoglutarate + L=Isoleucine	Branched chain amino acid metabolism (valine, leucine, and isoleucine)
NAD+[m] + L-Proline[m] => NADH[m] + (S)-1-Pyrroline-5-carboxylate[m] + H+[m]	1.5.99.8	Arginine and proline metabolism	1.5.99.8m	0.999876	0	0	1	1.5.99.8m	0.999962	0	0	1	1.5.99.8m	1.00002	0	0	1		2.1.2.9m	0.999962	L-Methionyl-tRNA[m] + 10-Formyltetrahydrofolate[m] => Tetrahydrofolate[m] + N-Formylmethionyl-tRNA[m]	Aminoacyl-tRNA biosynthesis		2.6.1.42c	0	4=methyl=2=oxopentanoate + L=Glutamate <=> 2=Oxoglutarate + L=Leucine	Branched chain amino acid metabolism (valine, leucine, and isoleucine)
Carbamoyl phosphate[c] + L-Ornithine[c] => Orthophosphate[c] + L-Citrulline[c]	2.1.3.3	Arginine and proline metabolism	2.1.3.3c	0	1	0	0	2.1.3.3c	0	1	0	0	2.1.3.3c	0	1	0	0		2.3.2.8c	0.999962	L-Arginyl-tRNA(Arg)[c] + Protein[c] => tRNA(Arg)[c] + L-Arginyl-protein[c]	Aminoacyl-tRNA biosynthesis		4.2.1.9m	0	(R)=2,3=dihydroxy=3=methylpentanoateM => 3=Methyl=2=oxopentanoateM	Branched chain amino acid metabolism (valine, leucine, and isoleucine)
Acetyl-CoA[m] + L-Glutamate[m] => CoA[m] + N-Acetyl-L-glutamate[m]	2.3.1.1	Arginine and proline metabolism	2.3.1.1m	0.999876	0	0	1	2.3.1.1m	0.999962	0	0	1	2.3.1.1m	1.00002	0	0	1		6.1.1.1c	0.999962	ATP[c] + L-Tyrosine[c] + tRNA(Tyr)[c] => AMP[c] + Diphosphate[c] + L-Tyrosyl-tRNA(Tyr)[c]	Aminoacyl-tRNA biosynthesis		4.2.1.9m	0	(R)=3=Hydroxy=3=methyl=2=oxobutanoateM => (R)=2=OxoisovalerateM	Branched chain amino acid metabolism (valine, leucine, and isoleucine)
N-Acetylornithine[m] + L-Glutamate[m] => L-Ornithine[m] + N-Acetyl-L-glutamate[m]	2.3.1.35	Arginine and proline metabolism	2.3.1.35m	0.999032	0	0	1	2.3.1.35m	0.999585	0	0	1	2.3.1.35m	3.25728e-28	1	0	0		6.1.1.1m	0.999962	ATP[m] + L-Tyrosine[m] + tRNA(Tyr)[m] => AMP[m] + Diphosphate[m] + L-Tyrosyl-tRNA(Tyr)[m]	Aminoacyl-tRNA biosynthesis		1.8.1.2c	0	Sulfite + 3.000000 NADPH <=> Hydrogen_sulfide + 3.000000 NADP+	Cysteine metabolism
L-erythro-4-Hydroxyglutamate[c] + 2-Oxoglutarate[c] => D-4-Hydroxy-2-oxoglutarate[c] + L-Glutamate[c]	2.6.1.1	Arginine and proline metabolism	2.6.1.1c	0.999876	0	0	1	2.6.1.1c	0.999962	0	0	1	2.6.1.1c	0.99455	0	0	1		6.1.1.10c	0.999962	ATP[c] + L-Methionine[c] + tRNA(Met)[c] => AMP[c] + Diphosphate[c] + L-Methionyl-tRNA[c]	Aminoacyl-tRNA biosynthesis		1.8.4.8c	0	3'=Phosphoadenylylsulfate + Reduced_thioredoxin => Oxidized_thioredoxin + Sulfite + Adenosine_3',5'=bisphosphate	Cysteine metabolism
N-Acetyl-L-glutamate 5-semialdehyde[m] + L-Glutamate[m] => N-Acetylornithine[m] + 2-Oxoglutarate[m]	2.6.1.11	Arginine and proline metabolism	2.6.1.11m	2.41854e-26	1	0	0	2.6.1.11m	1.61525e-26	1	0	0	2.6.1.11m	3.25728e-28	1	0	0		6.1.1.10m	0.999962	ATP[m] + L-Methionine[m] + tRNA(Met)[m] => AMP[m] + Diphosphate[m] + L-Methionyl-tRNA[m]	Aminoacyl-tRNA biosynthesis		2.3.1.30c	0	L=Serine + Acetyl=CoA => CoA + O=Acetyl=L=serine	Cysteine metabolism
L-Ornithine[c] + 2-Oxoglutarate[c] => L-Glutamate 5-semialdehyde[c] + L-Glutamate[c]	2.6.1.13	Arginine and proline metabolism	2.6.1.13c	0.999876	0	0	1	2.6.1.13c	0.999962	0	0	1	2.6.1.13c	1.00002	0	0	1		6.1.1.11c	0.999962	ATP[c] + L-Serine[c] + tRNA(Ser)[c] => AMP[c] + Diphosphate[c] + L-Seryl-tRNA(Ser)[c]	Aminoacyl-tRNA biosynthesis		2.3.1.31c	0	Acetyl=CoA + L=Homoserine <=> CoA + O=Acetyl=L=homoserine	Cysteine metabolism
ATP[c] + L-Glutamate[c] => ADP[c] + L-Glutamyl 5-phosphate[c]	2.7.2.11	Arginine and proline metabolism	2.7.2.11c	-2.23406e-17	1	0	0	2.7.2.11c	0	1	0	0	2.7.2.11c	0.999825	0	0	1		6.1.1.11c	0.999962	ATP[c] + L-Serine[c] + tRNA(Sec)[c] => AMP[c] + Diphosphate[c] + L-Seryl-tRNA(Sec)[c]	Aminoacyl-tRNA biosynthesis		2.5.1.47c	0	O=Acetyl=L=serine + Hydrogen_sulfide => Acetate + L=Cysteine	Cysteine metabolism
ATP[m] + N-Acetyl-L-glutamate[m] => ADP[m] + N-Acetyl-L-glutamate 5-phosphate[m]	2.7.2.8	Arginine and proline metabolism	2.7.2.8m	2.41854e-26	1	0	0	2.7.2.8m	1.61525e-26	1	0	0	2.7.2.8m	3.25728e-28	1	0	0		6.1.1.11m	0.999962	ATP[m] + L-Serine[m] + tRNA(Ser)[m] => AMP[m] + Diphosphate[m] + L-Seryl-tRNA(Ser)[m]	Aminoacyl-tRNA biosynthesis		2.7.1.25c	0	Adenylylsulfate + ATP => ADP + 3'=Phosphoadenylylsulfate	Cysteine metabolism
N-Acetylornithine[c] + H2O[c] => Acetate[c] + L-Ornithine[c]	3.5.1.14	Arginine and proline metabolism	3.5.1.14c	0.999876				3.5.1.14c	0.999962										6.1.1.11m	0.999962	ATP[m] + L-Serine[m] + tRNA(Sec)[m] => AMP[m] + Diphosphate[m] + L-Seryl-tRNA(Sec)[m]	Aminoacyl-tRNA biosynthesis		e	0	Biomass => BMxt	Exchange reactions
Urea-1-carboxylate[c] + H2O[c] => 2 CO2[c] + 2 NH3[c]	3.5.1.54	Arginine and proline metabolism	3.5.1.54c	0.999876	0	0	1	3.5.1.54c	0.999962	0	0	1	3.5.1.54c	1.00002	0	0	1		6.1.1.12 6.1.1.23c	0.999962	tRNA(Asp)[c] + L-Aspartate[c] + ATP[c] => L-Aspartyl-tRNA(Asp)[c] + Diphosphate[c] + AMP[c]	Aminoacyl-tRNA biosynthesis		b	0	BMxt => BMxtX	Exchange reactions
L-Arginine[c] + H2O[c] => L-Ornithine[c] + Urea[c]	3.5.3.1	Arginine and proline metabolism	3.5.3.1c	0.999876	0	0	1	3.5.3.1c	0.999962	0	0	1	3.5.3.1c	1.00002	0	0	1		6.1.1.12 6.1.1.23m	0.999962	tRNA(Asp)[m] + L-Aspartate[m] + ATP[m] => L-Aspartyl-tRNA(Asp)[m] + Diphosphate[m] + AMP[m]	Aminoacyl-tRNA biosynthesis		b	0	SLFxtX => SLFxt	Exchange reactions
L-Ornithine[c] => Putrescine[c] + CO2[c]	4.1.1.17	Arginine and proline metabolism	4.1.1.17c	0.999876	0	0	1	4.1.1.17c	0.999962	0	0	1	4.1.1.17c	1.00002	0	0	1		6.1.1.14c	0.999962	ATP[c] + Glycine[c] + tRNA(Gly)[c] => AMP[c] + Diphosphate[c] + Glycyl-tRNA(Gly)[c]	Aminoacyl-tRNA biosynthesis		c	0	0.008290 Decanoyl=CoA + 0.008277 Dodecanoyl=CoA + 0.019114 Tetradecanoyl=CoA + 0.005707 Tetradecanoyl=9=ene=CoA + 0.154233 Hexadecanoyl=CoA + 0.604950 Hexadecanoyl=9=ene=CoA + 0.037531 Octadecanoyl=CoA + 0.161896 Octadecanoyl=9=ene=CoA => AcylCoAs	Fatty acid biosynthesis
D-4-Hydroxy-2-oxoglutarate[c] => Pyruvate[c] + Glyoxylate[c]	4.1.1.3	Arginine and proline metabolism	4.1.1.3c	0.999876				4.1.1.3c	0.999962										6.1.1.14m	0.999962	ATP[m] + Glycine[m] + tRNA(Gly)[m] => AMP[m] + Diphosphate[m] + Glycyl-tRNA(Gly)[m]	Aminoacyl-tRNA biosynthesis		c	0	3=Hydroxy=C20=CoA => Trans=2=C20=CoA	Fatty acid biosynthesis
ATP[c] + Urea[c] + CO2[c] => ADP[c] + Orthophosphate[c] + Urea-1-carboxylate[c]	6.3.4.6	Arginine and proline metabolism	6.3.4.6c	0.999876	0	0	1	6.3.4.6c	0.999962	0	0	1	6.3.4.6c	1.00002	0	0	1		6.1.1.15c	0.999962	ATP[c] + L-Proline[c] + tRNA(Pro)[c] => AMP[c] + Diphosphate[c] + L-Prolyl-tRNA(Pro)[c]	Aminoacyl-tRNA biosynthesis		c	0	3=Hydroxy=C22=CoA => Trans=2=C22=CoA	Fatty acid biosynthesis
L-Glutamate 5-semialdehyde[m] <=> (S)-1-Pyrroline-5-carboxylate[m] + H2O[m]	non enzymatic	Arginine and proline metabolism	non enzymaticm	0.999876				non enzymaticm	0.999962										6.1.1.15m	0.999962	ATP[m] + L-Proline[m] + tRNA(Pro)[m] => AMP[m] + Diphosphate[m] + L-Prolyl-tRNA(Pro)[m]	Aminoacyl-tRNA biosynthesis		c	0	3=Hydroxy=C24=CoA => Trans=2=C24=CoA	Fatty acid biosynthesis
L-Glutamate 5-semialdehyde[c] <=> (S)-1-Pyrroline-5-carboxylate[c] + H2O[c]	non enzymatic	Arginine and proline metabolism	non enzymaticc	1.61236e-26				non enzymaticc	0										6.1.1.16c	0.999962	ATP[c] + L-Cysteine[c] + tRNA(Cys)[c] => AMP[c] + Diphosphate[c] + L-Cysteinyl-tRNA(Cys)[c]	Aminoacyl-tRNA biosynthesis		c	0	3=Hydroxy=C26=CoA => Trans=2=C26=CoA	Fatty acid biosynthesis
		Arginine and proline metabolism		100	29.1667	0	70.8333		100	33.3333	0	66.6667		100	29.1667	0	70.8333		6.1.1.16m	0.999962	ATP[m] + L-Cysteine[m] + tRNA(Cys)[m] => AMP[m] + Diphosphate[m] + L-Cysteinyl-tRNA(Cys)[m]	Aminoacyl-tRNA biosynthesis		c	0	C20=CoA + Malonyl=CoA => 3=Keto=C22=CoA + CoA + CO2	Fatty acid biosynthesis
REACTION	EC-NUMBER	SUBSYSTEM	ppa	COEFICIENT	E	PE	NE	pic	COEFICIENT	E	PE	NE	sce	COEFICIENT	E	PE	NE		6.1.1.17 6.1.1.24c	0.999962	tRNA(Glu)[c] + L-Glutamate[c] + ATP[c] => L-Glutamyl-tRNA(Glu)[c] + Diphosphate[c] + AMP[c]	Aminoacyl-tRNA biosynthesis		c	0	C22=CoA + Malonyl=CoA => 3=Keto=C24=CoA + CoA + CO2	Fatty acid biosynthesis
(S)-Malate[m] + NAD+[m] <=> Oxaloacetate[m] + NADH[m] + H+[m]	1.1.1.37	Citrate cycle (TCA cycle)	1.1.1.37m	0.988607	0	0	1	1.1.1.37m	0.94433	0	1	0	1.1.1.37m	1.00002	0	0	1		6.1.1.17 6.1.1.24m	0.999962	tRNA(Glu)[m] + L-Glutamate[m] + ATP[m] => L-Glutamyl-tRNA(Glu)[m] + Diphosphate[m] + AMP[m]	Aminoacyl-tRNA biosynthesis		c	0	C24=CoA + Malonyl=CoA => 3=Keto=C26=CoA + CoA + CO2	Fatty acid biosynthesis
Isocitrate[c] + NADP+[c] => Oxalosuccinate[c] + NADPH[c] + H+[c]	1.1.1.42	Citrate cycle (TCA cycle)	1.1.1.42c	0.999876	0	0	1	1.1.1.42c	0.999962	0	0	1	1.1.1.42c	0.991832	0	0	1		6.1.1.18c	0.999962	ATP[c] + L-Glutamine[c] + tRNA(Gln)[c] => AMP[c] + Diphosphate[c] + Glutaminyl-tRNA[c]	Aminoacyl-tRNA biosynthesis		c	0	Octadecanoyl=CoA + Malonyl=CoA => 3=Keto=C20=CoA + CoA + CO2	Fatty acid biosynthesis
Isocitrate[m] + NAD+[m] => Oxalosuccinate[m] + NADH[m] + H+[m]	1.1.1.42	Citrate cycle (TCA cycle)	1.1.1.42m	0.999876	0	0	1	1.1.1.42m	0.999962	0	0	1	1.1.1.42m	0.995232	0	0	1		6.1.1.18m	0.999962	ATP[m] + L-Glutamine[m] + tRNA(Gln)[m] => AMP[m] + Diphosphate[m] + Glutaminyl-tRNA[m]	Aminoacyl-tRNA biosynthesis		1.-.-.-c	0	3=Keto=C20=CoA + NADPH => 3=Hydroxy=C20=CoA + NADP+	Fatty acid biosynthesis
Oxalosuccinate[c] => 2-Oxoglutarate[c] + CO2[c]	1.1.1.42	Citrate cycle (TCA cycle)	1.1.1.42c	0.999876	0	0	1	1.1.1.42c	0.999962	0	0	1	1.1.1.42c	0.991832	0	0	1		6.1.1.19c	0.999962	ATP[c] + L-Arginine[c] + tRNA(Arg)[c] => AMP[c] + Diphosphate[c] + L-Arginyl-tRNA(Arg)[c]	Aminoacyl-tRNA biosynthesis		1.-.-.-c	0	3=Keto=C22=CoA + NADPH => 3=Hydroxy=C22=CoA + NADP+	Fatty acid biosynthesis
Oxalosuccinate[m] => 2-Oxoglutarate[m] + CO2[m]	1.1.1.42	Citrate cycle (TCA cycle)	1.1.1.42m	0.999876	0	0	1	1.1.1.42m	0.999962	0	0	1	1.1.1.42m	0.995232	0	0	1		6.1.1.19m	0.999962	ATP[m] + L-Arginine[m] + tRNA(Arg)[m] => AMP[m] + Diphosphate[m] + L-Arginyl-tRNA(Arg)[m]	Aminoacyl-tRNA biosynthesis		1.-.-.-c	0	3=Keto=C24=CoA + NADPH => 3=Hydroxy=C24=CoA + NADP+	Fatty acid biosynthesis
2-Oxoglutarate[m] + Thiamin diphosphate[m] => 3-Carboxy-1-hydroxypropyl-ThPP[m] + CO2[m]	1.2.4.2	Citrate cycle (TCA cycle)	1.2.4.2m	0.999876	0	0	1	1.2.4.2m	0.987969	0	0	1	1.2.4.2m	0.967969	0	1	0		6.1.1.2c	0.999962	ATP[c] + L-Tryptophan[c] + tRNA(Trp)[c] => AMP[c] + Diphosphate[c] + L-Tryptophanyl-tRNA(Trp)[c]	Aminoacyl-tRNA biosynthesis		1.-.-.-c	0	3=Keto=C26=CoA + NADPH => 3=Hydroxy=C26=CoA + NADP+	Fatty acid biosynthesis
3-Carboxy-1-hydroxypropyl-ThPP[m] + Enzyme N6-(lipoyl)lysine[m] => [Dihydrolipoyllysine-residue succinyltransferase] S-succinyldihydrolipoyllysine[m] + Thiamin diphosphate[m]	1.2.4.2	Citrate cycle (TCA cycle)	1.2.4.2m	0.999876	0	0	1	1.2.4.2m	0.987969	0	0	1	1.2.4.2m	0.967969	0	1	0		6.1.1.2m	0.999962	ATP[m] + L-Tryptophan[m] + tRNA(Trp)[m] => AMP[m] + Diphosphate[m] + L-Tryptophanyl-tRNA(Trp)[m]	Aminoacyl-tRNA biosynthesis		1.14.19.1c	0	Hexadecanoyl=CoA + Oxygen => Hexadecanoyl=9=ene=CoA	Fatty acid biosynthesis
Enzyme N6-(dihydrolipoyl)lysine[m] + NAD+[m] => Enzyme N6-(lipoyl)lysine[m] + NADH[m] + H+[m]	1.8.1.4	Citrate cycle (TCA cycle)	1.8.1.4m	0.999876	0	0	1	1.8.1.4m	0.999962	0	0	1	1.8.1.4m	0.89967	0	1	0		6.1.1.20c	0.999962	ATP[c] + L-Phenylalanine[c] + tRNA(Phe)[c] => AMP[c] + Diphosphate[c] + L-Phenylalanyl-tRNA(Phe)[c]	Aminoacyl-tRNA biosynthesis		1.14.19.1c	0	Octadecanoyl=CoA + Oxygen => Octadecanoyl=9=ene=CoA	Fatty acid biosynthesis
CoA[m] + [Dihydrolipoyllysine-residue succinyltransferase] S-succinyldihydrolipoyllysine[m] => Succinyl-CoA[m] + Enzyme N6-(dihydrolipoyl)lysine[m]	2.3.1.61	Citrate cycle (TCA cycle)	2.3.1.61m	0.999876				2.3.1.61m	0.987969										6.1.1.20m	0.999962	ATP[m] + L-Phenylalanine[m] + tRNA(Phe)[m] => AMP[m] + Diphosphate[m] + L-Phenylalanyl-tRNA(Phe)[m]	Aminoacyl-tRNA biosynthesis		1.14.19.1c	0	Tetradecanoyl=CoA + Oxygen => Tetradecanoyl=9=ene=CoA	Fatty acid biosynthesis
Acetyl-CoA[m] + H2O[m] + Oxaloacetate[m] => Citrate[m] + CoA[m]	2.3.3.1	Citrate cycle (TCA cycle)	2.3.3.1m	0.960746	0	1	0	2.3.3.1m	0.948173	0	1	0	2.3.3.1m	0.931854	0	1	0		6.1.1.21c	0.999962	ATP[c] + L-Histidine[c] + tRNA(His)[c] => AMP[c] + Diphosphate[c] + L-Histidyl-tRNA(His)[c]	Aminoacyl-tRNA biosynthesis		1.3.1.38c	0	Trans=2=C20=CoA + NADPH => C20=CoA + NADP+	Fatty acid biosynthesis
Acetyl-CoA[p] + H2O[p] + Oxaloacetate[p] => Citrate[p] + CoA[p]	2.3.3.1	Citrate cycle (TCA cycle)	2.3.3.1p	0.999876				2.3.3.1p	0.999962										6.1.1.21m	0.999962	ATP[m] + L-Histidine[m] + tRNA(His)[m] => AMP[m] + Diphosphate[m] + L-Histidyl-tRNA(His)[m]	Aminoacyl-tRNA biosynthesis		1.3.1.38c	0	Trans=2=C22=CoA + NADPH => C22=CoA + NADP+	Fatty acid biosynthesis
(S)-Malate[m] <=> Fumarate[m] + H2O[m]	4.2.1.2	Citrate cycle (TCA cycle)	4.2.1.2m	0.999876	0	0	1	4.2.1.2m	0.999962	0	0	1	4.2.1.2m	1.00002	0	0	1		6.1.1.22c	0.999962	ATP[c] + L-Asparagine[c] + tRNA(Asn)[c] => AMP[c] + Diphosphate[c] + L-Asparaginyl-tRNA(Asn)[c]	Aminoacyl-tRNA biosynthesis		1.3.1.38c	0	Trans=2=C24=CoA + NADPH => C24=CoA + NADP+	Fatty acid biosynthesis
(S)-Malate[c] <=> Fumarate[c] + H2O[c]	4.2.1.2	Citrate cycle (TCA cycle)	4.2.1.2c	0.999876	0	0	1	4.2.1.2c	0.999962	0	0	1	4.2.1.2c	1.00002	0	0	1		6.1.1.22m	0.999962	ATP[m] + L-Asparagine[m] + tRNA(Asn)[m] => AMP[m] + Diphosphate[m] + L-Asparaginyl-tRNA(Asn)[m]	Aminoacyl-tRNA biosynthesis		1.3.1.38c	0	Trans=2=C26=CoA + NADPH => C26=CoA + NADP+	Fatty acid biosynthesis
Citrate[m] <=> Isocitrate[m]	4.2.1.3	Citrate cycle (TCA cycle)	4.2.1.3m	0.999876	0	0	1	4.2.1.3m	0.948173	0	1	0	4.2.1.3m	2.89032e-21	1	0	0		6.1.1.3c	0.999962	ATP[c] + L-Threonine[c] + tRNA(Thr)[c] => AMP[c] + Diphosphate[c] + L-Threonyl-tRNA(Thr)[c]	Aminoacyl-tRNA biosynthesis		2.3.1.9c	0	2.000000 Acetyl=CoA <=> CoA + Acetoacetyl=CoA	Fatty acid biosynthesis
Citrate[p] <=> Isocitrate[p]	4.2.1.3	Citrate cycle (TCA cycle)	4.2.1.3p	0.999876				4.2.1.3p	0.999962										6.1.1.3m	0.999962	ATP[m] + L-Threonine[m] + tRNA(Thr)[m] => AMP[m] + Diphosphate[m] + L-Threonyl-tRNA(Thr)[m]	Aminoacyl-tRNA biosynthesis		6.3.3.2c	0	ATP + 10=Formyltetrahydrofolate => ADP + Orthophosphate + 5=Methyltetrahydrofolate	Folate metabolism
Citrate[c] <=> Isocitrate[c]	4.2.1.3	Citrate cycle (TCA cycle)	4.2.1.3c	0.999876															6.1.1.4c	0.999962	ATP[c] + L-Leucine[c] + tRNA(Leu)[c] => AMP[c] + Diphosphate[c] + L-Leucyl-tRNA[c]	Aminoacyl-tRNA biosynthesis		2.7.7.13c	0	GTP + alpha=D=Mannose_1=phosphate => Pyrophosphate + GDPmannose	Fructose and mannose metabolism
GTP[m] + Succinate[m] + CoA[m] <=> GDP[m] + Orthophosphate[m] + Succinyl-CoA[m]	6.2.1.4	Citrate cycle (TCA cycle)	6.2.1.4m	0.999876				6.2.1.4m	0.987969										6.1.1.4m	0.999962	ATP[m] + L-Leucine[m] + tRNA(Leu)[m] => AMP[m] + Diphosphate[m] + L-Leucyl-tRNA[m]	Aminoacyl-tRNA biosynthesis		5.3.1.8c	0	D=Mannose_6=phosphate <=> beta=D=Fructose_6=phosphate	Fructose and mannose metabolism
(S)-Malate[c] + NAD+[c] <=> Oxaloacetate[c] + NADH[c] + H+[c]	1.1.1.37	Citrate cycle (TCA cycle)	1.1.1.37c	0.999876	0	0	1	1.1.1.37c	0.961733	0	1	0	1.1.1.37c	1.00002	0	0	1		6.1.1.5c	0.999962	ATP[c] + L-Isoleucine[c] + tRNA(Ile)[c] => AMP[c] + Diphosphate[c] + L-Isoleucyl-tRNA(Ile)[c]	Aminoacyl-tRNA biosynthesis		5.4.2.8c	0	D=Mannose_6=phosphate <=> alpha=D=Mannose_1=phosphate	Fructose and mannose metabolism
		Citrate cycle (TCA cycle)		100	0	5.55556	94.4444		100	0	22.2222	77.7778		100	5.55556	22.2222	72.2222		6.1.1.5m	0.999962	ATP[m] + L-Isoleucine[m] + tRNA(Ile)[m] => AMP[m] + Diphosphate[m] + L-Isoleucyl-tRNA(Ile)[m]	Aminoacyl-tRNA biosynthesis		6.3.1.2c	0	L=Glutamate + NH3 + ATP => L=Glutamine + ADP + Orthophosphate	Glutamate metabolism (aminosugars metabolism)
3-Sulfopyruvate[c] + NADH[c] + H+[c] <=> 3-Sulfolactate[c] + NAD+[c]	1.1.1.272	Cysteine and methionine metabolism	1.1.1.272c	0.999876				1.1.1.272c	0.999962										6.1.1.6c	0.999962	ATP[c] + L-Lysine[c] + tRNA(Lys)[c] => AMP[c] + Diphosphate[c] + L-Lysyl-tRNA[c]	Aminoacyl-tRNA biosynthesis		2.3.1.20c	0	AcylCoAs + Diacylglycerol => Triacylglycerol + CoA	Glycerol metabolism (glycerolipid metabolism)
L-Aspartate 4-semialdehyde[c] + NADH[c] + H+[c] => L-Homoserine[c] + NAD+[c]	1.1.1.3	Cysteine and methionine metabolism	1.1.1.3c	0.999876	0	0	1	1.1.1.3c	0.999962	0	0	1	1.1.1.3c	1.00002	0	0	1		6.1.1.6m	0.999962	ATP[m] + L-Lysine[m] + tRNA(Lys)[m] => AMP[m] + Diphosphate[m] + L-Lysyl-tRNA[m]	Aminoacyl-tRNA biosynthesis		4.3.1.19m	0	L=ThreonineM => NH3M + 2=OxobutanoateM	Glycine, serine, and threonine metabolism
L-Cysteine[c] + Oxygen[c] => 3-Sulfino-L-alanine[c]	1.13.11.20	Cysteine and methionine metabolism	1.13.11.20c	0.999876				1.13.11.20c	0.999962										6.1.1.7c	0.999962	ATP[c] + L-Alanine[c] + tRNA(Ala)[c] => AMP[c] + Diphosphate[c] + L-Alanyl-tRNA[c]	Aminoacyl-tRNA biosynthesis		2.4.1.11c	0	UDPglucose => UDP + Glycogen	Glycogen metabolism
1,2-Dihydroxy-5-(methylthio)pent-1-en-3-one[c] + Oxygen[c] => 4-Methylthio-2-oxobutanoic acid[c] + Formate[c]	1.13.11.54	Cysteine and methionine metabolism	1.13.11.54c	0.999876				1.13.11.54c	0.999962										6.1.1.7m	0.999962	ATP[m] + L-Alanine[m] + tRNA(Ala)[m] => AMP[m] + Diphosphate[m] + L-Alanyl-tRNA[m]	Aminoacyl-tRNA biosynthesis		2.4.1.109c	0	Dolichyl_beta=D=mannosyl_phosphate => Dolichyl_phosphate + Mannan	Glycoprotein metabolism
4-Phospho-L-aspartate[c] + NADPH[c] + H+[c] => L-Aspartate 4-semialdehyde[c] + Orthophosphate[c] + NADP+[c]	1.2.1.11	Cysteine and methionine metabolism	1.2.1.11c	0.999876	1	0	0	1.2.1.11c	0.998482	1	0	0	1.2.1.11c	5.85488e-20	1	0	0		6.1.1.9c	0.999962	ATP[c] + L-Valine[c] + tRNA(Val)[c] => AMP[c] + Diphosphate[c] + L-Valyl-tRNA(Val)[c]	Aminoacyl-tRNA biosynthesis		2.4.1.83c	0	GDPmannose + Dolichyl_phosphate => GDP + Dolichyl_beta=D=mannosyl_phosphate	Glycoprotein metabolism
S-Adenosyl-L-methionine[c] + L-Homocysteine[c] => S-Adenosyl-L-homocysteine[c] + L-Methionine[c]	2.1.1.10	Cysteine and methionine metabolism	2.1.1.10c	0.999876	0	0	1	2.1.1.10c	0.999962	0	0	1	2.1.1.10c	1.00002	0	0	1		6.1.1.9m	0.999962	ATP[m] + L-Valine[m] + tRNA(Val)[m] => AMP[m] + Diphosphate[m] + L-Valyl-tRNA(Val)[m]	Aminoacyl-tRNA biosynthesis		2.7.6.1c	0	D=Ribose_5=phosphate + ATP <=> 5=Phospho=alpha=D=ribose_1=diphosphate + AMP	Histidine biosynthesis
5-Methyltetrahydrofolate[c] + L-Homocysteine[c] => Tetrahydrofolate[c] + L-Methionine[c]	2.1.1.13	Cysteine and methionine metabolism	2.1.1.13c	-9.39592e-24	1	0	0	2.1.1.13c	5.77377e-25	1	0	0	2.1.1.13c	0	1	0	0		6.3.5.6c	0.999962	L-Aspartyl-tRNA(Asn)[c] + L-Glutamine[c] + ATP[c] + H2O[c] => L-Asparaginyl-tRNA(Asn)[c] + L-Glutamate[c] + Orthophosphate[c] + ADP[c]	Aminoacyl-tRNA biosynthesis		1.1.1.23c	0	L=Histidinol + 2.000000 NAD+ => L=Histidine + 2.000000 NADH	Histidine metabolism
L-Serine[c] + Acetyl-CoA[c] => O-Acetyl-L-serine[c] + CoA[c]	2.3.1.30	Cysteine and methionine metabolism	2.3.1.30c	0.999876	1	0	0	2.3.1.30c	0.999962	1	0	0	2.3.1.30c	0	1	0	0		6.3.5.6m	0.999962	L-Aspartyl-tRNA(Asn)[m] + L-Glutamine[m] + ATP[m] + H2O[m] => L-Asparaginyl-tRNA(Asn)[m] + L-Glutamate[m] + Orthophosphate[m] + ADP[m]	Aminoacyl-tRNA biosynthesis		2.4.2.-c	0	"N=(5'=Phospho=D=1'=ribulosylformimino)=5=amino=1=(5""=phospho=D=ribosyl)=4=imidazolecarboxamide" + L=Glutamine => L=Glutamate + 1=(5'=Phosphoribosyl)=5=amino=4=imidazolecarboxamide + D=erythro=1=(Imidazol=4=yl)glycerol_3=phosphate	Histidine metabolism
Acetyl-CoA[c] + L-Homoserine[c] => CoA[c] + O-Acetyl-L-homoserine[c]	2.3.1.31	Cysteine and methionine metabolism	2.3.1.31c	0.999876	1	0	0	2.3.1.31c	0.999962	1	0	0	2.3.1.31c	0	1	0	0		6.3.5.7c	0.999962	L-Glutamyl-tRNA(Gln)[c] + L-Glutamine[c] + ATP[c] + H2O[c] => Glutaminyl-tRNA[c] + L-Glutamate[c] + Orthophosphate[c] + ADP[c]	Aminoacyl-tRNA biosynthesis		2.4.2.17c	0	5=Phospho=alpha=D=ribose_1=diphosphate + ATP => Pyrophosphate + N1=(5=Phospho=D=ribosyl)=ATP	Histidine metabolism
Acetyl-CoA[m] + L-Homoserine[m] <=> CoA[m] + O-Acetyl-L-homoserine[m]	2.3.1.31	Cysteine and methionine metabolism	2.3.1.31m	0.999876				2.3.1.31m	0.999962										6.3.5.7m	0.999962	L-Glutamyl-tRNA(Gln)[m] + L-Glutamine[m] + ATP[m] + H2O[m] => Glutaminyl-tRNA[m] + L-Glutamate[m] + Orthophosphate[m] + ADP[m]	Aminoacyl-tRNA biosynthesis		2.6.1.9c	0	3=(Imidazol=4=yl)=2=oxopropyl_phosphate + L=Glutamate => 2=Oxoglutarate + L=Histidinol_phosphate	Histidine metabolism
S-Adenosylmethioninamine[c] + Putrescine[c] => 5'-Methylthioadenosine[c] + Spermidine[c]	2.5.1.16	Cysteine and methionine metabolism	2.5.1.16c	0.999876	0	0	1	2.5.1.16c	0.999962	0	0	1	2.5.1.16c	1.00002	0	0	1		3.3.2.6c	0.999962	Leukotriene A4[c] + H2O[c] => Leukotriene B4[c]	Arachidonic acid metabolism		3.1.3.15c	0	L=Histidinol_phosphate => Orthophosphate + L=Histidinol	Histidine metabolism
S-Adenosylmethioninamine[c] + Spermidine[c] => 5'-Methylthioadenosine[c] + Spermine[c]	2.5.1.16	Cysteine and methionine metabolism	2.5.1.16 c	0.999876				2.5.1.16 c	0.999962										1.14.11.2c	0.999962	L-Proline[c] + 2-Oxoglutarate[c] + Oxygen[c] <=> trans-4-Hydroxy-L-proline[c] + Succinate[c] + CO2[c]	Arginine and proline metabolism		3.5.4.19c	0	N1=(5=Phospho=D=ribosyl)=AMP => 5=(5=Phospho=D=ribosylaminoformimino)=1=(5=phosphoribosyl)=imidazole=4=carboxamide	Histidine metabolism
O-Acetyl-L-serine[c] + Hydrogen sulfide[c] => L-Cysteine[c] + Acetate[c]	2.5.1.47	Cysteine and methionine metabolism	2.5.1.47c	0.999876	0	0	1	2.5.1.47c	0.999962	0	0	1	2.5.1.47c	0	1	0	0		1.2.1.38m	1.61525e-26	N-Acetyl-L-glutamate 5-phosphate[m] + NADPH[m] + H+[m] => N-Acetyl-L-glutamate 5-semialdehyde[m] + Orthophosphate[m] + NADP+[m]	Arginine and proline metabolism		3.6.1.31c	0	N1=(5=Phospho=D=ribosyl)=ATP => Pyrophosphate + N1=(5=Phospho=D=ribosyl)=AMP	Histidine metabolism
O-Acetyl-L-serine[m] + Hydrogen sulfide[m] => L-Cysteine[m] + Acetate[m]	2.5.1.47 2.5.1.65	Cysteine and methionine metabolism	2.5.1.47 2.5.1.65m	0.999876				2.5.1.47 2.5.1.65m	0.999962										1.2.1.41c	0	L-Glutamyl 5-phosphate[c] + NADPH[c] + H+[c] => L-Glutamate 5-semialdehyde[c] + Orthophosphate[c] + NADP+[c]	Arginine and proline metabolism		4.2.1.19c	0	D=erythro=1=(Imidazol=4=yl)glycerol_3=phosphate => 3=(Imidazol=4=yl)=2=oxopropyl_phosphate	Histidine metabolism
O-Acetyl-L-homoserine[c] + L-Cysteine[c] => L-Cystathionine[c] + Acetate[c]	2.5.1.48	Cysteine and methionine metabolism	2.5.1.48c	0.999876	0	0	1	2.5.1.48c	0.999962	0	0	1	2.5.1.48c	1.00002	0	0	1		1.5.1.12c	0.999962	L-1-Pyrroline-3-hydroxy-5-carboxylate[c] + NAD+[c] + 2 H2O[c] => L-erythro-4-Hydroxyglutamate[c] + NADH[c] + H+[c]	Arginine and proline metabolism		5.3.1.16c	0	5=(5=Phospho=D=ribosylaminoformimino)=1=(5=phosphoribosyl)=imidazole=4=carboxamide => "N=(5'=Phospho=D=1'=ribulosylformimino)=5=amino=1=(5""=phospho=D=ribosyl)=4=imidazolecarboxamide"	Histidine metabolism
O-Acetyl-L-homoserine[c] + Hydrogen sulfide[c] => L-Homocysteine[c] + Acetate[c]	2.5.1.49	Cysteine and methionine metabolism	2.5.1.49c	0.999876	0	0	1	2.5.1.49c	0.999962	0	0	1	2.5.1.49c	1.00002	0	0	1		1.5.1.12m	0.999962	L-Glutamate 5-semialdehyde[m] + NAD+[m] + H2O[m] <=> L-Glutamate[m] + NADH[m] + H+[m]	Arginine and proline metabolism		1.5.1.10c	0	L=Glutamate + L=2=Aminoadipate_6=semialdehyde + NADPH <=> N6=(L=1,3=Dicarboxypropyl)=L=lysine + NADP+	Lysine metabolism
ATP[c] + L-Methionine[c] + H2O[c] => Orthophosphate[c] + Diphosphate[c] + S-Adenosyl-L-methionine[c]	2.5.1.6	Cysteine and methionine metabolism	2.5.1.6c	0	1	0	0	2.5.1.6c	0	1	0	0	2.5.1.6c	0	1	0	0		1.5.1.2c	0	(S)-1-Pyrroline-5-carboxylate[c] + NADH[c] + H+[c] => L-Proline[c] + NAD+[c]	Arginine and proline metabolism		1.5.1.7c	0	N6=(L=1,3=Dicarboxypropyl)=L=lysine + NAD+ <=> L=Lysine + 2=Oxoglutarate + NADH	Lysine metabolism
3-Sulfino-L-alanine[c] + 2-Oxoglutarate[c] <=> 3-Sulfinylpyruvate[c] + L-Glutamate[c]	2.6.1.1	Cysteine and methionine metabolism	2.6.1.1c	0.999876	0	0	1	2.6.1.1c	0.999962	0	0	1	2.6.1.1c	0.99455	0	0	1		1.5.1.2c	0.999962	trans-4-Hydroxy-L-proline[c] + NAD+[c] => L-1-Pyrroline-3-hydroxy-5-carboxylate[c] + NADH[c] + H+[c]	Arginine and proline metabolism		2.6.1.39c	0	2=Oxoadipate + L=Glutamate <=> L=2=Aminoadipate + 2=Oxoglutarate	Lysine metabolism
4-Methylthio-2-oxobutanoic acid[c] + L-Glutamate[c] => L-Methionine[c] + 2-Oxoglutarate[c]	2.6.1.57	Cysteine and methionine metabolism	2.6.1.57c	0.999876				2.6.1.57c	0.999962										1.5.99.8m	0.999962	NAD+[m] + L-Proline[m] => NADH[m] + (S)-1-Pyrroline-5-carboxylate[m] + H+[m]	Arginine and proline metabolism		2.1.1.13c	0	Homocysteine + 5=Methyltetrahydrofolate => Tetrahydrofolate + L=Methionine	Methionine metabolism
ATP[c] + 5-Methylthio-D-ribose[c] <=> ADP[c] + S-Methyl-5-thio-D-ribose 1-phosphate[c]	2.7.1.100	Cysteine and methionine metabolism	2.7.1.100c	0.999876				2.7.1.100c	0.999962										2.1.3.3c	0	Carbamoyl phosphate[c] + L-Ornithine[c] => Orthophosphate[c] + L-Citrulline[c]	Arginine and proline metabolism		2.5.1.47c	0	O=Acetyl=L=homoserine + Hydrogen_sulfide => Acetate + Homocysteine	Methionine metabolism
ATP[c] + L-Aspartate[c] => ADP[c] + 4-Phospho-L-aspartate[c]	2.7.2.4	Cysteine and methionine metabolism	2.7.2.4c	0.999876	0	0	1	2.7.2.4c	0.998482	0	0	1	2.7.2.4c	5.85488e-20	1	0	0		2.3.1.1m	0.999962	Acetyl-CoA[m] + L-Glutamate[m] => CoA[m] + N-Acetyl-L-glutamate[m]	Arginine and proline metabolism		2.5.1.6c	0	L=Methionine + ATP => Pyrophosphate + Orthophosphate + S=Adenosyl=L=methionine	Methionine metabolism
2,3-Diketo-5-methylthiopentyl-1-phosphate[c] + H2O[c] => 1,2-Dihydroxy-5-(methylthio)pent-1-en-3-one[c] + Orthophosphate[c]	3.1.3.77	Cysteine and methionine metabolism	3.1.3.77c	0.999876				3.1.3.77c	0.999962										2.3.1.35m	0.999585	N-Acetylornithine[m] + L-Glutamate[m] => L-Ornithine[m] + N-Acetyl-L-glutamate[m]	Arginine and proline metabolism		3.3.1.1c	0	S=Adenosyl=L=homocysteine => Homocysteine + Adenosine	Methionine metabolism
5'-Methylthioadenosine[c] + H2O[c] => Adenine[c] + 5-Methylthio-D-ribose[c]	3.2.2.9	Cysteine and methionine metabolism	3.2.2.9c	0.999876				3.2.2.9c	0.999962										2.6.1.1c	0.999962	L-erythro-4-Hydroxyglutamate[c] + 2-Oxoglutarate[c] => D-4-Hydroxy-2-oxoglutarate[c] + L-Glutamate[c]	Arginine and proline metabolism		c	0	0.000206 Acyl_acids + 0.002884 Phosphatidylcholine + 0.001531 1=Phosphatidyl=D=myo=inositol + 0.000373 Phosphatidylserine + 0.000697 Phosphatidylethanolamine + 0.000781 Triacylglycerol + 0.000812 Ergosterol=ester + 0.000125 Ergosta=5,7,22,24(28)=tetraenol + 0.000015 Zymosterol + 0.005603 Ergosterol + 0.000096 Episterol + 0.000114 Fecosterol + 0.000032 Lanosterol + 0.000056 4,4=Dimethylzymosterol …	Other
S-Adenosyl-L-homocysteine[c] + H2O[c] => Adenosine[c] + L-Homocysteine[c]	3.3.1.1	Cysteine and methionine metabolism	3.3.1.1c	0	1	0	0	3.3.1.1c	0	1	0	0	3.3.1.1c	0	1	0	0		2.6.1.11m	1.61525e-26	N-Acetyl-L-glutamate 5-semialdehyde[m] + L-Glutamate[m] => N-Acetylornithine[m] + 2-Oxoglutarate[m]	Arginine and proline metabolism		c	0	0.357337 L=Alanine + 0.135788 L=Arginine + 0.171522 L=Asparagine + 0.171522 L=Aspartate + 0.042880 L=Cysteine + 0.268003 L=Glutamate + 0.268003 L=Glutamine + 0.325176 Glycine + 0.075041 L=Histidine + 0.171522 L=Isoleucine + 0.250136 L=Leucine + 0.239416 L=Lysine + 0.050027 L=Methionine + 0.114348 L=Phenylalanine + 0.128641 L=Proline + 0.253709 L=Serine + 0.196535 L=Threonine + 0.028000 L=Tryptoph…	Other
S-Adenosyl-L-methionine[c] + H+[c] => S-Adenosylmethioninamine[c] + CO2[c]	4.1.1.50	Cysteine and methionine metabolism	4.1.1.50c	0.999876	0	0	1	4.1.1.50c	0.999962	0	0	1	4.1.1.50c	1.00002	0	0	1		2.6.1.13c	0.999962	L-Ornithine[c] + 2-Oxoglutarate[c] => L-Glutamate 5-semialdehyde[c] + L-Glutamate[c]	Arginine and proline metabolism		3.6.1.1c	0	Pyrophosphate => 2.000000 Orthophosphate	Oxidative phosphorylation
S-Methyl-5-thio-D-ribulose 1-phosphate[c] => 2,3-Diketo-5-methylthiopentyl-1-phosphate[c] + H2O[c]	4.2.1.109	Cysteine and methionine metabolism	4.2.1.109c	0.999876				4.2.1.109c	0.999962										2.7.2.11c	0	ATP[c] + L-Glutamate[c] => ADP[c] + L-Glutamyl 5-phosphate[c]	Arginine and proline metabolism		5.4.2.2c	0	D=Glucose_1=phosphate <=> alpha=D=Glucose_6=phosphate	Pentose phosphate pathway
L-Serine[c] + Hydrogen sulfide[c] => L-Cysteine[c] + H2O[c]	4.2.1.22	Cysteine and methionine metabolism	4.2.1.22c	0.999766	0	0	1	4.2.1.22c	0.999739	0	0	1	4.2.1.22c	1.00002	0	0	1		2.7.2.8m	1.61525e-26	ATP[m] + N-Acetyl-L-glutamate[m] => ADP[m] + N-Acetyl-L-glutamate 5-phosphate[m]	Arginine and proline metabolism		1.1.1.25c	0	3=Dehydroshikimate + NADPH => Shikimate + NADP+	Phenylalanine, tyrosine, and tryptophan biosynthesis (aromatic amino acids)
L-Cystathionine[c] + H2O[c] <=> L-Cysteine[c] + NH3[c] + 2-Oxobutanoate[c]	4.4.1.1	Cysteine and methionine metabolism	4.4.1.1c	0.999787	0	0	1	4.4.1.1c	0.999854	0	0	1	4.4.1.1c	1.00002	0	0	1		3.5.1.14c	0.999962	N-Acetylornithine[c] + H2O[c] => Acetate[c] + L-Ornithine[c]	Arginine and proline metabolism		2.4.2.18c	0	Anthranilate + 5=Phospho=alpha=D=ribose_1=diphosphate => Pyrophosphate + N=(5=Phospho=D=ribosyl)anthranilate	Phenylalanine, tyrosine, and tryptophan biosynthesis (aromatic amino acids)
L-Cystathionine[c] + H2O[c] => L-Homocysteine[c] + NH3[c] + Pyruvate[c]	4.4.1.8	Cysteine and methionine metabolism	4.4.1.8c	0.999787	0	0	1	4.4.1.8c	0.999854	0	0	1	4.4.1.8c	1.00002	0	0	1		3.5.1.54c	0.999962	Urea-1-carboxylate[c] + H2O[c] => 2 CO2[c] + 2 NH3[c]	Arginine and proline metabolism		2.5.1.19c	0	Shikimate_3=phosphate + Phosphoenolpyruvate => 5=O=(1=Carboxyvinyl)=3=phosphoshikimate + Orthophosphate	Phenylalanine, tyrosine, and tryptophan biosynthesis (aromatic amino acids)
S-Methyl-5-thio-D-ribose 1-phosphate[c] => S-Methyl-5-thio-D-ribulose 1-phosphate[c]	5.3.1.23	Cysteine and methionine metabolism	5.3.1.23c	0.999876				5.3.1.23c	0.999962										3.5.3.1c	0.999962	L-Arginine[c] + H2O[c] => L-Ornithine[c] + Urea[c]	Arginine and proline metabolism		2.5.1.54c	0	D=Erythrose_4=phosphate + Phosphoenolpyruvate => Orthophosphate + 2=Dehydro=3=deoxy=D=arabino=heptonate_7=phosphate	Phenylalanine, tyrosine, and tryptophan biosynthesis (aromatic amino acids)
3-Sulfinylpyruvate[c] + H2O[c] => Sulfite[c] + Pyruvate[c]		Cysteine and methionine metabolism	c	0.999876					0.999962					0					4.1.1.17c	0.999962	L-Ornithine[c] => Putrescine[c] + CO2[c]	Arginine and proline metabolism		2.6.1.-c	0	Phenylpyruvate + L=Glutamate <=> 2=Oxoglutarate + L=Phenylalanine	Phenylalanine, tyrosine, and tryptophan biosynthesis (aromatic amino acids)
		Cysteine and methionine metabolism		100	19.3548	0	80.6452		100	19.3548	0	80.6452		100	25.8065	0	74.1935		4.1.1.3c	0.999962	D-4-Hydroxy-2-oxoglutarate[c] => Pyruvate[c] + Glyoxylate[c]	Arginine and proline metabolism		2.7.1.71c	0	Shikimate + ATP => ADP + Shikimate_3=phosphate	Phenylalanine, tyrosine, and tryptophan biosynthesis (aromatic amino acids)
Tetrahydrofolate[c] + NAD+[c] <=> Dihydrofolate[c] + NADH[c] + H+[c]	1.5.1.3	Folate biosynthesis	1.5.1.3c	0.999876	0	0	1	1.5.1.3c	0.999962	0	0	1	1.5.1.3c	1.00002	0	0	1		6.3.4.6c	0.999962	ATP[c] + Urea[c] + CO2[c] => ADP[c] + Orthophosphate[c] + Urea-1-carboxylate[c]	Arginine and proline metabolism		4.1.1.48c	0	1=(2=Carboxyphenylamino)=1=deoxy=D=ribulose_5=phosphate => CO2 + Indoleglycerol_phosphate	Phenylalanine, tyrosine, and tryptophan biosynthesis (aromatic amino acids)
Folate[m] + 2 NADH[m] + 2 H+[m] => Tetrahydrofolate[m] + 2 NAD+[m]	1.5.1.3	Folate biosynthesis	1.5.1.3m	0.999876	0	0	1	1.5.1.3m	0.983188	0	0	1	1.5.1.3m	1.00002	0	0	1		non enzymaticc	0	L-Glutamate 5-semialdehyde[c] <=> (S)-1-Pyrroline-5-carboxylate[c] + H2O[c]	Arginine and proline metabolism		4.1.3.27c	0	Chorismate + L=Glutamine => L=Glutamate + Pyruvate + Anthranilate	Phenylalanine, tyrosine, and tryptophan biosynthesis (aromatic amino acids)
Tetrahydrofolate[c] + NADP+[c] <=> Dihydrofolate[c] + NADPH[c] + H+[c]	1.5.1.3	Folate biosynthesis	1.5.1.3c	0.999876	0	0	1	1.5.1.3c	0.999962	0	0	1	1.5.1.3c	1.00002	0	0	1		non enzymaticm	0.999962	L-Glutamate 5-semialdehyde[m] <=> (S)-1-Pyrroline-5-carboxylate[m] + H2O[m]	Arginine and proline metabolism		4.2.1.10c	0	3=Dehydroquinate => 3=Dehydroshikimate	Phenylalanine, tyrosine, and tryptophan biosynthesis (aromatic amino acids)
Dihydrofolate[m] + NAD+[m] <=> Folate[m] + NADH[m] + H+[m]	1.5.1.3	Folate biosynthesis	1.5.1.3m	0.999876	0	0	1	1.5.1.3m	0.983188	0	0	1	1.5.1.3m	1.00002	0	0	1		1.10.3.3c	0.999962	4 Fe2+[c] + 4 H+[c] + Oxygen[c] => 4 Fe3+[c] + 2 H2O[c]	Ascorbate and aldarate metabolism		4.2.1.20c	0	Indoleglycerol_phosphate + L=Serine => D=Glyceraldehyde_3=phosphate + L=Tryptophan	Phenylalanine, tyrosine, and tryptophan biosynthesis (aromatic amino acids)
2-Amino-4-hydroxy-6-hydroxymethyl-7,8-dihydropteridine[c] + 4-Aminobenzoate[c] => Dihydropteroate[c] + H2O[c]	2.5.1.15	Folate biosynthesis	2.5.1.15c	0.999876	0	0	1	2.5.1.15c	0.999962	0	0	1	2.5.1.15c	1.00002	0	0	1		1.2.1.18c	0.999962	3-Oxopropanoate[c] + CoA[c] + NAD+[c] => Acetyl-CoA[c] + CO2[c] + NADH[c] + H+[c]	beta-Alanine metabolism		4.2.1.51c	0	Prephenate => CO2 + Phenylpyruvate	Phenylalanine, tyrosine, and tryptophan biosynthesis (aromatic amino acids)
2-Amino-7,8-dihydro-4-hydroxy-6-(diphosphooxymethyl)pteridine[c] + 4-Aminobenzoate[c] => Diphosphate[c] + Dihydropteroate[c]	2.5.1.15	Folate biosynthesis	2.5.1.15c	0.999876	0	0	1	2.5.1.15c	0.999962	0	0	1	2.5.1.15c	1.00002	0	0	1		1.2.1.3c	0.999962	3-Aminopropanal[c] + NAD+[c] + H2O[c] => beta-Alanine[c] + NADH[c] + H+[c]	beta-Alanine metabolism		4.2.3.4c	0	2=Dehydro=3=deoxy=D=arabino=heptonate_7=phosphate => 3=Dehydroquinate + Orthophosphate	Phenylalanine, tyrosine, and tryptophan biosynthesis (aromatic amino acids)
Chorismate[c] + L-Glutamine[c] => 4-Amino-4-deoxychorismate[c] + L-Glutamate[c]	2.6.1.85	Folate biosynthesis	2.6.1.85c	0.999876	0	0	1	2.6.1.85c	0.999962	0	0	1	2.6.1.85c	1.00002	0	0	1		1.2.1.3c	0.999962	4-Aminobutyraldehyde[c] + NAD+[c] + H2O[c] <=> 4-Aminobutanoate[c] + NADH[c] + H+[c]	beta-Alanine metabolism		4.2.3.5c	0	5=O=(1=Carboxyvinyl)=3=phosphoshikimate => Orthophosphate + Chorismate	Phenylalanine, tyrosine, and tryptophan biosynthesis (aromatic amino acids)
ATP[c] + 2-Amino-4-hydroxy-6-hydroxymethyl-7,8-dihydropteridine[c] => AMP[c] + 2-Amino-7,8-dihydro-4-hydroxy-6-(diphosphooxymethyl)pteridine[c]	2.7.6.3	Folate biosynthesis	2.7.6.3c	0.999876	0	0	1	2.7.6.3c	0.999962	0	0	1	2.7.6.3c	1.00002	0	0	1		1.4.3.21 1.4.3.22c	0.999962	1,3-Diaminopropane[c] + Oxygen[c] + H2O[c] => 3-Aminopropanal[c] + NH3[c] + H2O2[c]	beta-Alanine metabolism		5.3.1.24c	0	N=(5=Phospho=D=ribosyl)anthranilate => 1=(2=Carboxyphenylamino)=1=deoxy=D=ribulose_5=phosphate	Phenylalanine, tyrosine, and tryptophan biosynthesis (aromatic amino acids)
2-Amino-4-hydroxy-6-(erythro-1,2,3-trihydroxypropyl)dihydropteridine triphosphate[c] + 3 H2O[c] => 2-Amino-4-hydroxy-6-(D-erythro-1,2,3-trihydroxypropyl)-7,8- dihydropteridine[c] + 3 Orthophosphate[c]	3.1.3.1	Folate biosynthesis	3.1.3.1c	0.999876	0	0	1	3.1.3.1c	0.999962	0	0	1	3.1.3.1c	1.00002	0	0	1		1.5.3.16 c	0.999962	Spermine[c] + Oxygen[c] + H2O[c] => Spermidine[c] + 3-Aminopropanal[c] + H2O2[c]	beta-Alanine metabolism		5.4.99.5c	0	Chorismate => Prephenate	Phenylalanine, tyrosine, and tryptophan biosynthesis (aromatic amino acids)
GTP[c] + H2O[c] => Formamidopyrimidine nucleoside triphosphate[c]	3.5.4.16	Folate biosynthesis	3.5.4.16c	0.999876	0	0	1	3.5.4.16c	0.999962	0	0	1	3.5.4.16c	1.00002	0	0	1		1.5.99.6c	0.999962	Spermidine[c] + Oxygen[c] + H2O[c] => 1,3-Diaminopropane[c] + 4-Aminobutyraldehyde[c] + H2O2[c]	beta-Alanine metabolism		2.7.7.41c	0	Phosphatidate + CTP <=> CDPdiacylglycerol + Pyrophosphate	Phospholipid biosynthesis
2,5-Diamino-6-(5'-triphosphoryl-3',4'-trihydroxy-2'-oxopentyl)-amino-4-oxopyrimidine[c] => 2-Amino-4-hydroxy-6-(erythro-1,2,3-trihydroxypropyl)dihydropteridine triphosphate[c] + H2O[c]	3.5.4.16	Folate biosynthesis	3.5.4.16c	0.999876	0	0	1	3.5.4.16c	0.999962	0	0	1	3.5.4.16c	1.00002	0	0	1		2.6.1.19c	0.999962	beta-Alanine[c] + 2-Oxoglutarate[c] => 3-Oxopropanoate[c] + L-Glutamate[c]	beta-Alanine metabolism		2.7.8.11c	0	CDPdiacylglycerol + myo=Inositol => CMP + 1=Phosphatidyl=D=myo=inositol	Phospholipid biosynthesis
Formamidopyrimidine nucleoside triphosphate[c] + H2O[c] => 2,5-Diaminopyrimidine nucleoside triphosphate[c] + Formate[c]	3.5.4.16	Folate biosynthesis	3.5.4.16c	0.999876	0	0	1	3.5.4.16c	0.999962	0	0	1	3.5.4.16c	1.00002	0	0	1		4.1.1.11c	0.999962	L-Aspartate[c] => beta-Alanine[c] + CO2[c]	beta-Alanine metabolism		2.7.8.8c	0	CDPdiacylglycerol + L=Serine <=> CMP + Phosphatidylserine	Phospholipid biosynthesis
2,5-Diaminopyrimidine nucleoside triphosphate[c] => 2,5-Diamino-6-(5'-triphosphoryl-3',4'-trihydroxy-2'-oxopentyl)-amino-4-oxopyrimidine[c]	3.5.4.16	Folate biosynthesis	3.5.4.16c	0.999876	0	0	1	3.5.4.16c	0.999962	0	0	1	3.5.4.16c	1.00002	0	0	1		6.3.2.1c	0.999962	ATP[c] + (R)-Pantoate[c] + beta-Alanine[c] => AMP[c] + Diphosphate[c] + Pantothenate[c]	beta-Alanine metabolism		3.1.3.-c	0	Phosphatidate => Diacylglycerol + Orthophosphate	Phospholipid biosynthesis
2-Amino-4-hydroxy-6-(D-erythro-1,2,3-trihydroxypropyl)-7,8- dihydropteridine[c] => Glycolaldehyde[c] + 2-Amino-4-hydroxy-6-hydroxymethyl-7,8-dihydropteridine[c]	4.1.2.25	Folate biosynthesis	4.1.2.25c	0.999876	0	0	1	4.1.2.25c	0.999962	0	0	1	4.1.2.25c	1.00002	0	0	1		c	0.999962	0.318 Protein[c] + 0.416 Carbohydrates[c] + 0.09 RNA[c] + 0.001 DNA[c] + 0.0756 Lipids[c] + 19.6794 ATP[c] + 19.6794 H2O[c] => 19.6794 ADP[c] + 19.6794 Orthophosphate[c] + Biomass[c]	Biomass Composition		3.1.3.25c	0	1L=myo=Inositol_1=phosphate => myo=Inositol + Orthophosphate	Phospholipid biosynthesis
4-Amino-4-deoxychorismate[c] => 4-Aminobenzoate[c] + Pyruvate[c]	4.1.3.38	Folate biosynthesis	4.1.3.38c	0.999876				4.1.3.38c	0.999962										c	0.999962	4.32358713282147 1,3-beta-D-Glucan[c] + 0.429391120203532 glycogen[c] + 0.0245063008164882 alpha,alpha-Trehalose[c] => Carbohydrates[c]	Biomass Composition		4.1.1.65c	0	Phosphatidylserine => Phosphatidylethanolamine + CO2	Phospholipid biosynthesis
ATP[c] + Dihydropteroate[c] + L-Glutamate[c] => ADP[c] + Orthophosphate[c] + Dihydrofolate[c]	6.3.2.12	Folate biosynthesis	6.3.2.12c	0.999876	0	0	1	6.3.2.12c	0.999962	0	0	1	6.3.2.12c	1.00002	0	0	1		c	0.999962	0.90673826058499 dAMP[c] + 0.632356142085442 dCMP[c] + 0.633710355569904 dGMP[c] + 0.904922383412643 dTMP[c] => DNA[c]	Biomass Composition		c	0	L=Glutamate_5=semialdehyde <=> (S)=1=Pyrroline=5=carboxylate	Proline biosynthesis
ATP[c] + Tetrahydrofolate[c] + L-Glutamate[c] <=> ADP[c] + Orthophosphate[c] + Tetrahydrofolyl-[Glu](2)[c]	6.3.2.17	Folate biosynthesis	6.3.2.17c	0.999876	0	0	1	6.3.2.17c	0.999962	0	0	1	6.3.2.17c	1.00002	0	0	1		c	0.999962	4.696 Hexadecanoic acid[c] + 1.679 (9Z)-Hexadecenoic acid[c] + 0.928 Octadecanoic acid[c] + 9.32 (9Z)-Octadecenoic acid[c] + 5.787 (9Z,12Z)-Octadecadienoic acid[c] + 5.787 (9Z,12Z,15Z)-Octadecatrienoic acid[c] => Triacylglycerol[c]	Biomass Composition		1.5.1.2c	0	(S)=1=Pyrroline=5=carboxylate + NADPH => L=Proline + NADP+	Proline biosynthesis
5,10-Methylenetetrahydrofolate[c] + NAD+[c] <=> 5,10-Methenyltetrahydrofolate[c] + NADH[c]	1.5.1.15	One carbon pool by folate	1.5.1.15c	0.999876	0	0	1	1.5.1.15c	0.999962	0	0	1	1.5.1.15c	1.00002	0	0	1		c	0.999962	0.572 Triacylglycerol[c] + 0.16 Phospholipids[c] + 0.268 Sterols[c] => Lipids[c]	Biomass Composition		2.1.2.3c	0	1=(5'=Phosphoribosyl)=5=amino=4=imidazolecarboxamide + 10=Formyltetrahydrofolate <=> Tetrahydrofolate + 1=(5'=Phosphoribosyl)=5=formamido=4=imidazolecarboxamide	Purine metabolism
5,10-Methylenetetrahydrofolate[c] + NADP+[c] <=> 5,10-Methenyltetrahydrofolate[c] + NADPH[c]	1.5.1.15	One carbon pool by folate	1.5.1.15c	0.999876	0	0	1	1.5.1.15c	0.999962	0	0	1	1.5.1.15c	1.00002	0	0	1		c	0.999962	0.201 Cardiolipin[c] + 0.100 1,2-Diacyl-sn-glycerol 3-phosphate[c] + 11.69 Phosphatidylcholine[c] + 6.451 Phosphatidylethanolamine[c] + 0.100 Phosphatidylserine[c] + 0.302 1-Phosphatidyl-D-myo-inositol[c] => Phospholipids[c]	Biomass Composition		2.7.4.8c	0	dGMP + ATP <=> dGDP + ADP	Purine metabolism
5,10-Methylenetetrahydrofolate[m] + NADP+[m] <=> 5,10-Methenyltetrahydrofolate[m] + NADPH[m]	1.5.1.15	One carbon pool by folate	1.5.1.15m	0.999876				1.5.1.15m	0.992918										c	0.999962	0.480209007988376 L-Alanine[c] + 0.292337764512222 L-Arginine[c] + 0.716943624207207 L-Asparagine[c] + 0.716943624207207 L-Aspartate[c] + 0.0893020260469612 L-Cysteine[c] + 0.953678240426038 L-Glutamine[c] + 0.953678240426038 L-Glutamate[c] + 0.395961813604451 Glycine[c] + 0.164282029048655 L-Histidine[c] + 0.331091473928828 L-Isoleucine[c] + 0.505483166303554 L-Leucine[c] + 0.545921819607838 L-L…	Biomass Composition		3.5.4.10c	0	1=(5'=Phosphoribosyl)=5=formamido=4=imidazolecarboxamide <=> IMP	Purine metabolism
5,10-Methylenetetrahydrofolate[c] + NADPH[c] + H+[c] => 5-Methyltetrahydrofolate[c] + NADP+[c]	1.5.1.20	One carbon pool by folate	1.5.1.20c	-9.39592e-24				1.5.1.20c	5.77377e-25										c	0.999962	0.869575668679516 AMP[c] + 0.606439078398198 CMP[c] + 0.607737789556065 GMP[c] + 0.867834215081468 UMP[c] => RNA[c]	Biomass Composition		1.8.1.9c	0	Oxidized_thioredoxin + NADPH => NADP+ + Reduced_thioredoxin	Pyrimidine metabolism
10-Formyltetrahydrofolate[c] + NADP+[c] + H2O[c] => Tetrahydrofolate[c] + CO2[c] + NADPH[c] + H+[c]	1.5.1.6	One carbon pool by folate	1.5.1.6c	0.999876				1.5.1.6c	0.999962										c	0.999962	0.04 Episterol[c] + 2.34 Ergosterol[c] + 0.04 Fecosterol[c] + 0.01 Lanosterol[c] + 0.1 Zymosterol[c] => Sterols[c]	Biomass Composition		2.1.1.45c	0	dUMP + 5,10=Methylenetetrahydrofolate => Dihydrofolate + dTMP	Pyrimidine metabolism
10-Formyltetrahydrofolate[m] + NADP+[m] + H2O[m] => Tetrahydrofolate[m] + CO2[m] + NADPH[m] + H+[m]	1.5.1.6	One carbon pool by folate	1.5.1.6m	0				1.5.1.6m	0.999962										1.14.19.1c	2.4768e-12	Stearoyl-[acp][c] + 2 Ferrocytochrome b5[c] + Oxygen[c] + 2 H+[c] => (9Z)-Octadecenoyl-[acp][c] + 2 Ferricytochrome b5[c] + 2 H2O[c]	Biosynthesis of unsaturated fatty acids		2.7.4.11c	0	dAMP + ATP <=> dADP + ADP	Salvage pathways
5,10-Methylenetetrahydrofolate[c] + Glycine[c] + H2O[c] <=> Tetrahydrofolate[c] + L-Serine[c]	2.1.2.1	One carbon pool by folate	2.1.2.1c	0.981448	0	0	1	2.1.2.1c	0.997915	0	0	1	2.1.2.1c	1.00002	0	0	1		1.14.19.2c	0	Hexadecanoyl-[acp][c] + NADPH[c] + Oxygen[c] <=> Hexadecenoyl-[acyl-carrier protein][c] + NADP+[c] + 2 H2O[c]	Biosynthesis of unsaturated fatty acids		c	0	C26=CoA => LongAcylCoA	Sphingoglycolipid metabolism
5,10-Methylenetetrahydrofolate[m] + Glycine[m] + H2O[m] <=> Tetrahydrofolate[m] + L-Serine[m]	2.1.2.1	One carbon pool by folate	2.1.2.1m	0.999876	0	0	1	2.1.2.1m	0.993853	0	0	1	2.1.2.1m	1.00002	0	0	1		1.14.19.2c	2.05883e-32	(9Z,12Z)-Octadecadienoyl-[acp][c] + NADPH[c] + Oxygen[c] => (9Z,12Z,15Z)-Octadecatrienoyl-[acp][c] + NADP+[c] + 2 H2O[c]	Biosynthesis of unsaturated fatty acids		c	0	D=Ceramide + 1=Phosphatidyl=D=myo=inositol => Inositol=phosphoryl=D=ceramide	Sphingoglycolipid metabolism
5,10-Methenyltetrahydrofolate[c] + H2O[c] => 5-Formyltetrahydrofolate[c]	2.1.2.10	One carbon pool by folate	2.1.2.10c	0.999876	0	0	1	2.1.2.10c	0.999962	0	0	1	2.1.2.10c	1.00002	0	0	1		1.14.19.2c	5.59698e-13	(9Z)-Octadecenoyl-[acp][c] + NADPH[c] + Oxygen[c] => (9Z,12Z)-Octadecadienoyl-[acp][c] + NADP+[c] + 2 H2O[c]	Biosynthesis of unsaturated fatty acids		c	0	Inositol=phosphoryl=D=ceramide + GDPmannose => Mannose=inositol=P=D=ceramide	Sphingoglycolipid metabolism
5,10-Methenyltetrahydrofolate[m] + H2O[m] => 5-Formyltetrahydrofolate[m]	2.1.2.10	One carbon pool by folate	2.1.2.10m	0.999876	0	0	1	2.1.2.10m	0.999962	0	0	1	2.1.2.10m	1.00002	0	0	1		1.3.1.38c	2.4768e-12	(2E)-Octadecenoyl-[acp][c] + NADPH[c] + H+[c] => Stearoyl-[acp][c] + NADP+[c]	Biosynthesis of unsaturated fatty acids		c	0	Inositol=phosphoryl=P=ceramide + GDPmannose => Mannose=inositol=P=P=ceramide	Sphingoglycolipid metabolism
ATP[c] + 5-Formyltetrahydrofolate[c] + H+[c] => ADP[c] + Orthophosphate[c] + 5,10-Methenyltetrahydrofolate[c]	6.3.3.2	One carbon pool by folate	6.3.3.2c	0.999876	0	0	1	6.3.3.2c	0.999962	0	0	1	6.3.3.2c	0	1	0	0		3.1.2.14c	0	Hexadecenoyl-[acyl-carrier protein][c] + H2O[c] => Acyl-carrier protein[c] + (9Z)-Hexadecenoic acid[c]	Biosynthesis of unsaturated fatty acids		c	0	P=Ceramide + 1=Phosphatidyl=D=myo=inositol => Inositol=phosphoryl=P=ceramide	Sphingoglycolipid metabolism
ATP[m] + 5-Formyltetrahydrofolate[m] + H+[m] => ADP[m] + Orthophosphate[m] + 5,10-Methenyltetrahydrofolate[m]	6.3.3.2	One carbon pool by folate	6.3.3.2m	0.999876	0	0	1	6.3.3.2m	0.999962	0	0	1	6.3.3.2m	1.00002	0	0	1		3.1.2.2c	-4.7931e-11	(9Z,12Z)-Octadecadienoyl-[acp][c] + H2O[c] <=> Acyl-carrier protein[c] + (9Z,12Z)-Octadecadienoic acid[c]	Biosynthesis of unsaturated fatty acids		1.-.-.-c	0	Sphinganine + Oxygen + NADPH => Phytosphingosine + NADP+	Sphingoglycolipid metabolism
Tetrahydrofolate[c] + Formate[c] + ATP[c] => ADP[c] + Orthophosphate[c] + 10-Formyltetrahydrofolate[c]	6.3.4.3	One carbon pool by folate	6.3.4.3c	0	1	0	0	6.3.4.3c	0	1	0	0	6.3.4.3c	1.00002	0	0	1		3.1.2.2c	-4.67852e-13	(9Z)-Octadecenoyl-[acp][c] + H2O[c] => Acyl-carrier protein[c] + (9Z)-Octadecenoic acid[c]	Biosynthesis of unsaturated fatty acids		2.-.-.-c	0	Mannose=inositol=P=D=ceramide + 1=Phosphatidyl=D=myo=inositol => Inositol=mannose=P=inositol=P=D=ceramide	Sphingoglycolipid metabolism
		One carbon pool by folate		100	3.33333	0	96.6667		100	3.33333	0	96.6667		100	3.33333	0	96.6667		3.1.2.2c	2.05883e-32	(9Z,12Z,15Z)-Octadecatrienoyl-[acp][c] + H2O[c] => Acyl-carrier protein[c] + (9Z,12Z,15Z)-Octadecatrienoic acid[c]	Biosynthesis of unsaturated fatty acids		2.-.-.-c	0	Mannose=inositol=P=P=ceramide + 1=Phosphatidyl=D=myo=inositol => Inositol=mannose=P=inositol=P=P=ceramide	Sphingoglycolipid metabolism
																			6.2.1.3c	0.999962	(9Z)-Octadecenoic acid[c] + ATP[c] + CoA[c] => (9Z)-Octadecenoyl-CoA[c] + AMP[c] + Diphosphate[c]	Biosynthesis of unsaturated fatty acids		2.3.1.24c	0	Phytosphingosine + LongAcylCoA => P=Ceramide + CoA	Sphingoglycolipid metabolism
D-Sorbitol 6-phosphate[c] + NAD+[c] <=> beta-D-Fructose 6-phosphate[c] + NADH[c] + H+[c]	1.1.1.140	Fructose and mannose metabolism	1.1.1.140c	0.999876				1.1.1.140c	0.999962										6.2.1.3c	0.999962	(9Z,12Z)-Octadecadienoic acid[c] + ATP[c] + CoA[c] => (9Z,12Z)-Octadecadienoyl-CoA[c] + AMP[c] + Diphosphate[c]	Biosynthesis of unsaturated fatty acids		2.4.1.34c	0	UDPglucose => 1,3=beta=D=Glucan + UDP	Starch and sucrose metabolism
ATP[c] + beta-D-Fructose[c] => ADP[c] + beta-D-Fructose 6-phosphate[c]	2.7.1.1	Fructose and mannose metabolism	2.7.1.1c	0.999876	0	0	1	2.7.1.1c	0.999962	0	0	1	2.7.1.1c	1.00002	0	0	1		6.2.1.3c	0.999962	(9Z,12Z,15Z)-Octadecatrienoic acid[c] + ATP[c] + CoA[c] => (9Z,12Z,15Z)-Octadecatrienoyl-CoA[c] + AMP[c] + Diphosphate[c]	Biosynthesis of unsaturated fatty acids		1.1.1.170c	0	Intermediate_Methylzymosterol_I => Intermediate_Methylzymosterol_II + CO2	Sterol biosynthesis
ATP[c] + D-Mannose[c] => ADP[c] + D-Mannose 6-phosphate[c]	2.7.1.1	Fructose and mannose metabolism	2.7.1.1c	0.999876	0	0	1	2.7.1.1c	0.999962	0	0	1	2.7.1.1c	1.00002	0	0	1		1.1.1.-c	0.999962	3-Eicosanoyl-CoA[c] + NADPH[c] + H+[c] => 3-Hydroxyeicosanoyl-CoA[c] + NADP+[c]	Biosynthesis of very long fatty acids		1.1.1.170c	0	Intermediate_Zymosterol_I => Intermediate_Zymosterol_II + CO2	Sterol biosynthesis
D-Sorbitol[c] + ATP[c] => D-Sorbitol 6-phosphate[c] + ADP[c]	2.7.1.1	Fructose and mannose metabolism	2.7.1.1c	0.999876	0	0	1	2.7.1.1c	0.999962	0	0	1	2.7.1.1c	1.00002	0	0	1		1.1.1.-c	0.999962	3-Hexacosanoyl-CoA[c] + NADPH[c] + H+[c] => 3-Hydroxyhexacosanoyl-CoA[c] + NADP+[c]	Biosynthesis of very long fatty acids		1.1.1.270c	0	Intermediate_Methylzymosterol_II + NADPH => 4=Methylzymsterol + NADP+	Sterol biosynthesis
ATP[c] + beta-D-Fructose 6-phosphate[c] => ADP[c] + beta-D-Fructose 2,6-bisphosphate[c]	2.7.1.105	Fructose and mannose metabolism	2.7.1.105c	0.999876	0	0	1	2.7.1.105c	0.999962	0	0	1	2.7.1.105c	1.00002	0	0	1		1.1.1.-c	0.999962	3-Docosanoyl-CoA[c] + NADPH[c] + H+[c] => 3-Hydroxydocosanoyl-CoA[c] + NADP+[c]	Biosynthesis of very long fatty acids		1.1.1.270c	0	Intermediate_Zymosterol_II + NADPH => Zymosterol + NADP+	Sterol biosynthesis
GTP[c] + D-Mannose 1-phosphate[c] => Diphosphate[c] + GDP-mannose[c]	2.7.7.13	Fructose and mannose metabolism	2.7.7.13c	0.999876	0	0	1	2.7.7.13c	0.999962	0	0	1	2.7.7.13c	0	1	0	0		1.1.1.-c	0.999962	3-Tetracosanoyl-CoA[c] + NADPH[c] + H+[c] => 3-Hydroxytetracosanoyl-CoA[c] + NADP+[c]	Biosynthesis of very long fatty acids		1.1.1.34c	0	(R)=Mevalonate + CoA + 2.000000 NADP+ <=> (S)=3=Hydroxy=3=methylglutaryl=CoA + 2.000000 NADPH	Sterol biosynthesis
GDP[c] + D-Mannose 1-phosphate[c] <=> Orthophosphate[c] + GDP-mannose[c]	2.7.7.22	Fructose and mannose metabolism	2.7.7.22c	0.999876				2.7.7.22c	0.999962										1.3.1.38c	0.999962	(2E)-Eicosanoyl-CoA[c] + NADPH[c] + H+[c] => Eicosanoyl-CoA[c] + NADP+[c]	Biosynthesis of very long fatty acids		1.14.13.70c	0	Lanosterol + NADPH + Oxygen => 4,4=Dimethylcholesta=8,14,24=trienol + NADP+	Sterol biosynthesis
beta-D-Fructose 2,6-bisphosphate[c] + H2O[c] => beta-D-Fructose 6-phosphate[c] + Orthophosphate[c]	3.1.3.46	Fructose and mannose metabolism	3.1.3.46c	0.999876	0	0	1	3.1.3.46c	0.999962	0	0	1	3.1.3.46c	1.00002	0	0	1		1.3.1.38c	0.999962	(2E)-Hexacosanoyl-CoA[c] + NADPH[c] + H+[c] => Hexacosanoyl-CoA[c] + NADP+[c]	Biosynthesis of very long fatty acids		1.14.13.72c	0	3.000000 Oxygen + 4,4=Dimethylzymosterol => Intermediate_Methylzymosterol_I	Sterol biosynthesis
D-Mannose 6-phosphate[c] <=> beta-D-Fructose 6-phosphate[c]	5.3.1.8	Fructose and mannose metabolism	5.3.1.8c	0.999876	0	0	1	5.3.1.8c	0.999962	0	0	1	5.3.1.8c	0	1	0	0		1.3.1.38c	0.999962	(2E)-Docosanoyl-CoA[c] + NADPH[c] + H+[c] => Docosanoyl-CoA[c] + NADP+[c]	Biosynthesis of very long fatty acids		1.14.13.72c	0	3.000000 Oxygen + 4=Methylzymsterol => Intermediate_Zymosterol_I	Sterol biosynthesis
D-Mannose 6-phosphate[c] <=> D-Mannose 1-phosphate[c]	5.4.2.8	Fructose and mannose metabolism	5.4.2.8c	0.999876	0	0	1	5.4.2.8c	0.999962	0	0	1	5.4.2.8c	0	1	0	0		1.3.1.38c	0.999962	(2E)-Tetracosanoyl-CoA[c] + NADPH[c] + H+[c] => Tetracosanoyl-CoA[c] + NADP+[c]	Biosynthesis of very long fatty acids		1.14.14.-c	0	Ergosta=5,7,24(28)=trienol + Oxygen + NADPH => NADP+ + Ergosta=5,7,22,24(28)=tetraenol	Sterol biosynthesis
Glycogen[c] + Orthophosphate[c] => alpha-D-Glucose-1-phosphate[c]	2.4.1.1	Starch and sucrose metabolism	2.4.1.1c	0.999876				2.4.1.1c	0.999962										2.3.1.-c	0.999962	Stearoyl-CoA[c] + Malonyl-CoA[c] => 3-Eicosanoyl-CoA[c] + CoA[c] + CO2[c]	Biosynthesis of very long fatty acids		1.14.99.7c	0	Squalene + Oxygen + NADP+ => (S)=2,3=Epoxysqualene + NADPH	Sterol biosynthesis
Starch[c] + Orthophosphate[c] => Amylose[c] + D-Glucose 1-phosphate[c]	2.4.1.1	Starch and sucrose metabolism	2.4.1.1c	0.999876				2.4.1.1c	0.999962										2.3.1.-c	0.999962	Tetracosanoyl-CoA[c] + Malonyl-CoA[c] => 3-Hexacosanoyl-CoA[c] + CoA[c] + CO2[c]	Biosynthesis of very long fatty acids		1.3.1.70c	0	4,4=Dimethylcholesta=8,14,24=trienol + NADPH => 4,4=Dimethylzymosterol + NADP+	Sterol biosynthesis
UDP-glucose[c] => Glycogen[c] + H+[c] + UDP[c]	2.4.1.11	Starch and sucrose metabolism	2.4.1.11c	0	1	0	0	2.4.1.11c	0	1	0	0	2.4.1.11c	0	1	0	0		2.3.1.-c	0.999962	Eicosanoyl-CoA[c] + Malonyl-CoA[c] => 3-Docosanoyl-CoA[c] + CoA[c] + CO2[c]	Biosynthesis of very long fatty acids		1.3.1.71c	0	Ergosta=5,7,22,24(28)=tetraenol + NADPH => Ergosterol + NADP+	Sterol biosynthesis
UDP-glucose[c] + alpha-D-Glucose 6-phosphate[c] => UDP[c] + alpha,alpha'-Trehalose 6-phosphate[c]	2.4.1.15	Starch and sucrose metabolism	2.4.1.15c	0	1	0	0	2.4.1.15c	0	1	0	0	2.4.1.15c	0	1	0	0		2.3.1.-c	0.999962	Docosanoyl-CoA[c] + Malonyl-CoA[c] => 3-Tetracosanoyl-CoA[c] + CoA[c] + CO2[c]	Biosynthesis of very long fatty acids		1.3.3.-c	0	Episterol + Oxygen + NADPH => NADP+ + Ergosta=5,7,24(28)=trienol	Sterol biosynthesis
Amylose[c] + alpha-D-Glucose[c] => Maltose[c]	2.4.1.25	Starch and sucrose metabolism	2.4.1.25c	0.999876				2.4.1.25c	0.999962										3.1.2.2c	0.999962	ATP[c] + Octadecanoic acid[c] + CoA[c] => AMP[c] + Stearoyl-CoA[c] + Diphosphate[c]	Biosynthesis of very long fatty acids		2.1.1.41c	0	Zymosterol + S=Adenosyl=L=methionine => Fecosterol + S=Adenosyl=L=homocysteine	Sterol biosynthesis
UDP-glucose[c] => UDP[c] + 1,3-beta-D-Glucan[c]	2.4.1.34	Starch and sucrose metabolism	2.4.1.34c	0	1	0	0	2.4.1.34c	0	1	0	0	2.4.1.34c	0	1	0	0		4.2.1.-c	0.999962	3-Hydroxyeicosanoyl-CoA[c] => (2E)-Eicosanoyl-CoA[c] + H2O[c]	Biosynthesis of very long fatty acids		2.3.1.26c	0	Ergosterol + AcylCoAs => Ergosterol=ester + CoA	Sterol biosynthesis
UTP[c] + alpha-D-Glucose 1-phosphate[c] <=> Diphosphate[c] + UDP-glucose[c]	2.7.7.9	Starch and sucrose metabolism	2.7.7.9c	0	1	0	0	2.7.7.9c	0	1	0	0	2.7.7.9c	1.00002	0	0	1		4.2.1.-c	0.999962	3-Hydroxyhexacosanoyl-CoA[c] => (2E)-Hexacosanoyl-CoA[c] + H2O[c]	Biosynthesis of very long fatty acids		2.3.3.10c	0	(S)=3=Hydroxy=3=methylglutaryl=CoA + CoA <=> Acetyl=CoA + Acetoacetyl=CoA	Sterol biosynthesis
H2O[c] + alpha,alpha'-Trehalose 6-phosphate[c] => Orthophosphate[c] + alpha,alpha-Trehalose[c]	3.1.3.12	Starch and sucrose metabolism	3.1.3.12c	0	1	0	0	3.1.3.12c	0	1	0	0	3.1.3.12c	0	1	0	0		4.2.1.-c	0.999962	3-Hydroxydocosanoyl-CoA[c] => (2E)-Docosanoyl-CoA[c] + H2O[c]	Biosynthesis of very long fatty acids		2.5.1.1c	0	Dimethylallyl_diphosphate + Isopentenyl_diphosphate => Geranyl_diphosphate + Pyrophosphate	Sterol biosynthesis
Maltose[c] + H2O[c] => 2 alpha-D-Glucose[c]	3.2.1.20	Starch and sucrose metabolism	3.2.1.20c	0.999876	0	0	1	3.2.1.20c	0.999962	0	0	1	3.2.1.20c	1.00002	0	0	1		4.2.1.-c	0.999962	3-Hydroxytetracosanoyl-CoA[c] => (2E)-Tetracosanoyl-CoA[c] + H2O[c]	Biosynthesis of very long fatty acids		2.5.1.10c	0	Geranyl_diphosphate + Isopentenyl_diphosphate => trans,trans=Farnesyl_diphosphate + Pyrophosphate	Sterol biosynthesis
Cellobiose[c] + H2O[c] => 2 beta-D-Glucose[c]	3.2.1.21	Starch and sucrose metabolism	3.2.1.21c	0.999876				3.2.1.21c	0.999962										2.8.1.6c	0.999962	Dethiobiotin[c] + Sulfur[c] + 2 S-Adenosyl-L-methionine[c] + 2 H+[c] => Biotin[c] + 2 L-Methionine[c] + 2 5'-Deoxyadenosine[c]	Biotin metabolism		2.5.1.21c	0	2.000000 trans,trans=Farnesyl_diphosphate => Pre=Squalene=PP + Pyrophosphate	Sterol biosynthesis
alpha,alpha-Trehalose[c] + H2O[c] => 2 alpha-D-Glucose[c]	3.2.1.28	Starch and sucrose metabolism	3.2.1.28c	0.999876	0	0	1	3.2.1.28c	0.999962	0	0	1	3.2.1.28c	1.00002	0	0	1		3.4.-.-c	0.999962	Holo-[carboxylase][c] + 2 H2O[c] => N6-D-Biotinyl-L-lysine[c] + 2 Peptide[c]	Biotin metabolism		2.5.1.21c	0	Pre=Squalene=PP + NADPH => NADP+ + Squalene + Pyrophosphate	Sterol biosynthesis
alpha,alpha-Trehalose[e] + H2O[e] => 2 alpha-D-Glucose[e]	3.2.1.28	Starch and sucrose metabolism	3.2.1.28e	0.999876															6.2.1.11 6.3.4.9 6.3.4.10 6.3.4.11c	0.999962	ATP[c] + Biotin[c] => Diphosphate[c] + Biotinyl-5'-AMP[c]	Biotin metabolism		2.7.4.2c	0	ATP + (R)=5=Phosphomevalonate => ADP + (R)=5=Diphosphomevalonate	Sterol biosynthesis
Starch[c] + H2O[c] => alpha-D-Glucose[c]	3.2.1.3	Starch and sucrose metabolism	3.2.1.3c	0.999876				3.2.1.3c	0.999962										6.3.4.9 6.3.4.10 6.3.4.11 6.3.4.15c	0.999962	Biotinyl-5'-AMP[c] + Apo-[carboxylase][c] => AMP[c] + Holo-[carboxylase][c]	Biotin metabolism		4.1.1.33c	0	ATP + (R)=5=Diphosphomevalonate => ADP + Orthophosphate + Isopentenyl_diphosphate + CO2	Sterol biosynthesis
Glycogen[c] + H2O[c] => alpha-D-Glucose[c]	3.2.1.33	Starch and sucrose metabolism	3.2.1.33c	0.999876				3.2.1.33c	0.999962										6.2.1.16m	0.999962	ATP[m] + Acetoacetate[m] + CoA[m] <=> AMP[m] + Diphosphate[m] + Acetoacetyl-CoA[m]	Butanoate metabolism		5.-.-.-c	0	Fecosterol => Episterol	Sterol biosynthesis
Starch[c] + H2O[c] => Amylose[c] + alpha-D-Glucose[c]	3.2.1.33	Starch and sucrose metabolism	3.2.1.33c	0.999876				3.2.1.33c	0.999962										2.3.1.7m	0.999962	Acetyl-CoA[m] + Carnitine[m] <=> CoA[m] + O-Acetylcarnitine[m]	Carnitine O-acetyltransferase		5.3.3.2c	0	Isopentenyl_diphosphate <=> Dimethylallyl_diphosphate	Sterol biosynthesis
1,3-beta-D-Glucan[c] + H2O[c] => alpha-D-Glucose[c]	3.2.1.58	Starch and sucrose metabolism	3.2.1.58c	0.999876	0	0	1	3.2.1.58c	0.999962	0	0	1	3.2.1.58c	1.00002	0	0	1		2.3.1.7p	0.999962	Acetyl-CoA[p] + Carnitine[p] <=> CoA[p] + O-Acetylcarnitine[p]	Carnitine O-acetyltransferase		5.4.99.7c	0	(S)=2,3=Epoxysqualene => Lanosterol	Sterol biosynthesis
alpha-D-Glucose 1-phosphate[c] <=> alpha-D-Glucose 6-phosphate[c]	5.4.2.2	Starch and sucrose metabolism	5.4.2.2c	0	1	0	0	5.4.2.2c	-1.45455e-13	1	0	0	5.4.2.2c	0	1	0	0		1.1.1.37m	0.94433	(S)-Malate[m] + NAD+[m] <=> Oxaloacetate[m] + NADH[m] + H+[m]	Citrate cycle (TCA cycle)		e	0	SLFxt => Sulfate	Transport, extracellular
		Starch and sucrose metabolism		100	22.2222	0	77.7778		100	22.2222	0	77.7778		100	29.6296	0	70.3704		1.1.1.42c	0.999962	Oxalosuccinate[c] => 2-Oxoglutarate[c] + CO2[c]	Citrate cycle (TCA cycle)		m	0	(R)=2=Oxoisovalerate <=> (R)=2=OxoisovalerateM	Transport, mitochondrial
L-Aspartate 4-semialdehyde[c] + NADPH[c] + H+[c] => L-Homoserine[c] + NADP+[c]	1.1.1.3	Glycine, serine and threonine metabolism	1.1.1.3c	0.999876	0	0	1	1.1.1.3c	0.999962	0	0	1	1.1.1.3c	1.00002	0	0	1		1.1.1.42c	0.999962	Isocitrate[c] + NADP+[c] => Oxalosuccinate[c] + NADPH[c] + H+[c]	Citrate cycle (TCA cycle)		m	0	2=Isopropylmalate <=> 2=IsopropylmalateM	Transport, mitochondrial
3-Phospho-D-glycerate[c] + NAD+[c] => 3-Phosphonooxypyruvate[c] + NADH[c] + H+[c]	1.1.1.95	Glycine, serine and threonine metabolism	1.1.1.95c	0.999876	0	0	1	1.1.1.95c	0.982817	0	0	1	1.1.1.95c	1.00002	0	0	1		1.1.1.42m	0.999962	Isocitrate[m] + NAD+[m] => Oxalosuccinate[m] + NADH[m] + H+[m]	Citrate cycle (TCA cycle)		m	0	3=Methyl=2=oxopentanoate <=> 3=Methyl=2=oxopentanoateM	Transport, mitochondrial
L-Ectoine[c] + 2-Oxoglutarate[c] + Oxygen[c] => 5-Hydroxyectoine[c] + Succinate[c] + CO2[c]	1.14.11.-	Glycine, serine and threonine metabolism	1.14.11.-c	0.999876				1.14.11.-c	0.999962										1.1.1.42m	0.999962	Oxalosuccinate[m] => 2-Oxoglutarate[m] + CO2[m]	Citrate cycle (TCA cycle)		m	0	CO2 <=> CO2M	Transport, mitochondrial
Glycine[c] + H2O[c] + Oxygen[c] => Glyoxylate[c] + NH3[c] + H2O2[c]	1.4.3.3	Glycine, serine and threonine metabolism	1.4.3.3c	0.999876				1.4.3.3c	0.999962										1.2.4.2m	0.987969	2-Oxoglutarate[m] + Thiamin diphosphate[m] => 3-Carboxy-1-hydroxypropyl-ThPP[m] + CO2[m]	Citrate cycle (TCA cycle)		m	0	L=ThreonineM <=> L=Threonine	Transport, mitochondrial
Glycine[m] + Lipoylprotein[m] => S-Aminomethyldihydrolipoylprotein[m] + CO2[m]	1.4.4.2	Glycine, serine and threonine metabolism	1.4.4.2m	0.999876	0	0	1	1.4.4.2m	0.998306	0	0	1	1.4.4.2m	1.00002	0	0	1		1.2.4.2m	0.987969	3-Carboxy-1-hydroxypropyl-ThPP[m] + Enzyme N6-(lipoyl)lysine[m] => [Dihydrolipoyllysine-residue succinyltransferase] S-succinyldihydrolipoyllysine[m] + Thiamin diphosphate[m]	Citrate cycle (TCA cycle)		2.4.1.15c	0	UDPglucose + alpha=D=Glucose_6=phosphate => UDP + alpha,alpha'=Trehalose_6=phosphate	Trehalose metabolism
Dihydrolipoylprotein[m] + NAD+[m] => Lipoylprotein[m] + NADH[m] + H+[m]	1.8.1.4	Glycine, serine and threonine metabolism	1.8.1.4m	0.999876	0	0	1	1.8.1.4m	0.999962	0	0	1	1.8.1.4m	0.89967	0	1	0		1.8.1.4m	0.999962	Enzyme N6-(dihydrolipoyl)lysine[m] + NAD+[m] => Enzyme N6-(lipoyl)lysine[m] + NADH[m] + H+[m]	Citrate cycle (TCA cycle)		3.1.3.12c	0	alpha,alpha'=Trehalose_6=phosphate => alpha,alpha=Trehalose + Orthophosphate	Trehalose metabolism
S-Aminomethyldihydrolipoylprotein[m] + Tetrahydrofolate[m] => Dihydrolipoylprotein[m] + 5,10-Methylenetetrahydrofolate[m] + NH3[m]	2.1.2.10	Glycine, serine and threonine metabolism	2.1.2.10m	0.999876	0	0	1	2.1.2.10m	0.999962	0	0	1	2.1.2.10m	1.00002	0	0	1		2.3.1.61m	0.987969	CoA[m] + [Dihydrolipoyllysine-residue succinyltransferase] S-succinyldihydrolipoyllysine[m] => Succinyl-CoA[m] + Enzyme N6-(dihydrolipoyl)lysine[m]	Citrate cycle (TCA cycle)		2.4.2.10c	6.2184e-32	Orotate + 5=Phospho=alpha=D=ribose_1=diphosphate <=> Pyrophosphate + Orotidine_5'=phosphate	Pyrimidine metabolism
Succinyl-CoA[m] + Glycine[m] => 5-Aminolevulinate[m] + CoA[m] + CO2[m]	2.3.1.37	Glycine, serine and threonine metabolism	2.3.1.37m	0.999876	0	0	1	2.3.1.37m	0.999962	0	0	1	2.3.1.37m	1.00002	0	0	1		2.3.3.1m	0.948173	Acetyl-CoA[m] + H2O[m] + Oxaloacetate[m] => Citrate[m] + CoA[m]	Citrate cycle (TCA cycle)		4.1.1.23c	6.2184e-32	Orotidine_5'=phosphate => CO2 + UMP	Pyrimidine metabolism
3-Phosphonooxypyruvate[c] + L-Glutamate[c] => O-Phospho-L-serine[c] + 2-Oxoglutarate[c]	2.6.1.52	Glycine, serine and threonine metabolism	2.6.1.52c	0.999876	0	0	1	2.6.1.52c	0.982817	0	0	1	2.6.1.52c	1.00002	0	0	1		2.3.3.1p	0.999962	Acetyl-CoA[p] + H2O[p] + Oxaloacetate[p] => Citrate[p] + CoA[p]	Citrate cycle (TCA cycle)		1.2.1.38m	3.25728e-28	N=Acetyl=L=glutamate_5=phosphateM + NADPHM => NADP+M + OrthophosphateM + N=Acetyl=L=glutamate_5=semialdehydeM	Arginine metabolism
ATP[c] + L-Homoserine[c] => ADP[c] + O-Phospho-L-homoserine[c]	2.7.1.39	Glycine, serine and threonine metabolism	2.7.1.39c	0.999876	0	0	1	2.7.1.39c	0.998482	0	0	1	2.7.1.39c	1.00002	0	0	1		4.2.1.2c	0.999962	(S)-Malate[c] <=> Fumarate[c] + H2O[c]	Citrate cycle (TCA cycle)		2.3.1.35m	3.25728e-28	N2=Acetyl=L=ornithineM + GlutamateM => L=OrnithineM + N=Acetyl=L=glutamateM	Arginine metabolism
O-Phospho-L-serine[c] + H2O[c] => L-Serine[c] + Orthophosphate[c]	3.1.3.3	Glycine, serine and threonine metabolism	3.1.3.3c	0.999876	0	0	1	3.1.3.3c	0.982817	0	0	1	3.1.3.3c	1.00002	0	0	1		4.2.1.2m	0.999962	(S)-Malate[m] <=> Fumarate[m] + H2O[m]	Citrate cycle (TCA cycle)		2.6.1.11m	3.25728e-28	N=Acetyl=L=glutamate_5=semialdehydeM + GlutamateM => 2=OxoglutarateM + N2=Acetyl=L=ornithineM	Arginine metabolism
L-Threonine[c] <=> Glycine[c] + Acetaldehyde[c]	4.1.2.5	Glycine, serine and threonine metabolism	4.1.2.5c	0.998479	0	1	0	4.1.2.5c	0.999962	0	1	0	4.1.2.5c	0.995045	0	1	0		4.2.1.3m	0.948173	Citrate[m] <=> Isocitrate[m]	Citrate cycle (TCA cycle)		2.7.2.8m	3.25728e-28	N=Acetyl=L=glutamateM + ATPM => ADPM + N=Acetyl=L=glutamate_5=phosphateM	Arginine metabolism
L-Serine[c] + Indoleglycerol phosphate[c] => L-Tryptophan[c] + D-Glyceraldehyde 3-phosphate[c] + H2O[c]	4.2.1.20	Glycine, serine and threonine metabolism	4.2.1.20c	0.999876	1	0	0	4.2.1.20c	0.999962	1	0	0	4.2.1.20c	0	1	0	0		4.2.1.3p	0.999962	Citrate[p] <=> Isocitrate[p]	Citrate cycle (TCA cycle)		m	3.25728e-28	L=Ornithine + H+M <=> L=OrnithineM	Transport, mitochondrial
L-Serine[c] + L-Homocysteine[c] => L-Cystathionine[c] + H2O[c]	4.2.1.22	Glycine, serine and threonine metabolism	4.2.1.22c	0.999876	0	0	1	4.2.1.22c	0.999739	0	0	1	4.2.1.22c	1.00002	0	0	1		6.2.1.4m	0.987969	GTP[m] + Succinate[m] + CoA[m] <=> GDP[m] + Orthophosphate[m] + Succinyl-CoA[m]	Citrate cycle (TCA cycle)		1.1.1.102c	7.28813e-28	3=Dehydrosphinganine + NADPH => Sphinganine + NADP+	Sphingoglycolipid metabolism
O-Phospho-L-homoserine[c] + H2O[c] => L-Threonine[c] + Orthophosphate[c]	4.2.3.1	Glycine, serine and threonine metabolism	4.2.3.1c	0.999876	0	0	1	4.2.3.1c	0.998482	0	0	1	4.2.3.1c	1.00002	0	0	1		c	0.999962	3-Sulfinylpyruvate[c] + H2O[c] => Sulfite[c] + Pyruvate[c]	Cysteine and methionine metabolism		2.3.1.50c	7.28813e-28	Hexadecanoyl=CoA + L=Serine => CoA + 3=Dehydrosphinganine + CO2	Sphingoglycolipid metabolism
L-Serine[c] => Pyruvate[c] + NH3[c]	4.3.1.17	Glycine, serine and threonine metabolism	4.3.1.17c	0.999876	0	0	1	4.3.1.17c	0.999962	0	0	1	4.3.1.17c	1.00002	0	0	1		1.1.1.272c	0.999962	3-Sulfopyruvate[c] + NADH[c] + H+[c] <=> 3-Sulfolactate[c] + NAD+[c]	Cysteine and methionine metabolism		2.7.4.6c	1.014e-27	UDP + ATP <=> UTP + ADP	Salvage pathways
L-Threonine[c] => 2-Oxobutanoate[c] + NH3[c]	4.3.1.19	Glycine, serine and threonine metabolism	4.3.1.19c	0.999876	0	0	1	4.3.1.19c	0.999962	0	0	1	4.3.1.19c	1.00002	0	0	1		1.1.1.3c	0.999962	L-Aspartate 4-semialdehyde[c] + NADH[c] + H+[c] => L-Homoserine[c] + NAD+[c]	Cysteine and methionine metabolism		4.2.1.3m	2.89032e-21	CitrateM <=> IsocitrateM	Citrate cycle (TCA cycle)
		Glycine, serine and threonine metabolism		100	6.66667	6.66667	86.6667		100	6.66667	6.66667	86.6667		100	5.88235	11.7647	82.3529		1.13.11.20c	0.999962	L-Cysteine[c] + Oxygen[c] => 3-Sulfino-L-alanine[c]	Cysteine and methionine metabolism		1.2.1.11c	5.85488e-20	4=Phospho=L=aspartate + NADPH => NADP+ + Orthophosphate + L=Aspartate_4=semialdehyde	Glycine, serine, and threonine metabolism
D-Glyceraldehyde 3-phosphate[c] + Orthophosphate[c] + NAD+[c] <=> 3-Phospho-D-glyceroyl phosphate[c] + NADH[c] + H+[c]	1.2.1.12	Glycolysis / Gluconeogenesis	1.2.1.12c	0.734046	0	1	0	1.2.1.12c	0.804769	0	1	0	1.2.1.12c	0.523435	0	1	0		1.13.11.54c	0.999962	1,2-Dihydroxy-5-(methylthio)pent-1-en-3-one[c] + Oxygen[c] => 4-Methylthio-2-oxobutanoic acid[c] + Formate[c]	Cysteine and methionine metabolism		2.7.2.4c	5.85488e-20	L=Aspartate + ATP => ADP + 4=Phospho=L=aspartate	Glycine, serine, and threonine metabolism
ATP[c] + alpha-D-Glucose[e] => ADP[c] + alpha-D-Glucose 6-phosphate[c]	2.7.1.1	Glycolysis / Gluconeogenesis	2.7.1.1c	-7.78502e-15	1	0	0	2.7.1.1c	0	1	0	0	2.7.1.1c	0	1	0	0		1.2.1.11c	0.998482	4-Phospho-L-aspartate[c] + NADPH[c] + H+[c] => L-Aspartate 4-semialdehyde[c] + Orthophosphate[c] + NADP+[c]	Cysteine and methionine metabolism		2.7.1.2c	5.35077e-14	alpha=D=Glucose + ATP => alpha=D=Glucose_6=phosphate + ADP	Glycolysis / Gluconeogenesis
ATP[c] + beta-D-Fructose 6-phosphate[c] => ADP[c] + beta-D-Fructose 1,6-bisphosphate[c]	2.7.1.11	Glycolysis / Gluconeogenesis	2.7.1.11c	0.898964	0	1	0	2.7.1.11c	0.894165	0	1	0	2.7.1.11c	0.932989	0	1	0		2.1.1.10c	0.999962	S-Adenosyl-L-methionine[c] + L-Homocysteine[c] => S-Adenosyl-L-homocysteine[c] + L-Methionine[c]	Cysteine and methionine metabolism		5.3.1.6c	4.16898e-13	D=Ribulose_5=phosphate <=> D=Ribose_5=phosphate	Pentose phosphate pathway
ADP[c] + Phosphoenolpyruvate[c] => ATP[c] + Pyruvate[c]	2.7.1.40	Glycolysis / Gluconeogenesis	2.7.1.40c	0.953917	0	1	0	2.7.1.40c	0.952754	0	1	0	2.7.1.40c	0.9125	0	1	0		2.1.1.13c	5.77377e-25	5-Methyltetrahydrofolate[c] + L-Homocysteine[c] => Tetrahydrofolate[c] + L-Methionine[c]	Cysteine and methionine metabolism		b	9.56555e-13	NH3xtX => NH3xt	Exchange reactions
ATP[c] + 3-Phospho-D-glycerate[c] <=> ADP[c] + 3-Phospho-D-glyceroyl phosphate[c]	2.7.2.3	Glycolysis / Gluconeogenesis	2.7.2.3c	0.734046	0	1	0	2.7.2.3c	0.804769	0	1	0	2.7.2.3c	0.523435	0	1	0		2.3.1.30c	0.999962	L-Serine[c] + Acetyl-CoA[c] => O-Acetyl-L-serine[c] + CoA[c]	Cysteine and methionine metabolism		2.1.2.2c	2.9924e-11	5'=Phosphoribosylglycinamide + 10=Formyltetrahydrofolate => Tetrahydrofolate + 5'=Phosphoribosyl=N=formylglycinamide	Purine metabolism
beta-D-Fructose 1,6-bisphosphate[c] + H2O[c] => beta-D-Fructose 6-phosphate[c] + Orthophosphate[c]	3.1.3.11	Glycolysis / Gluconeogenesis	3.1.3.11c	0.999876	0	0	1	3.1.3.11c	0.999962	0	0	1	3.1.3.11c	1.00002	0	0	1		2.3.1.31c	0.999962	Acetyl-CoA[c] + L-Homoserine[c] => CoA[c] + O-Acetyl-L-homoserine[c]	Cysteine and methionine metabolism		2.4.2.14c	2.9924e-11	5=Phospho=alpha=D=ribose_1=diphosphate + L=Glutamine => Pyrophosphate + L=Glutamate + 5=Phosphoribosylamine	Purine metabolism
alpha-D-Glucose 6-phosphate[c] + H2O[c] => alpha-D-Glucose[c] + Orthophosphate[c]	3.1.3.9	Glycolysis / Gluconeogenesis	3.1.3.9c	0.999876				3.1.3.9c	0.999962										2.3.1.31m	0.999962	Acetyl-CoA[m] + L-Homoserine[m] <=> CoA[m] + O-Acetyl-L-homoserine[m]	Cysteine and methionine metabolism		4.1.1.21c	2.9924e-11	1=(5=Phospho=D=ribosyl)=5=amino=4=imidazolecarboxylate <=> Aminoimidazole_ribotide + CO2	Purine metabolism
beta-D-Fructose 1,6-bisphosphate[c] <=> Glycerone phosphate[c] + D-Glyceraldehyde 3-phosphate[c]	4.1.2.13	Glycolysis / Gluconeogenesis	4.1.2.13c	0.898964	0	1	0	4.1.2.13c	0.894165	0	1	0	4.1.2.13c	0.932989	0	1	0		2.5.1.16c	0.999962	S-Adenosylmethioninamine[c] + Putrescine[c] => 5'-Methylthioadenosine[c] + Spermidine[c]	Cysteine and methionine metabolism		4.3.2.2c	2.9924e-11	1=(5'=Phosphoribosyl)=5=amino=4=(N=succinocarboxamide)=imidazole <=> Fumarate + 1=(5'=Phosphoribosyl)=5=amino=4=imidazolecarboxamide	Purine metabolism
2-Phospho-D-glycerate[c] <=> Phosphoenolpyruvate[c] + H2O[c]	4.2.1.11	Glycolysis / Gluconeogenesis	4.2.1.11c	0.950758	0	1		4.2.1.11c	0.948531	0	1	0	4.2.1.11c	0.906845	0	1	0		2.5.1.16 c	0.999962	S-Adenosylmethioninamine[c] + Spermidine[c] => 5'-Methylthioadenosine[c] + Spermine[c]	Cysteine and methionine metabolism		6.3.2.6c	2.9924e-11	1=(5=Phospho=D=ribosyl)=5=amino=4=imidazolecarboxylate + ATP + L=Aspartate <=> ADP + Orthophosphate + 1=(5'=Phosphoribosyl)=5=amino=4=(N=succinocarboxamide)=imidazole	Purine metabolism
alpha-D-Glucose[c] <=> beta-D-Glucose[c]	5.1.3.3	Glycolysis / Gluconeogenesis	5.1.3.3c	0.999876				5.1.3.3c	0.999962										2.5.1.47c	0.999962	O-Acetyl-L-serine[c] + Hydrogen sulfide[c] => L-Cysteine[c] + Acetate[c]	Cysteine and methionine metabolism		6.3.3.1c	2.9924e-11	2=(Formamido)=N1=(5'=phosphoribosyl)acetamidine + ATP => ADP + Orthophosphate + Aminoimidazole_ribotide	Purine metabolism
D-Glyceraldehyde 3-phosphate[c] <=> Glycerone phosphate[c]	5.3.1.1	Glycolysis / Gluconeogenesis	5.3.1.1c	0.894369	0	1	0	5.3.1.1c	0.903763	0	1	0	5.3.1.1c	0.933051	0	1	0		2.5.1.47 2.5.1.65m	0.999962	O-Acetyl-L-serine[m] + Hydrogen sulfide[m] => L-Cysteine[m] + Acetate[m]	Cysteine and methionine metabolism		6.3.4.13c	2.9924e-11	5=Phosphoribosylamine + ATP + Glycine <=> ADP + Orthophosphate + 5'=Phosphoribosylglycinamide	Purine metabolism
alpha-D-Glucose 6-phosphate[c] <=> beta-D-Fructose 6-phosphate[c]	5.3.1.9	Glycolysis / Gluconeogenesis	5.3.1.9c	0.980487	0	0	1	5.3.1.9c	0.983217	0	0	1	5.3.1.9c	1.00002	0	0	1		2.5.1.48c	0.999962	O-Acetyl-L-homoserine[c] + L-Cysteine[c] => L-Cystathionine[c] + Acetate[c]	Cysteine and methionine metabolism		6.3.5.3c	2.9924e-11	5'=Phosphoribosyl=N=formylglycinamide + ATP + L=Glutamine => L=Glutamate + ADP + Orthophosphate + 2=(Formamido)=N1=(5'=phosphoribosyl)acetamidine	Purine metabolism
2-Phospho-D-glycerate[c] <=> 3-Phospho-D-glycerate[c]	5.4.2.1	Glycolysis / Gluconeogenesis	5.4.2.1c	0.950758	0	1	0	5.4.2.1c	0.948531	0	1	0	5.4.2.1c	0.906845	0	1	0		2.5.1.49c	0.999962	O-Acetyl-L-homoserine[c] + Hydrogen sulfide[c] => L-Homocysteine[c] + Acetate[c]	Cysteine and methionine metabolism		1.9.3.1m	0.241775	4.000000 Ferrocytochrome_cM + OxygenM + 6.000000 H+M => 4.000000 Ferricytochrome_cM	Oxidative phosphorylation
		Glycolysis / Gluconeogenesis		100	7.69231	61.5385	30.7692		100	7.69231	61.5385	30.7692		100	7.69231	61.5385	30.7692		2.5.1.6c	0	ATP[c] + L-Methionine[c] + H2O[c] => Orthophosphate[c] + Diphosphate[c] + S-Adenosyl-L-methionine[c]	Cysteine and methionine metabolism		m	0.241775	Oxygen <=> OxygenM	Transport, mitochondrial
L-Histidinal[c] + H2O[c] + NAD+[c] => L-Histidine[c] + NADH[c] + H+[c]	1.1.1.23	Histidine metabolism	1.1.1.23c	0	1	0	0	1.1.1.23c	0	1	0	0	1.1.1.23c	0	1	0	0		2.6.1.1c	0.999962	3-Sulfino-L-alanine[c] + 2-Oxoglutarate[c] <=> 3-Sulfinylpyruvate[c] + L-Glutamate[c]	Cysteine and methionine metabolism		m	0.263635	ADP + ATPM + Orthophosphate => H+M + ADPM + ATP + OrthophosphateM	Transport, mitochondrial
L-Histidinol[c] + NAD+[c] => L-Histidinal[c] + NADH[c] + H+[c]	1.1.1.23	Histidine metabolism	1.1.1.23c	0	1	0	0	1.1.1.23c	0	1	0	0	1.1.1.23c	0	1	0	0		2.6.1.57c	0.999962	4-Methylthio-2-oxobutanoic acid[c] + L-Glutamate[c] => L-Methionine[c] + 2-Oxoglutarate[c]	Cysteine and methionine metabolism		m	0.436611	ADPM + OrthophosphateM => ATPM + 3.000000 H+M	Oxidative phosphorylation
S-Adenosyl-L-methionine[c] + [Myeline basic protein] L-arginine[c] => S-Adenosyl-L-homocysteine[c] + [Myeline basic protein] N(omega)-methyl-L-arginine[c]	2.1.1.-	Histidine metabolism	2.1.1.-c	0.999876	0	0	1	2.1.1.-c	0.999962	0	0	1	2.1.1.-c	1.00002	0	0	1		2.7.1.100c	0.999962	ATP[c] + 5-Methylthio-D-ribose[c] <=> ADP[c] + S-Methyl-5-thio-D-ribose 1-phosphate[c]	Cysteine and methionine metabolism		b	0.445069	CO2xt => CO2xtX	Exchange reactions
5-Formiminotetrahydrofolate[c] + L-Glutamate[c] <=> Tetrahydrofolate[c] + N-Formimino-L-glutamate[c]	2.1.2.5	Histidine metabolism	2.1.2.5c	0.999876				2.1.2.5c	0.999962										2.7.2.4c	0.998482	ATP[c] + L-Aspartate[c] => ADP[c] + 4-Phospho-L-aspartate[c]	Cysteine and methionine metabolism		e	0.445069	CO2xt <=> CO2	Transport, extracellular
N-(5'-Phospho-D-1'-ribulosylformimino)-5-amino-1-(5''-phospho-D- ribosyl)-4-imidazolecarboxamide[c] + L-Glutamine[c] => D-erythro-1-(Imidazol-4-yl)glycerol 3-phosphate[c] + 1-(5'-Phosphoribosyl)-5-amino-4-imidazolecarboxamide[c] + L-Glutamate[c]	2.4.2.-	Histidine metabolism	2.4.2.-c	0	1	0	0	2.4.2.-c	0	1	0	0	2.4.2.-c	0	1	0	0		3.1.3.77c	0.999962	2,3-Diketo-5-methylthiopentyl-1-phosphate[c] + H2O[c] => 1,2-Dihydroxy-5-(methylthio)pent-1-en-3-one[c] + Orthophosphate[c]	Cysteine and methionine metabolism		1.2.1.12c	0.523435	D=Glyceraldehyde_3=phosphate + Orthophosphate + NAD+ <=> NADH + 3=Phospho=D=glyceroyl_phosphate	Glycolysis / Gluconeogenesis
ATP[c] + 5-Phospho-alpha-D-ribose 1-diphosphate[c] => 1-(5-Phospho-D-ribosyl)-ATP[c] + Diphosphate[c]	2.4.2.17	Histidine metabolism	2.4.2.17c	0	1	0	0	2.4.2.17c	0	1	0	0	2.4.2.17c	0	1	0	0		3.2.2.9c	0.999962	5'-Methylthioadenosine[c] + H2O[c] => Adenine[c] + 5-Methylthio-D-ribose[c]	Cysteine and methionine metabolism		2.7.2.3c	0.523435	3=Phospho=D=glyceroyl_phosphate + ADP <=> 3=Phospho=D=glycerate + ATP	Glycolysis / Gluconeogenesis
3-(Imidazol-4-yl)-2-oxopropyl phosphate[c] + L-Glutamate[c] => L-Histidinol phosphate[c] + 2-Oxoglutarate[c]	2.6.1.9	Histidine metabolism	2.6.1.9c	0	1	0	0	2.6.1.9c	0	1	0	0	2.6.1.9c	0	1	0	0		3.3.1.1c	0	S-Adenosyl-L-homocysteine[c] + H2O[c] => Adenosine[c] + L-Homocysteine[c]	Cysteine and methionine metabolism		1.10.2.2m	0.674687	UbiquinolM + 2.000000 Ferricytochrome_cM + 1.500000 H+M => Ubiquinone=9M + 2.000000 Ferrocytochrome_cM	Oxidative phosphorylation
L-Histidinol phosphate[c] + H2O[c] => L-Histidinol[c] + Orthophosphate[c]	3.1.3.15	Histidine metabolism	3.1.3.15c	0	1	0	0	3.1.3.15c	0	1	0	0	3.1.3.15c	0	1	0	0		4.1.1.50c	0.999962	S-Adenosyl-L-methionine[c] + H+[c] => S-Adenosylmethioninamine[c] + CO2[c]	Cysteine and methionine metabolism		b	0.870287	PIxtX => PIxt	Exchange reactions
4-Imidazolone-5-propanoate[c] + H2O[c] => N-Formimino-L-glutamate[c]	3.5.2.7	Histidine metabolism	3.5.2.7c	0.999876				3.5.2.7c	0.999962										4.2.1.109c	0.999962	S-Methyl-5-thio-D-ribulose 1-phosphate[c] => 2,3-Diketo-5-methylthiopentyl-1-phosphate[c] + H2O[c]	Cysteine and methionine metabolism		e	0.870287	PIxt + H+EXT <=> Orthophosphate	Transport, extracellular
Phosphoribosyl-AMP[c] + H2O[c] => 5-(5-Phospho-D-ribosylaminoformimino)-1-(5-phosphoribosyl)- imidazole-4-carboxamide[c]	3.5.4.19	Histidine metabolism	3.5.4.19c	0	1	0	0	3.5.4.19c	0	1	0	0	3.5.4.19c	0	1	0	0		4.2.1.22c	0.999739	L-Serine[c] + Hydrogen sulfide[c] => L-Cysteine[c] + H2O[c]	Cysteine and methionine metabolism		1.2.4.1m	0.89967	PyruvateM + LipoamideM => S=acetyldihydrolipoamideM + CO2M	Glycolysis / Gluconeogenesis
1-(5-Phospho-D-ribosyl)-ATP[c] + H2O[c] => Phosphoribosyl-AMP[c] + Diphosphate[c]	3.6.1.31	Histidine metabolism	3.6.1.31c	0	1	0	0	3.6.1.31c	0	1	0	0	3.6.1.31c	0	1	0	0		4.4.1.1c	0.999854	L-Cystathionine[c] + H2O[c] <=> L-Cysteine[c] + NH3[c] + 2-Oxobutanoate[c]	Cysteine and methionine metabolism		2.3.1.12m	0.89967	S=acetyldihydrolipoamideM + CoAM => Acetyl=CoAM + DihydrolipoamideM	Glycolysis / Gluconeogenesis
D-erythro-1-(Imidazol-4-yl)glycerol 3-phosphate[c] => 3-(Imidazol-4-yl)-2-oxopropyl phosphate[c] + H2O[c]	4.2.1.19	Histidine metabolism	4.2.1.19c	0	1	0	0	4.2.1.19c	0	1	0	0	4.2.1.19c	0	1	0	0		4.4.1.8c	0.999854	L-Cystathionine[c] + H2O[c] => L-Homocysteine[c] + NH3[c] + Pyruvate[c]	Cysteine and methionine metabolism		1.8.1.4m	0.89967	DihydrolipoamideM + NAD+M => LipoamideM + NADHM	Pyruvate metabolism
Urocanate[c] + H2O[c] => 4-Imidazolone-5-propanoate[c]	4.2.1.49	Histidine metabolism	4.2.1.49c	0.999876				4.2.1.49c	0.999962										5.3.1.23c	0.999962	S-Methyl-5-thio-D-ribose 1-phosphate[c] => S-Methyl-5-thio-D-ribulose 1-phosphate[c]	Cysteine and methionine metabolism		1.3.5.1m	0.903873	FADH2M + Ubiquinone=9M <=> FADM + UbiquinolM	Oxidative phosphorylation
L-Histidine[c] => Urocanate[c] + NH3[c]	4.3.1.3	Histidine metabolism	4.3.1.3c	0.999876				4.3.1.3c	0.999962										1.14.19.1p	0.999962	(9Z,12Z)-Octadecadienoyl-CoA[p] + 2 H2O[p] => (9Z)-Octadecenoyl-CoA[p] + Oxygen[p] + 2 H+[p]	Degradation of unsatured fatty acids		1.3.5.1m	0.903873	SuccinateM + FADM <=> FumarateM + FADH2M	Oxidative phosphorylation
5-Formiminotetrahydrofolate[c] + H+[c] <=> 5,10-Methenyltetrahydrofolate[c] + NH3[c]	4.3.1.4	Histidine metabolism	4.3.1.4c	0.999876				4.3.1.4c	0.999962										1.14.19.1p	0.999962	(9Z)-Octadecenoyl-CoA[p] + 2 H2O[p] => Stearoyl-CoA[p] + Oxygen[p] + 2 H+[p]	Degradation of unsatured fatty acids		m	0.90633	Pyruvate <=> PyruvateM + H+M	Transport, mitochondrial
5-(5-Phospho-D-ribosylaminoformimino)-1-(5-phosphoribosyl)- imidazole-4-carboxamide[c] => N-(5'-Phospho-D-1'-ribulosylformimino)-5-amino-1-(5''-phospho-D- ribosyl)-4-imidazolecarboxamide[c]	5.3.1.16	Histidine metabolism	5.3.1.16c	0	1	0	0	5.3.1.16c	0	1	0	0	5.3.1.16c	0	1	0	0		1.14.19.1p	0.999962	(9Z,12Z,15Z)-Octadecatrienoyl-CoA[p] + 2 H2O[p] => (9Z,12Z)-Octadecadienoyl-CoA[p] + Oxygen[p] + 2 H+[p]	Degradation of unsatured fatty acids		4.2.1.11c	0.906845	2=Phospho=D=glycerate <=> Phosphoenolpyruvate	Glycolysis / Gluconeogenesis
		Histidine metabolism		100	62.5	0	37.5		100	62.5	0	37.5		100	62.5	0	37.5		2.6.-.-c	0.999962	O-1-Alk-1-enyl-2-acyl-sn-glycero-3-phosphoethanolamine[c] + Choline[c] <=> Plasmenylcholine[c] + Ethanolamine[c]	Ether lipid metabolism		5.4.2.1c	0.906845	3=Phospho=D=glycerate <=> 2=Phospho=D=glycerate	Glycolysis / Gluconeogenesis
Homoisocitrate[c] + NAD+[c] <=> Oxaloglutarate[c] + NADH[c] + H+[c]	1.1.1.87	Lysine biosynthesis	1.1.1.87m	0.9834	0	1	0	1.1.1.87c	0.986769	0	1	0	1.1.1.87m	0.980015	0	1	0		3.1.4.-c	0.999962	1-(1-Alkenyl)-sn-glycero-3-phosphoethanolamine[c] + H2O[c] => 1-(1-Alkenyl)-sn-glycerol[c] + Ethanolamine phosphate[c]	Ether lipid metabolism		2.7.1.40c	0.9125	Phosphoenolpyruvate + ADP => Pyruvate + ATP	Glycolysis / Gluconeogenesis
Oxaloglutarate[c] <=> 2-Oxoadipate[c] + CO2[c]	1.1.1.87	Lysine biosynthesis	1.1.1.87m	0.9834	0	1	0	1.1.1.87c	0.986769	0	1	0	1.1.1.87m	0.980015	0	1	0		b	-1.28878e-28	CO2[e] => CO2[b]	Exchange reaction		2.3.3.1m	0.931854	Acetyl=CoAM + OxaloacetateM => CoAM + CitrateM	Citrate cycle (TCA cycle)
L-2-Aminoadipate[c] + ATP[c] => L-2-Aminoadipate adenylate[c] + Diphosphate[c]	1.2.1.31	Lysine biosynthesis	1.2.1.31c	0	1	0	0	1.2.1.31c	0	1	0	0	1.2.1.31c	1.00002	1	0	0		b	0	Biomass[e] => Biomass[b]	Exchange reaction		2.7.1.11c	0.932989	beta=D=Fructose_6=phosphate + ATP => beta=D=Fructose_1,6=bisphosphate + ADP	Glycolysis / Gluconeogenesis
L-2-Aminoadipate adenylate[c] + Holo-Lys2[c] => alpha-Aminoadipoyl-S-acyl enzyme[c] + AMP[c]	1.2.1.31	Lysine biosynthesis	1.2.1.31c	0	0	0	1	1.2.1.31c	0	1	0	0	1.2.1.31c	1.00002	1	0	0		b	9.26616e-26	Sulfate[b] => Sulfate[e]	Exchange reaction		4.1.2.13c	0.932989	beta=D=Fructose_1,6=bisphosphate <=> Glycerone_phosphate + D=Glyceraldehyde_3=phosphate	Glycolysis / Gluconeogenesis
alpha-Aminoadipoyl-S-acyl enzyme[c] + NADH[c] + H+[c] => L-2-Aminoadipate 6-semialdehyde[c] + Holo-Lys2[c] + NAD+[c]	1.2.1.31	Lysine biosynthesis	1.2.1.31c	0					0										b	1.67238e-14	Oxygen[b] => Oxygen[e]	Exchange reaction		5.3.1.1c	0.933051	Glycerone_phosphate <=> D=Glyceraldehyde_3=phosphate	Glycolysis / Gluconeogenesis
L-Glutamate[c] + L-2-Aminoadipate 6-semialdehyde[c] + NADPH[c] + H+[c] <=> N6-(L-1,3-Dicarboxypropyl)-L-lysine[c] + NADP+[c] + H2O[c]	1.5.1.10	Lysine biosynthesis	1.5.1.10c	0	1	0	0	1.5.1.10c	0	1	0	0	1.5.1.10c	0	1	0	0		b	1.69508e-13	alpha-D-Glucose[b] => alpha-D-Glucose[e]	Exchange reaction		1.2.4.2m	0.967969	2=OxoglutarateM + NAD+M + CoAM => CO2M + NADHM + Succinyl=CoAM	Citrate cycle (TCA cycle)
N6-(L-1,3-Dicarboxypropyl)-L-lysine[c] + NAD+[c] + H2O[c] <=> L-Lysine[c] + 2-Oxoglutarate[c] + NADH[c] + H+[c]	1.5.1.7	Lysine biosynthesis	1.5.1.7c	0	1	0	0	1.5.1.7c	0	1	0	0	1.5.1.7c	0	1	0	0		b	0.231047	H2O[e] <=> H2O[b]	Exchange reaction		6.2.1.5m	0.967969	ATPM + SuccinateM + CoAM <=> ADPM + OrthophosphateM + Succinyl=CoAM	Citrate cycle (TCA cycle)
2-Oxoadipate[c] + L-Glutamate[c] <=> L-2-Aminoadipate[c] + 2-Oxoglutarate[c]	2.6.1.39	Lysine biosynthesis	2.6.1.39c	0	1	0	0	2.6.1.39c	0	1	0	0	2.6.1.39c	0	1	0	0		b	0.873237	NH3[b] => NH3[e]	Exchange reaction		1.4.1.4c	0.972105	2=Oxoglutarate + NH3 + NADPH => L=Glutamate + NADP+	Glutamate metabolism (aminosugars metabolism)
Homocitrate[m] <=> Homo-cis-aconitate[m] + H2O[m]	4.2.1.36	Lysine biosynthesis	4.2.1.36m	0.9834	0	1	0	4.2.1.36m	0.986769	0	0	1	4.2.1.36m	0.980015	0	1	0		b	0.999962	Fe2+[b] => Fe2+[e]	Exchange reaction		1.1.1.87m	0.980015	HomoisocitrateM + NAD+M <=> 2=OxoadipateM + CO2M + NADHM	Lysine metabolism
Homoisocitrate[m] <=> Homo-cis-aconitate[m] + H2O[m]	4.2.1.36	Lysine biosynthesis	4.2.1.36m	0.9834	0	1	0	4.2.1.36m	0.986769	0	0	1	4.2.1.36m	0.980015	0	1	0		b	0.999962	Orthophosphate[b] => Orthophosphate[e]	Exchange reaction		4.2.1.36m	0.980015	HomoisocitrateM <=> But=1=ene=1,2,4=tricarboxylateM	Lysine metabolism
(S)-3-Hydroxybutanoyl-CoA[c] + NAD+[c] => Acetoacetyl-CoA[c] + NADH[c] + H+[c]	1.1.1.35	Lysine degradation	1.1.1.35c	0.993245				1.1.1.35c	0.999962										b	0.999962	ethanol[e] => ethanol[b]	Exchange reaction		4.2.1.79m	0.980015	2=Hydroxybutane=1,2,4=tricarboxylateM <=> But=1=ene=1,2,4=tricarboxylateM	Lysine metabolism
4-Trimethylammoniobutanoate[c] + 2-Oxoglutarate[c] + Oxygen[c] => Carnitine[c] + Succinate[c] + CO2[c]	1.14.11.1	Lysine degradation	1.14.11.1c	0.999876				1.14.11.1c	0.999962										b	0.999962	D-xylose[b] => D-xylose[e]	Exchange reaction		2.3.3.14m	0.980015	Acetyl=CoAM + 2=OxoglutarateM => 2=Hydroxybutane=1,2,4=tricarboxylateM + CoAM	Pyruvate metabolism
N6,N6,N6-Trimethyl-L-lysine[c] + 2-Oxoglutarate[c] + Oxygen[c] => 3-Hydroxy-N6,N6,N6-trimethyl-L-lysine[c] + Succinate[c] + CO2[c]	1.14.11.8	Lysine degradation	1.14.11.8c	0.999876				1.14.11.8c	0.999962										b	0.999962	Glycerol[b] => Glycerol[e]	Exchange reaction		m	0.980015	2=OxoadipateM => 2=Oxoadipate	Transport, mitochondrial
4-Trimethylammoniobutanal[c] + NAD+[c] + H2O[c] => 4-Trimethylammoniobutanoate[c] + NADH[c] + H+[c]	1.2.1.3	Lysine degradation	1.2.1.3 c	0.999876				1.2.1.3 c	0.999962										b	0.999962	L-Arabinose[b] => L-Arabinose[e]	Exchange reaction		3.1.3.7c	0.981513	Adenosine_3',5'=bisphosphate => AMP + Orthophosphate	Cysteine metabolism
L-2-Aminoadipate 6-semialdehyde[c] + NAD+[c] + H2O[c] => L-2-Aminoadipate[c] + NADH[c] + H+[c]	1.2.1.31	Lysine degradation	1.2.1.31c	0.999876	0	0	1	1.2.1.31c	0	0	0	1	1.2.1.31c	1.00002	0	0	1		b	0.999962	(R)-Lactate[b] => (R)-Lactate[e]	Exchange reaction		m	0.984908	Citrate + IsocitrateM <=> CitrateM + Isocitrate	Transport, mitochondrial
2-Oxoadipate[c] + CoA[c] + NAD+[c] => Glutaryl-CoA[c] + CO2[c] + NADH[c] + H+[c]	1.2.4.2	Lysine degradation	1.2.4.2c	0.993245															b	0.999962	(S)-Lactate[b] => (S)-Lactate[e]	Exchange reaction		2.6.1.2c	0.985191	Pyruvate + L=Glutamate <=> 2=Oxoglutarate + L=Alanine	Alanine and aspartate metabolism
Glutaryl-CoA[c] + NAD+[c] => NADH[c] + Crotonoyl-CoA[c] + CO2[c] + H+[c]	1.3.99.7	Lysine degradation	1.3.99.7c	0.993245				1.3.99.7c	0.999962										b	0.999962	(S)(+)-Allantoin[b] => (S)(+)-Allantoin[e]	Exchange reaction		3.5.4.9c	0.986194	5,10=Methenyltetrahydrofolate <=> 10=Formyltetrahydrofolate	One carbon pool by folate
S-Adenosyl-L-methionine[c] + Protein N6-methyl-L-lysine[c] => S-Adenosyl-L-homocysteine[c] + Protein N6,N6-dimethyl-L-lysine[c]	2.1.1.43	Lysine degradation	2.1.1.43c	0.999876				2.1.1.43c	0.999962										b	0.999962	Biotin[b] => Biotin[e]	Exchange reaction		6.4.1.1c	0.987952	Pyruvate + ATP + CO2 => ADP + Oxaloacetate + Orthophosphate	Anaplerotic reactions
S-Adenosyl-L-methionine[c] + Protein N6,N6-dimethyl-L-lysine[c] => S-Adenosyl-L-homocysteine[c] + Protein N6,N6,N6-trimethyl-L-lysine[c]	2.1.1.43	Lysine degradation	2.1.1.43c	0.999876				2.1.1.43c	0.999962										b	0.999962	Carnitine[b] => Carnitine[c]	Exchange reaction		m	0.989873	Citrate + MalateM <=> CitrateM + Malate	Transport, mitochondrial
Protein lysine[c] + S-Adenosyl-L-methionine[c] => Protein N6-methyl-L-lysine[c] + S-Adenosyl-L-homocysteine[c]	2.1.1.43	Lysine degradation	2.1.1.43c	0.999876				2.1.1.43c	0.999962										b	0.999962	Cellobiose[b] => Cellobiose[e]	Exchange reaction		1.1.1.42c	0.991832	Isocitrate + NADP+ => NADPH + Oxalosuccinate	Citrate cycle (TCA cycle)
Protein N6,N6,N6-trimethyl-L-lysine[c] + 2 H2O[c] => N6,N6,N6-Trimethyl-L-lysine[c] + 2 Protein[c]	3.4.-.-	Lysine degradation	3.4.-.-c	0.999876				3.4.-.-c	0.999962										b	0.999962	Chitin[b] => Chitin[e]	Exchange reaction		1.1.1.42c	0.991832	Oxalosuccinate => CO2 + 2=Oxoglutarate	Citrate cycle (TCA cycle)
3-Hydroxy-N6,N6,N6-trimethyl-L-lysine[c] => 4-Trimethylammoniobutanal[c] + Glycine[c]	4.1.2.-	Lysine degradation	4.1.2.-c	0.999876				4.1.2.-c	0.999962										b	0.999962	Ethanol[b] => Ethanol[e]	Exchange reaction		2.6.1.1m	0.993224	OxaloacetateM + GlutamateM <=> L=AspartateM + 2=OxoglutarateM	Alanine and aspartate metabolism
Crotonoyl-CoA[c] + H2O[c] => (S)-3-Hydroxybutanoyl-CoA[c]	4.2.1.17	Lysine degradation	4.2.1.17c	0.999876															b	0.999962	Nitrate[b] => Nitrate[e]	Exchange reaction		m	0.993224	L=Aspartate <=> L=AspartateM + H+M	Transport, mitochondrial
		Lysine degradation		100	20	20	60		100	21.7391	8.69565	69.5652		100	21.7391	17.3913	60.8696		b	0.999962	Mannitol[b] => Mannitol[e]	Exchange reaction		2.6.1.44c	0.993636	L=Alanine + Glyoxylate <=> Pyruvate + Glycine	Glycine, serine, and threonine metabolism
FADH2[m] + Ubiquinone[m] => FAD[m] + Ubiquinol[m]	1.3.5.1	Oxidative phosphorylation	1.3.5.1m	0.835603	0	1	0	1.3.5.1m	0.771071	0	1	0	1.3.5.1m	0.903873	0	1	0		b	0.999962	Methanol[b] => Methanol[e]	Exchange reaction		4.1.3.1c	0.993636	Isocitrate => Glyoxylate + Succinate	Anaplerotic reactions
Succinate[m] + FAD[m] <=> FADH2[m] + Fumarate[m]	1.3.99.1	Oxidative phosphorylation	1.3.99.1m	0.978059				1.3.99.1m	0.97548										b	0.999962	(9Z)-Octadecenoic acid[b] => (9Z)-Octadecenoic acid[e]	Exchange reaction		2.6.1.1c	0.99455	Oxaloacetate + L=Glutamate <=> L=Aspartate + 2=Oxoglutarate	Alanine and aspartate metabolism
ATP[c] + H2O[c] => ADP[c] + Orthophosphate[c]	3.6.-	Oxidative phosphorylation	3.6.-c	0.999876				3.6.-c	0.999962										b	0.999962	Protein[c] => Protein[b]	Exchange reaction		4.1.1.1c	0.995045	Pyruvate => CO2 + Acetaldehyde	Pyruvate metabolism
ATP[m] + H2O[m] => ADP[m] + Orthophosphate[m]	3.6.-	Oxidative phosphorylation	3.6.-m	0.999876				3.6.-m	0.999962										b	0.999962	Pyruvate[b] => Pyruvate[e]	Exchange reaction		4.1.2.5c	0.995045	Glycine + Acetaldehyde => L=Threonine	Glycine, serine, and threonine metabolism
ATP[g] + H2O[g] => ADP[g] + Orthophosphate[g]	3.6.-	Oxidative phosphorylation	3.6.-g	0.999876															b	0.999962	D-Sorbitol[b] => D-Sorbitol[e]	Exchange reaction		1.1.1.42m	0.995232	IsocitrateM + NADP+M => NADPHM + OxalosuccinateM	Citrate cycle (TCA cycle)
ATP[r] + H2O[r] => ADP[r] + Orthophosphate[r]	3.6.-	Oxidative phosphorylation	3.6.-r	0.999876															b	0.999962	Sulfur[b] => Sulfur[e]	Exchange reaction		1.1.1.42m	0.995232	OxalosuccinateM => CO2M + 2=OxoglutarateM	Citrate cycle (TCA cycle)
Diphosphate[m] + H2O[m] => 2 Orthophosphate[m] + H+[m]	3.6.1.1	Oxidative phosphorylation	3.6.1.1m	0.999876	0	0	1	3.6.1.1m	0.999962	0	0	1	3.6.1.1m	1.00002	0	0	1		b	0.999962	Thiamin[b] => Thiamin[e]	Exchange reaction		2.2.1.1c	0.997574	D=Xylulose_5=phosphate + D=Erythrose_4=phosphate <=> beta=D=Fructose_6=phosphate + D=Glyceraldehyde_3=phosphate	Pentose phosphate pathway
NADH[m] + 1 H+[m] + Ubiquinone[m] => NAD+[m] + Ubiquinol[m] + 0 H+[c]	1.6.5.3	Oxidative phosphorylation	1.6.5.3m	0.999876	0	1	0			0	1	0	1.6.5.3m	1.00002	0	1	0		b	0.999962	alpha,alpha-Trehalose[b] => alpha,alpha-Trehalose[e]	Exchange reaction		6.4.1.2m	0.997715	Acetyl=CoAM + ATPM + CO2 <=> Malonyl=CoAM + ADPM + OrthophosphateM	Fatty acid biosynthesis
Ubiquinol[m] + 2 Ferricytochrome c[m] + 2 H+[m] => Ubiquinone[m] + 2 Ferrocytochrome c[m] + 2 H+[c]	1.10.2.2	Oxidative phosphorylation	1.10.2.2m	2.63575e-14	0	1	0			0	1	0	1.10.2.2m	0.674687	0	1	0		b	0.999962	Urea[e] => Urea[b]	Exchange reaction		2.3.1.39m	0.997715	Malonyl=CoAM + Acyl=carrier_proteinM <=> Malonyl=[acyl=carrier_protein]M + CoAM	Mitochondrial type II fatty acid synthase
Oxygen[m] + 4 Ferrocytochrome c[m] + 8 H+[m] => 4 Ferricytochrome c[m] + 2 H2O[m] + 4 H+[c]	1.9.3.1	Oxidative phosphorylation	1.9.3.1m	-3.05054e-14	0	1	0			0	1	0	1.9.3.1m	0.241775	0	1	0		b	0.999962	L-Alanine[b] => L-Alanine[e]	Exchange reaction		3.6.3.6c	0.998128	ATP => ADP + Orthophosphate + H+EXT	Transport, extracellular
ADP[m] + Orthophosphate[m] + 2 H+[c] => ATP[m] + H2O[m] + 3 H+[m]		Oxidative phosphorylation		0.350157	0	1	0			0	1	0			0	1	0		b	0.999962	L-Proline[b] => L-Proline[e]	Exchange reaction		1.3.3.1m	0.99833	(S)=Dihydroorotate + Ubiquinone=9M <=> UbiquinolM + Orotate	Pyrimidine metabolism
ADP[v] + Orthophosphate[v] + 2 H+[c] => ATP[v] + H2O[v] + 3 H+[v]		Oxidative phosphorylation		0.945202															b	0.999962	L-Methionine[b] => L-Methionine[e]	Exchange reaction		6.2.1.1c	0.998339	ATP + Acetate + CoA => AMP + Pyrophosphate + Acetyl=CoA	Pyruvate metabolism
5.4 ATP[v] + 5.4 Orthophosphate[v] <=> 5.4 ADP[v] + Polyphosphate530[v]	2.7.4.1	Polyphosphate metabolism	2.7.4.1v	0.999876															b	0.999962	L-Arginine[b] => L-Arginine[e]	Exchange reaction		5.1.3.1c	0.998651	D=Ribulose_5=phosphate <=> D=Xylulose_5=phosphate	Pentose phosphate pathway
24.5 ATP[v] + 24.5 Orthophosphate[v] <=> 24.5 ADP[v] + Polyphosphate2400[v]	2.7.4.1	Polyphosphate metabolism	2.7.4.1v	0.999876															b	0.999962	L-Lysine[b] => L-Lysine[e]	Exchange reaction		1.3.3.1c	0.999163	(S)=Dihydroorotate + Oxygen <=> H2O2 + Orotate	Pyrimidine metabolism
66.3 ATP[v] + 66.3 Orthophosphate[v] <=> 66.3 ADP[v] + Polyphosphate6500[v]	2.7.4.1	Polyphosphate metabolism	2.7.4.1v	0.999876															b	0.999962	L-Asparagine[b] => L-Asparagine[e]	Exchange reaction		2.7.7.5c	0.999458	ADP + Sulfate <=> Orthophosphate + Adenylylsulfate	Cysteine metabolism
313 ATP[v] + 313 Orthophosphate[v] <=> 313 ADP[v] + Polyphosphate30700[v]	2.7.4.1	Polyphosphate metabolism	2.7.4.1v	0.999876															b	0.999962	L-Aspartate[b] => L-Aspartate[e]	Exchange reaction		2.7.4.14c	0.999492	CMP + ATP <=> ADP + CDP	Pyrimidine metabolism
Glycerone phosphate[v] + H2O[v] => Glycerone[v] + Orthophosphate[v]	3.1.3.1	Polyphosphate metabolism	3.1.3.1v	0.999876															b	0.999962	L-Cysteine[b] => L-Cysteine[e]	Exchange reaction		6.3.4.2c	0.999717	ATP + UTP + NH3 => ADP + Orthophosphate + CTP	Pyrimidine metabolism
Glycerone phosphate[v] + H2O[v] => Glycerone[v] + Orthophosphate[v]	3.1.3.1	Polyphosphate metabolism	3.1.3.1 v	0.999876															b	0.999962	L-Glutamine[b] => L-Glutamine[e]	Exchange reaction		2.2.1.1c	0.99973	D=Ribose_5=phosphate + D=Xylulose_5=phosphate <=> D=Glyceraldehyde_3=phosphate + Sedoheptulose_7=phosphate	Pentose phosphate pathway
Glycerone phosphate[c] + H2O[c] => Glycerone[c] + Orthophosphate[c]	3.1.3.1	Polyphosphate metabolism	3.1.3.1 c	0.999876				3.1.3.1 c	0.999962										b	0.999962	L-Glutamate[b] => L-Glutamate[e]	Exchange reaction		2.2.1.2c	0.99973	D=Glyceraldehyde_3=phosphate + Sedoheptulose_7=phosphate <=> D=Erythrose_4=phosphate + beta=D=Fructose_6=phosphate	Pentose phosphate pathway
Diphosphate[c] + H2O[c] => 2 Orthophosphate[c] + H+[c]	3.6.1.1	Polyphosphate metabolism	3.6.1.1c	1.00773e-27	1	0	0	3.6.1.1c	9.0693e-14	1	0	0	3.6.1.1c	0	1	0	0		b	0.999962	Glycine[b] => Glycine[e]	Exchange reaction		2.7.2.11c	0.999825	L=Glutamate + ATP => ADP + alpha=D=Glutamyl_phosphate	Proline biosynthesis
Polyphosphate[v] + 409.2 H2O[v] => 409.2 Orthophosphate[v]	3.6.1.10	Polyphosphate metabolism	3.6.1.10v	0.999876															b	0.999962	L-Histidine[b] => L-Histidine[e]	Exchange reaction		m	0.999917	R=3=Hydroxyloctanoyl=ACPM => trans=Oct=2=enoyl=ACPM	Fatty acid biosynthesis
		Polyphosphate metabolism		100	4.7619	23.8095	71.4286		100	4.7619	23.8095	71.4286		100	4.7619	23.8095	71.4286		b	0.999962	L-Isoleucine[b] => L-Isoleucine[e]	Exchange reaction		1.3.1.10m	0.999917	trans=Oct=2=enoyl=ACPM + NADPHM <=> Octanoyl=ACPM + NADP+M	Fatty acid biosynthesis
IMP[c] + NAD+[c] + H2O[c] => Xanthosine 5'-phosphate[c] + NADH[c] + H+[c]	1.1.1.205	Purine metabolism	1.1.1.205c	-7.825e-25	1	0	0	1.1.1.205c	-7.36108e-26	1	0	0	1.1.1.205c	-1.20904e-11	1	0	0		b	0.999962	L-Leucine[b] => L-Leucine[e]	Exchange reaction		1.-.-.-m	0.999917	3=Oxo=Octanoyl=ACPM + NADPHM <=> R=3=Hydroxyloctanoyl=ACPM + NADP+M	Mitochondrial type II fatty acid synthase
Hypoxanthine[c] + NAD+[c] + H2O[c] => Xanthine[c] + NADH[c] + H+[c]	1.17.1.4	Purine metabolism	1.17.1.4c	0.999876	0	0	1	1.17.1.4c	0.999962	0	0	1	-		0	0	1		b	0.999962	L-Ornithine[b] => L-Ornithine[e]	Exchange reaction		2.3.1.41m	0.999917	Hexanoyl=ACPM + Malonyl=[acyl=carrier_protein]M => 3=Oxo=Octanoyl=ACPM + Acyl=carrier_proteinM + CO2M	Mitochondrial type II fatty acid synthase
Xanthine[c] + NAD+[c] + H2O[c] => Urate[c] + NADH[c] + H+[c]	1.17.1.4	Purine metabolism	1.17.1.4c	0.999876	0	0	1	1.17.1.4c	0.999962	0	0	1	-		0	0	1		b	0.999962	L-Phenylalanine[b] => L-Phenylalanine[e]	Exchange reaction		m	0.999917	R=3=Hydroxylbutanoyl=ACPM => trans=But=2=enoyl=ACPM	Fatty acid biosynthesis
Hypoxanthine[c] + Oxygen[c] + H2O[c] => Xanthine[c] + H2O2[c]	1.17.3.2	Purine metabolism	1.17.3.2c	0.999876	0	0	1	1.17.3.2c	0.999962	0	0	1	-		0	0	1		b	0.999962	L-Serine[b] => L-Serine[e]	Exchange reaction		1.3.1.10m	0.999917	trans=But=2=enoyl=ACPM + NADPHM <=> Butyryl=ACP + NADP+M	Fatty acid biosynthesis
Thioredoxin[c] + ADP[c] => dADP[c] + Thioredoxin disulfide[c] + H2O[c]	1.17.4.1	Purine metabolism	1.17.4.1c	0	1	0	0	1.17.4.1c	0.999962	1	0	0	-	1.00002	0	0	1		b	0.999962	L-Threonine[b] => L-Threonine[e]	Exchange reaction		1.-.-.-m	0.999917	Acetoacetyl=[acyl=carrier_protein]M + NADPHM <=> R=3=Hydroxylbutanoyl=ACPM + NADP+M	Mitochondrial type II fatty acid synthase
GDP[c] + Thioredoxin[c] => dGDP[c] + Thioredoxin disulfide[c] + H2O[c]	1.17.4.1	Purine metabolism	1.17.4.1c	0.999876	0	0	1	1.17.4.1c	0.999962	0	0	1	1.17.4.1c	1.00002	0	0	1		b	0.999962	L-Tryptophan[b] => L-Tryptophan[e]	Exchange reaction		2.3.1.41m	0.999917	Acetyl=[acyl=carrier_protein]M + Malonyl=[acyl=carrier_protein]M => Acetoacetyl=[acyl=carrier_protein]M + Acyl=carrier_proteinM + CO2M	Mitochondrial type II fatty acid synthase
Urate[c] + Oxygen[c] + H2O[c] => 5-Hydroxyisourate[c] + H2O2[c]	1.7.3.3	Purine metabolism	1.7.3.3c	0.999876				1.7.3.3c	0.999962										b	0.999962	L-Tyrosine[b] => L-Tyrosine[e]	Exchange reaction		m	0.999917	Acetyl=[acyl=carrier_protein] <=> Acetyl=[acyl=carrier_protein]M	Transport, mitochondrial
10-Formyltetrahydrofolate[c] + 5'-Phosphoribosylglycinamide[c] => Tetrahydrofolate[c] + 5'-Phosphoribosyl-N-formylglycinamide[c]	2.1.2.2	Purine metabolism	2.1.2.2c	0.858088	0	1	0	2.1.2.2c	0.803031	0	1	0	2.1.2.2c	2.9924e-11	1	0	0		b	0.999962	L-Valine[b] <=> L-Valine[e]	Exchange reaction		m	0.999917	R=3=Hydroxylhexanoyl=ACPM => trans=Hex=2=enoyl=ACPM	Fatty acid biosynthesis
10-Formyltetrahydrofolate[c] + 1-(5'-Phosphoribosyl)-5-amino-4-imidazolecarboxamide[c] => Tetrahydrofolate[c] + 1-(5'-Phosphoribosyl)-5-formamido-4-imidazolecarboxamide[c]	2.1.2.3	Purine metabolism	2.1.2.3c	0	1	0	0	2.1.2.3c	0	1	0	0	2.1.2.3c	0	1	0	0		b	0.999962	Acyl-carrier protein[b] => Acyl-carrier protein[e]	Exchange reaction		1.3.1.10m	0.999917	trans=Hex=2=enoyl=ACPM + NADPHM <=> Hexanoyl=ACPM + NADP+M	Fatty acid biosynthesis
IMP[c] + H2O[c] <=> 1-(5'-Phosphoribosyl)-5-formamido-4-imidazolecarboxamide[c]	2.1.2.3	Purine metabolism	2.1.2.3c	0	1	0	0	2.1.2.3c	0	1	0	0	2.1.2.3c	0	1	0	0		b	0.999962	beta-D-Fructose[b] => beta-D-Fructose[e]	Exchange reaction		1.-.-.-m	0.999917	3=Oxo=Hexanoyl=ACPM + NADPHM <=> R=3=Hydroxylhexanoyl=ACPM + NADP+M	Mitochondrial type II fatty acid synthase
Inosine[c] + Orthophosphate[c] <=> Hypoxanthine[c] + alpha-D-Ribose 1-phosphate[c]	2.4.2.1	Purine metabolism	2.4.2.1c	0.999876	0	0	1	2.4.2.1c	0.999962	0	0	1	2.4.2.1c	1.00002	0	0	1		b	0.999962	CoA[b] => CoA[c]	Exchange reaction		2.3.1.41m	0.999917	Butyryl=ACPM + Malonyl=[acyl=carrier_protein]M => 3=Oxo=Hexanoyl=ACPM + Acyl=carrier_proteinM + CO2M	Mitochondrial type II fatty acid synthase
Deoxyguanosine[c] + Orthophosphate[c] <=> Guanine[c] + 2-Deoxy-D-ribose 1-phosphate[c]	2.4.2.1	Purine metabolism	2.4.2.1c	0.99987	0	0	1	2.4.2.1c	0.999962	0	0	1	2.4.2.1c	1.00002	0	0	1		b	0.999962	myo-inositol[b] => myo-inositol[c]	Exchange reaction		m	0.999917	Butyryl=ACP <=> Butyryl=ACPM	Transport, mitochondrial
Guanosine[c] + Orthophosphate[c] <=> Guanine[c] + alpha-D-Ribose 1-phosphate[c]	2.4.2.1	Purine metabolism	2.4.2.1c	0.999876	0	0	1	2.4.2.1c	0.999962	0	0	1	2.4.2.1c	1.00002	0	0	1		b	0.999962	Formate[b] => Formate[e]	Exchange reaction		m	0.999917	R=3=Hydroxyldecanoyl=ACPM => trans=Dec=2=enoyl=ACPM	Fatty acid biosynthesis
Deoxyinosine[c] + Orthophosphate[c] <=> Hypoxanthine[c] + 2-Deoxy-D-ribose 1-phosphate[c]	2.4.2.1	Purine metabolism	2.4.2.1c	0.999876	0	0	1	2.4.2.1c	0.999962	0	0	1	2.4.2.1c	1.00002	0	0	1		1.1.1.100c	0	(3R)-3-Hydroxypalmitoyl-[acyl-carrier protein][c] + NADP+[c] <=> 3-Oxohexadecanoyl-[acp][c] + NADPH[c] + H+[c]	Fatty acid biosynthesis		1.3.1.10m	0.999917	trans=Dec=2=enoyl=ACPM + NADPHM <=> Decanoyl=ACPM + NADP+M	Fatty acid biosynthesis
Deoxyadenosine[c] + Orthophosphate[c] <=> Adenine[c] + 2-Deoxy-D-ribose 1-phosphate[c]	2.4.2.1	Purine metabolism	2.4.2.1c	0.999873	0	0	1	2.4.2.1c	0.999962	0	0	1	2.4.2.1c	1.00002	0	0	1		1.1.1.100c	1.18999e-11	3-Oxostearoyl-[acp][c] + NADPH[c] + H+[c] <=> 3-Hydroxyoctadecanoyl-[acp][c] + NADP+[c]	Fatty acid biosynthesis		1.-.-.-m	0.999917	3=Oxo=Decanoyl=ACPM + NADPHM <=> R=3=Hydroxyldecanoyl=ACPM + NADP+M	Mitochondrial type II fatty acid synthase
Adenosine[c] + Orthophosphate[c] <=> Adenine[c] + alpha-D-Ribose 1-phosphate[c]	2.4.2.1	Purine metabolism		-2.52897e-13															1.1.1.100c	0.999962	(3R)-3-Hydroxybutanoyl-[acyl-carrier protein][c] + NADP+[c] <=> Acetoacetyl-[acp][c] + NADPH[c] + H+[c]	Fatty acid biosynthesis		2.3.1.41m	0.999917	Octanoyl=ACPM + Malonyl=[acyl=carrier_protein]M => 3=Oxo=Decanoyl=ACPM + Acyl=carrier_proteinM + CO2M	Mitochondrial type II fatty acid synthase
Guanine[c] + 5-Phospho-alpha-D-ribose 1-diphosphate[c] <=> GMP[c] + Diphosphate[c]	2.4.2.7	Purine metabolism	2.4.2.7c	0.999873	1	0	0	2.4.2.7c	4.30094e-13					1.00002					1.1.1.100c	0.999962	(3R)-3-Hydroxyoctanoyl-[acyl-carrier protein][c] + NADP+[c] <=> 3-Oxooctanoyl-[acp][c] + NADPH[c] + H+[c]	Fatty acid biosynthesis		m	0.999918	R=3=Hydroxyldodecanoyl=ACPM => trans=Dodec=2=enoyl=ACPM	Fatty acid biosynthesis
Adenine[c] + 5-Phospho-alpha-D-ribose 1-diphosphate[c] <=> AMP[c] + Diphosphate[c]	2.4.2.7	Purine metabolism	2.4.2.7c	-1.08216e-13				2.4.2.7c	4.30094e-13	0	0	1	2.4.2.7c	1.00002	0	0	1		1.1.1.100c	0.999962	(3R)-3-Hydroxydecanoyl-[acyl-carrier protein][c] + NADP+[c] <=> 3-Oxodecanoyl-[acp][c] + NADPH[c]	Fatty acid biosynthesis		1.3.1.10m	0.999918	trans=Dodec=2=enoyl=ACPM + NADPHM <=> Dodecanoyl=ACPM + NADP+M	Fatty acid biosynthesis
Hypoxanthine[c] + 5-Phospho-alpha-D-ribose 1-diphosphate[c] => IMP[c] + Diphosphate[c]	2.4.2.8	Purine metabolism	2.4.2.8c	0.999876	0	0	1	2.4.2.8c	0.999962	0	0	1	2.4.2.8c	1.00002	0	0	1		1.1.1.100c	0.999962	(R)-3-Hydroxydodecanoyl-[acp][c] + NADP+[c] <=> 3-Oxododecanoyl-[acp][c] + NADPH[c] + H+[c]	Fatty acid biosynthesis		1.-.-.-m	0.999918	3=Oxo=Dodecanoyl=ACPM + NADPHM <=> R=3=Hydroxyldodecanoyl=ACPM + NADP+M	Mitochondrial type II fatty acid synthase
ATP[c] + Adenosine[c] <=> ADP[c] + AMP[c]	2.7.1.20	Purine metabolism	2.7.1.20c	8.64362e-14	1	0	0	2.7.1.20c	-3.51992e-13	1	0	0	2.7.1.20c	0.999926	0	0	1		1.1.1.100c	0.999962	(3R)-3-Hydroxytetradecanoyl-[acyl-carrier protein][c] + NADP+[c] <=> 3-Oxotetradecanoyl-[acp][c] + NADPH[c] + H+[c]	Fatty acid biosynthesis		2.3.1.41m	0.999918	Decanoyl=ACPM + Malonyl=[acyl=carrier_protein]M => 3=Oxo=Dodecanoyl=ACPM + Acyl=carrier_proteinM + CO2M	Mitochondrial type II fatty acid synthase
ATP[c] + Adenylyl sulfate[c] => ADP[c] + 3'-Phosphoadenylyl sulfate[c]	2.7.1.25	Purine metabolism	2.7.1.25c	0.999876	0	0	1	2.7.1.25c	0.999962	0	0	1	2.7.1.25c	0	1	0	0		1.1.1.100m	0.999962	(3R)-3-Hydroxybutanoyl-[acyl-carrier protein][m] + NADP+[m] <=> Acetoacetyl-[acp][m] + NADPH[m] + H+[m]	Fatty acid biosynthesis		m	0.999919	R=3=Hydroxyltetradecanoyl=ACPM => trans=Tetradec=2=enoyl=ACPM	Fatty acid biosynthesis
ATP[m] + AMP[m] <=> 2 ADP[m]	2.7.4.3	Purine metabolism	2.7.4.3m	0.999876	0	0	1	2.7.4.3m	0.999962	0	0	1	2.7.4.3m	1.00002	0	0	1		1.1.1.100m	0.999962	(3R)-3-Hydroxydecanoyl-[acyl-carrier protein][m] + NADP+[m] <=> 3-Oxodecanoyl-[acp][m] + NADPH[m]	Fatty acid biosynthesis		1.3.1.10m	0.999919	trans=Tetradec=2=enoyl=ACPM + NADPHM <=> Tetradecanoyl=ACPM + NADP+M	Fatty acid biosynthesis
ATP[c] + dAMP[c] <=> ADP[c] + dADP[c]	2.7.4.3	Purine metabolism	2.7.4.3c	0	1	0	0	2.7.4.3c	0	1	0	0	2.7.4.3c	1.00002	0	0	1		1.1.1.100m	0.999962	(3R)-3-Hydroxyoctanoyl-[acyl-carrier protein][m] + NADP+[m] <=> 3-Oxooctanoyl-[acp][m] + NADPH[m] + H+[m]	Fatty acid biosynthesis		1.-.-.-m	0.999919	3=Oxo=Tetradecanoyl=ACPM + NADPHM <=> R=3=Hydroxyltetradecanoyl=ACPM + NADP+M	Mitochondrial type II fatty acid synthase
ATP[c] + dADP[c] <=> ADP[c] + dATP[c]	2.7.4.6	Purine metabolism	2.7.4.6c	0.999876	0	0	1	2.7.4.6c	0.987969	0	0	1	2.7.4.6c	1.014e-27	1	0	0		1.1.1.100m	0.999962	(3R)-3-Hydroxytetradecanoyl-[acyl-carrier protein][m] + NADP+[m] <=> 3-Oxotetradecanoyl-[acp][m] + NADPH[m] + H+[m]	Fatty acid biosynthesis		2.3.1.41m	0.999919	Dodecanoyl=ACPM + Malonyl=[acyl=carrier_protein]M => 3=Oxo=Tetradecanoyl=ACPM + Acyl=carrier_proteinM + CO2M	Mitochondrial type II fatty acid synthase
ATP[c] + GDP[c] <=> ADP[c] + GTP[c]	2.7.4.6	Purine metabolism	2.7.4.6c	0.999876	0	0	1	2.7.4.6c	0.987969	0	0	1	2.7.4.6c	1.014e-27	1	0	0		1.1.1.100m	0.999962	(R)-3-Hydroxyhexanoyl-[acp][m] + NADP+[m] <=> 3-Oxohexanoyl-[acp][m] + NADPH[m] + H+[m]	Fatty acid biosynthesis		m	0.999921	R=3=Hydroxylhexadecanoyl=ACPM => trans=Hexadec=2=enoyl=ACPM	Fatty acid biosynthesis
ATP[c] + dGDP[c] <=> ADP[c] + dGTP[c]	2.7.4.6	Purine metabolism	2.7.4.6c	0.999876	0	0	1	2.7.4.6c	0.987969	0	0	1	2.7.4.6c	1.014e-27	1	0	0		1.1.1.100m	0.999962	(R)-3-Hydroxydodecanoyl-[acp][m] + NADP+[m] <=> 3-Oxododecanoyl-[acp][m] + NADPH[m] + H+[m]	Fatty acid biosynthesis		1.3.1.10m	0.999921	trans=Hexadec=2=enoyl=ACPM + NADPHM <=> Hexadecanoyl=ACPM + NADP+M	Fatty acid biosynthesis
ATP[c] + GMP[c] <=> ADP[c] + GDP[c]	2.7.4.8	Purine metabolism	2.7.4.8c	0.999876	0	0	1	2.7.4.8c	0.999459	0	0	1	2.7.4.8c	0	1	0	0		1.1.1.100m	0.999962	(3R)-3-Hydroxypalmitoyl-[acyl-carrier protein][m] + NADP+[m] <=> 3-Oxohexadecanoyl-[acp][m] + NADPH[m] + H+[m]	Fatty acid biosynthesis		1.-.-.-m	0.999921	3=Oxo=Hexadecanoyl=ACPM + NADPHM <=> R=3=Hydroxylhexadecanoyl=ACPM + NADP+M	Mitochondrial type II fatty acid synthase
ATP[c] + dGMP[c] <=> ADP[c] + dGDP[c]	2.7.4.8	Purine metabolism	2.7.4.8c	0.999876	0	0	1	2.7.4.8c	0.999459	0	0	1	2.7.4.8c	0	0	0	1		1.1.1.100m	0.999962	3-Oxostearoyl-[acp][m] + NADPH[m] + H+[m] <=> 3-Hydroxyoctadecanoyl-[acp][m] + NADP+[m]	Fatty acid biosynthesis		2.3.1.41m	0.999921	Tetradecanoyl=ACPM + Malonyl=[acyl=carrier_protein]M => 3=Oxo=Hexadecanoyl=ACPM + Acyl=carrier_proteinM + CO2M	Mitochondrial type II fatty acid synthase
ADP[c] + ATP[c] => Orthophosphate[c] + P1,P4-Bis(5'-adenosyl) tetraphosphate[c]	2.7.7.53	Purine metabolism	2.7.7.53c	0.999876	0	0	1	2.7.7.53c	0.999962	0	0	1	2.7.7.53c	1.00002	0	0	1		1.1.1.100 c	0.999962	(R)-3-Hydroxyhexanoyl-[acp][c] + NADP+[c] <=> 3-Oxohexanoyl-[acp][c] + NADPH[c] + H+[c]	Fatty acid biosynthesis		1.1.1.101c	0.999922	Acyldihydroxyacetone_phosphate + NADP+ => Acyl=sn=glycerol_3=phosphate + NADPH	Glycerol metabolism (glycerolipid metabolism)
ATP[c] <=> Diphosphate[c] + RNA[c]	2.7.7.6	Purine metabolism	2.7.7.6c	0.999876				2.7.7.6c	0.999962										1.3.1.9c	0	Hexadecanoyl-[acp][c] + NADP+[c] <=> trans-Hexadec-2-enoyl-[acp][c] + NADPH[c] + H+[c]	Fatty acid biosynthesis		2.3.1.42c	0.999922	Glycerone_phosphate + AcylCoAs => Acyldihydroxyacetone_phosphate + CoA	Glycerol metabolism (glycerolipid metabolism)
ATP[m] <=> Diphosphate[m] + RNA[m]	2.7.7.6	Purine metabolism	2.7.7.6m	0.999876				2.7.7.6m	0.999962										1.3.1.9c	0.999962	(2E)-Octadecenoyl-[acp][c] + NADPH[c] + H+[c] <=> Octadecanoyl-[acyl-carrier protein][c] + NADP+[c]	Fatty acid biosynthesis		2.7.1.20c	0.999926	Adenosine + ATP => AMP + ADP	Salvage pathways
GTP[c] <=> Diphosphate[c] + RNA[c]	2.7.7.6	Purine metabolism	2.7.7.6c	0.999876				2.7.7.6c	0.999962										1.3.1.9c	0.999962	Hexanoyl-[acp][c] + NADP+[c] <=> trans-Hex-2-enoyl-[acp][c] + NADPH[c] + H+[c]	Fatty acid biosynthesis		2.7.4.-c	0.999982	dUMP + ATP <=> dUDP + ADP	Salvage pathways
GTP[m] <=> Diphosphate[m] + RNA[m]	2.7.7.6	Purine metabolism	2.7.7.6m	0.999876				2.7.7.6m	0.999962										1.3.1.9c	0.999962	Octanoyl-[acp][c] + NADP+[c] <=> trans-Oct-2-enoyl-[acp][c] + NADPH[c] + H+[c]	Fatty acid biosynthesis		2.7.4.6c	0.999988	CDP + ATP <=> CTP + ADP	Salvage pathways
dATP[c] <=> Diphosphate[c] + DNA[c]	2.7.7.7	Purine metabolism	2.7.7.7c	0.999876				2.7.7.7c	0.999962										1.3.1.9c	0.999962	Decanoyl-[acp][c] + NADP+[c] <=> trans-Dec-2-enoyl-[acp][c] + NADPH[c] + H+[c]	Fatty acid biosynthesis		2.3.1.38c	0.999997	Octadecanoyl=ACP + CoA <=> Octadecanoyl=CoA + Acyl=carrier_protein	Cytosolic fatty acid synthesis
dATP[m] <=> Diphosphate[m] + DNA[m]	2.7.7.7	Purine metabolism	2.7.7.7m	0.999876				2.7.7.7m	0.99936										1.3.1.9c	0.999962	Dodecanoyl-[acyl-carrier protein][c] + NADP+[c] <=> trans-Dodec-2-enoyl-[acp][c] + NADPH[c] + H+[c]	Fatty acid biosynthesis		m	0.999997	R=3=Hydroxyloctadecanoyl=ACPM => trans=Octadec=2=enoyl=ACPM	Fatty acid biosynthesis
dGTP[c] <=> Diphosphate[c] + DNA[c]	2.7.7.7	Purine metabolism	2.7.7.7c	0.999876				2.7.7.7c	0.999962										1.3.1.9c	0.999962	Tetradecanoyl-[acp][c] + NADP+[c] <=> trans-Tetradec-2-enoyl-[acp][c] + NADPH[c] + H+[c]	Fatty acid biosynthesis		1.3.1.10m	0.999997	trans=Octadec=2=enoyl=ACPM + NADPHM <=> Octadecanoyl=ACPM + NADP+M	Fatty acid biosynthesis
dGTP[m] <=> Diphosphate[m] + DNA[m]	2.7.7.7	Purine metabolism	2.7.7.7m	0.999876				2.7.7.7m	0.99936										1.3.1.9m	0.999962	Butyryl-[acp][m] + NADP+[m] <=> But-2-enoyl-[acyl-carrier protein][m] + NADPH[m] + H+[m]	Fatty acid biosynthesis		1.-.-.-m	0.999997	3=Oxo=Octadecanoyl=ACPM + NADPHM <=> R=3=Hydroxyloctadecanoyl=ACPM + NADP+M	Mitochondrial type II fatty acid synthase
IMP[c] + H2O[c] => Inosine[c] + Orthophosphate[c]	3.1.3.5	Purine metabolism	3.1.3.5c	0.999876	0	0	1	3.1.3.5c	0.999433	0	0	1	3.1.3.5c	1.00002	0	0	1		1.3.1.9m	0.999962	Dodecanoyl-[acyl-carrier protein][m] + NADP+[m] <=> trans-Dodec-2-enoyl-[acp][m] + NADPH[m] + H+[m]	Fatty acid biosynthesis		2.3.1.41m	0.999997	Hexadecanoyl=ACPM + Malonyl=[acyl=carrier_protein]M => 3=Oxo=Octadecanoyl=ACPM + Acyl=carrier_proteinM + CO2M	Mitochondrial type II fatty acid synthase
dGMP[c] + H2O[c] <=> Deoxyguanosine[c] + Orthophosphate[c]	3.1.3.5	Purine metabolism	3.1.3.5c	0.99987	0	0	1	3.1.3.5c	0.999433	0	0	1	3.1.3.5c	1.00002	0	0	1		1.3.1.9m	0.999962	Hexanoyl-[acp][m] + NADP+[m] <=> trans-Hex-2-enoyl-[acp][m] + NADPH[m] + H+[m]	Fatty acid biosynthesis		m	0.999997	Octadecanoyl=ACPM <=> Octadecanoyl=ACP	Transport, mitochondrial
GMP[c] + H2O[c] => Guanosine[c] + Orthophosphate[c]	3.1.3.5	Purine metabolism	3.1.3.5c	0.999876	0	0	1	3.1.3.5c	0.999433	0	0	1	3.1.3.5c	1.00002	0	0	1		1.3.1.9m	0.999962	Octanoyl-[acp][m] + NADP+[m] <=> trans-Oct-2-enoyl-[acp][m] + NADPH[m] + H+[m]	Fatty acid biosynthesis		3.5.4.12c	1	dCMP <=> dUMP + NH3	Pyrimidine metabolism
dAMP[c] + H2O[c] => Deoxyadenosine[c] + Orthophosphate[c]	3.1.3.5	Purine metabolism	3.1.3.5c	0.99987	0	0	1	3.1.3.5c	0.999433	0	0	1	3.1.3.5c	1.00002	0	0	1		1.3.1.9m	0.999962	Decanoyl-[acp][m] + NADP+[m] <=> trans-Dec-2-enoyl-[acp][m] + NADPH[m] + H+[m]	Fatty acid biosynthesis		2.3.1.38c	1.00002	Decanoyl=ACP + CoA <=> Decanoyl=CoA + Acyl=carrier_protein	Cytosolic fatty acid synthesis
3',5'-Cyclic GMP[c] + H2O[c] => GMP[c]	3.1.4.17	Purine metabolism	3.1.4.17c	0.999876	0	0	1	3.1.4.17c	0.999962	0	0	1	3.1.4.17c	1.00002	0	0	1		1.3.1.9m	0.999962	Tetradecanoyl-[acp][m] + NADP+[m] <=> trans-Tetradec-2-enoyl-[acp][m] + NADPH[m] + H+[m]	Fatty acid biosynthesis		c	1.00002	0.031552 Decanoyl=CoA + 0.029970 Dodecanoyl=CoA + 0.053571 Tetradecanoyl=CoA + 0.018042 Tetradecanoyl=9=ene=CoA + 0.188729 Hexadecanoyl=CoA + 0.476544 Hexadecanoyl=9=ene=CoA + 0.077912 Octadecanoyl=CoA + 0.123681 Octadecanoyl=9=ene=CoA => Acyl_acids + CoA	Fatty acid biosynthesis
H2O[c] + 3',5'-Cyclic AMP[c] => AMP[c]	3.1.4.17 3.1.4.53	Purine metabolism	3.1.4.17 3.1.4.53c	0.999876				3.1.4.17 3.1.4.53c	0.999962										1.3.1.9m	0.999962	Hexadecanoyl-[acp][m] + NADP+[m] <=> trans-Hexadec-2-enoyl-[acp][m] + NADPH[m] + H+[m]	Fatty acid biosynthesis		m	1.00002	Decanoyl=ACP <=> Decanoyl=ACPM	Transport, mitochondrial
5-Hydroxyisourate[c] + H2O[c] => 5-Hydroxy-2-oxo-4-ureido-2,5-dihydro-1H-imidazole-5-carboxylate[c]	3.5.2.17	Purine metabolism	3.5.2.17c	0.999876				3.5.2.17c	0.999962										1.3.1.9m	0.999962	(2E)-Octadecenoyl-[acp][m] + NADPH[m] + H+[m] <=> Octadecanoyl-[acyl-carrier protein][m] + NADP+[m]	Fatty acid biosynthesis		2.3.1.24c	1.00002	Sphinganine + LongAcylCoA => D=Ceramide + CoA	Sphingoglycolipid metabolism
(S)(+)-Allantoin[c] + H2O[c] <=> Allantoate[c]	3.5.2.5	Purine metabolism	3.5.2.5c	0.999876	0	0	1	3.5.2.5c	0.999962	0	0	1	3.5.2.5c	1.00002	0	0	1		1.3.1.9 c	0.999962	Butyryl-[acp][c] + NADP+[c] <=> But-2-enoyl-[acyl-carrier protein][c] + NADPH[c] + H+[c]	Fatty acid biosynthesis		6.3.4.3c	1.00002	Tetrahydrofolate + Formate + ATP => ADP + Orthophosphate + 10=Formyltetrahydrofolate	One carbon pool by folate
(-)-Ureidoglycolate[c] + H2O[c] <=> Glyoxylate[c] + 2 NH3[c] + CO2[c]	3.5.3.19	Purine metabolism	3.5.3.19c	0.999876	0	0	1	3.5.3.19c	0.999962	0	0	1	3.5.3.19c	1.00002	0	0	1		2.3.1.179m	0.999962	Acetyl-[acyl-carrier protein][m] + Malonyl-[acyl-carrier protein][m] => Acetoacetyl-[acp][m] + CO2[m] + Acyl-carrier protein[m]	Fatty acid biosynthesis		b	1.00002	ARGxt => ARGxtX	Exchange reactions
Allantoate[c] + H2O[c] => (-)-Ureidoglycolate[c] + Urea[c]	3.5.3.4	Purine metabolism	3.5.3.4c	0.999876	0	0	1	3.5.3.4c	0.999962	0	0	1	3.5.3.4c	1.00002	0	0	1		2.3.1.179m	0.999962	Dodecanoyl-[acyl-carrier protein][m] + Malonyl-[acyl-carrier protein][m] => 3-Oxotetradecanoyl-[acp][m] + CO2[m] + Acyl-carrier protein[m]	Fatty acid biosynthesis		e	1.00002	ARGxt + H+EXT <=> L=Arginine	Transport, extracellular
Guanine[c] + H2O[c] => Xanthine[c] + NH3[c]	3.5.4.3	Purine metabolism	3.5.4.3c	0.999876				3.5.4.3c	0.999962										2.3.1.179m	0.999962	Butyryl-[acp][m] + Malonyl-[acyl-carrier protein][m] => 3-Oxohexanoyl-[acp][m] + CO2[m] + Acyl-carrier protein[m]	Fatty acid biosynthesis		m	1.00002	FADH2M + FumarateM => SuccinateM + FADM	Oxidative phosphorylation
Deoxyadenosine[c] => Deoxyinosine[c] + NH3[c]	3.5.4.4	Purine metabolism	3.5.4.4c	0.999876	0	0	1	3.5.4.4c	0.999962	0	0	1	3.5.4.4c	1.00002	0	0	1		2.3.1.179m	0.999962	Hexanoyl-[acp][m] + Malonyl-[acyl-carrier protein][m] => 3-Oxooctanoyl-[acp][m] + CO2[m] + Acyl-carrier protein[m]	Fatty acid biosynthesis		1.-.-.-c	1.00002	3=Keto=C14=CoA + NADPH => 3=Hydroxy=C14=CoA + NADP+	Fatty acid biosynthesis
AMP[c] + H2O[c] => IMP[c] + NH3[c]	3.5.4.6	Purine metabolism	3.5.4.6c	0.999876	0	0	1	3.5.4.6c	0.999962	0	0	1	3.5.4.6c	1.00002	0	0	1		2.3.1.179m	0.999962	Octanoyl-[acp][m] + Malonyl-[acyl-carrier protein][m] => 3-Oxodecanoyl-[acp][m] + CO2[m] + Acyl-carrier protein[m]	Fatty acid biosynthesis		c	1.00002	3=Hydroxy=C14=CoA => Trans=2=C14=CoA	Fatty acid biosynthesis
ADP-ribose[c] + H2O[c] => AMP[c] + D-Ribose 5-phosphate[c]	3.6.1.13	Purine metabolism	3.6.1.13c	0.999876				3.6.1.13c	0.999962										2.3.1.179m	0.999962	Decanoyl-[acp][m] + Malonyl-[acyl-carrier protein][m] => 3-Oxododecanoyl-[acp][m] + CO2[m] + Acyl-carrier protein[m]	Fatty acid biosynthesis		2.3.1.39c	1.00002	Malonyl=CoA + Acyl=carrier_protein <=> Malonyl=[acyl=carrier_protein] + CoA	Cytosolic fatty acid synthesis
GTP[c] + H2O[c] => GMP[c] + Diphosphate[c]	3.6.1.19	Purine metabolism	3.6.1.19c	0.999876				3.6.1.19c	0.999962										2.3.1.179m	0.999962	Tetradecanoyl-[acp][m] + Malonyl-[acyl-carrier protein][m] => 3-Oxohexadecanoyl-[acp][m] + CO2[m] + Acyl-carrier protein[m]	Fatty acid biosynthesis		1.1.1.1m	1.00002	EthanolM + NAD+M <=> AcetaldehydeM + NADHM	Pyruvate metabolism
dGTP[c] + H2O[c] => dGMP[c] + Diphosphate[c]	3.6.1.19	Purine metabolism	3.6.1.19c	0.999876				3.6.1.19c	0.999962										2.3.1.179m	0.999962	Hexadecanoyl-[acp][m] + Malonyl-[acyl-carrier protein][m] => 3-Oxostearoyl-[acp][m] + Acyl-carrier protein[m] + CO2[m]	Fatty acid biosynthesis		m	1.00002	AcetateM <=> Acetate	Transport, mitochondrial
P1,P4-Bis(5'-adenosyl) tetraphosphate[c] + H2O[c] => 2 ADP[c]	3.6.1.41	Purine metabolism	3.6.1.41c	0.999876				3.6.1.41c	0.999962										2.3.1.38c	0.999962	Acetyl-CoA[c] + Acyl-carrier protein[c] => CoA[c] + Acetyl-[acyl-carrier protein][c]	Fatty acid biosynthesis		m	1.00002	Ethanol <=> EthanolM	Transport, mitochondrial
GTP[v] + H2O[v] => GDP[v] + Orthophosphate[v]	3.6.1.5	Purine metabolism	3.6.1.5v	0.999876															2.3.1.38m	0.999962	Acetyl-CoA[m] + Acyl-carrier protein[m] => CoA[m] + Acetyl-[acyl-carrier protein][m]	Fatty acid biosynthesis		2.5.1.15c	1.00002	4=Aminobenzoate + 2=Amino=7,8=dihydro=4=hydroxy=6=(diphosphooxymethyl)pteridine => Pyrophosphate + Dihydropteroate	Folate metabolism
GDP[c] + H2O[c] => GMP[c] + Orthophosphate[c]	3.6.1.5 3.6.1.6 3.6.1.42	Purine metabolism	3.6.1.5 3.6.1.6 3.6.1.42c	0.999876				3.6.1.5 3.6.1.6 3.6.1.42c	0.999962										2.3.1.39c	0	Malonyl-CoA[c] + Acyl-carrier protein[c] <=> CoA[c] + Malonyl-[acyl-carrier protein][c]	Fatty acid biosynthesis		2.7.6.3c	1.00002	2=Amino=4=hydroxy=6=hydroxymethyl=7,8=dihydropteridine + ATP => AMP + 2=Amino=7,8=dihydro=4=hydroxy=6=(diphosphooxymethyl)pteridine	Folate metabolism
3'-Phosphoadenylyl sulfate[c] + H2O[c] => Sulfate[c] + Adenosine 3',5'-bisphosphate[c]	3.6.1.9	Purine metabolism	3.6.1.9c	0.999876				3.6.1.9c	0.999962										2.3.1.39m	0.999962	Malonyl-CoA[m] + Acyl-carrier protein[m] <=> CoA[m] + Malonyl-[acyl-carrier protein][m]	Fatty acid biosynthesis		3.1.3.5c	1.00002	dUMP => Deoxyuridine + Orthophosphate	Salvage pathways
GTP[c] + H2O[c] => GDP[c] + Orthophosphate[c]	3.6.5.3	Purine metabolism	3.6.5.3c	0.999876				3.6.5.3c	0.999962										2.3.1.41c	0	Tetradecanoyl-[acp][c] + Malonyl-[acyl-carrier protein][c] => 3-Oxohexadecanoyl-[acp][c] + CO2[c] + Acyl-carrier protein[c]	Fatty acid biosynthesis		1.3.3.6c	1.00002	Hexadecanoyl=CoA + Oxygen => H2O2 + Trans=2=C16=CoA	Fatty acid degradation
1-(5-Phospho-D-ribosyl)-5-amino-4-imidazolecarboxylate[c] <=> Aminoimidazole ribotide[c] + CO2[c]	4.1.1.21	Purine metabolism	4.1.1.21c	0.858088	0	1	0	4.1.1.21c	0.803031	0	1	0	4.1.1.21c	2.9924e-11	0	1	0		2.3.1.41c	1.18999e-11	Hexadecanoyl-[acp][c] + Malonyl-[acyl-carrier protein][c] => 3-Oxostearoyl-[acp][c] + Acyl-carrier protein[c] + CO2[c]	Fatty acid biosynthesis		1.5.99.8m	1.00002	L=ProlineM + NAD+M => (S)=1=Pyrroline=5=carboxylateM + NADHM	Proline biosynthesis
1-(5'-Phosphoribosyl)-5-amino-4-(N-succinocarboxamide)-imidazole[c] <=> Fumarate[c] + 1-(5'-Phosphoribosyl)-5-amino-4-imidazolecarboxamide[c]	4.3.2.2	Purine metabolism	4.3.2.2c	0.858088	0	1	0	4.3.2.2c	0.803031	0	1	0	4.3.2.2c	-4.05626e-12	0	1	0		2.3.1.41c	0.999962	Acetyl-[acyl-carrier protein][c] + Malonyl-[acyl-carrier protein][c] => Acetoacetyl-[acp][c] + CO2[c] + Acyl-carrier protein[c]	Fatty acid biosynthesis		m	1.00002	L=ProlineM <=> L=Proline	Transport, mitochondrial
N6-(1,2-Dicarboxyethyl)-AMP[c] <=> Fumarate[c] + AMP[c]	4.3.2.2	Purine metabolism	4.3.2.2c	-6.19801e-10	1	0	0	4.3.2.2c	0.803031	0	1	0	4.3.2.2c	-4.05626e-12	1	0	0		2.3.1.41c	0.999962	Butyryl-[acp][c] + Malonyl-[acyl-carrier protein][c] => 3-Oxohexanoyl-[acp][c] + CO2[c] + Acyl-carrier protein[c]	Fatty acid biosynthesis		1.11.1.6c	1.00002	2.000000 H2O2 => Oxygen	Phenylalanine, tyrosine, and tryptophan biosynthesis (aromatic amino acids)
GTP[c] => 3',5'-Cyclic GMP[c] + Diphosphate[c]	4.6.1.1	Purine metabolism	4.6.1.1c	0.999876	0	0	1	4.6.1.1c	0.999962	0	0	1	4.6.1.1c	1.00002	0	0	1		2.3.1.41c	0.999962	Hexanoyl-[acp][c] + Malonyl-[acyl-carrier protein][c] => 3-Oxooctanoyl-[acp][c] + CO2[c] + Acyl-carrier protein[c]	Fatty acid biosynthesis		3.1.3.1c	1.00002	2=Amino=4=hydroxy=6=(erythro=1,2,3=trihydroxypropyl)=dihydropteridine_triphosphate => 2=Amino=4=hydroxy=6=(D=erythro=1,2,3=trihydroxypropyl)=7,8=dihydropteridine + 3.000000 Orthophosphate	Folate metabolism
ATP[c] <=> Diphosphate[c] + 3',5'-Cyclic AMP[c]	4.6.1.1	Purine metabolism	4.6.1.1c	0.999876	0	0	1	4.6.1.1c	0.999962	0	0	1	4.6.1.1c	1.00002	0	0	1		2.3.1.41c	0.999962	Octanoyl-[acp][c] + Malonyl-[acyl-carrier protein][c] => 3-Oxodecanoyl-[acp][c] + CO2[c] + Acyl-carrier protein[c]	Fatty acid biosynthesis		3.6.1.-c	1.00002	2=Amino=4=hydroxy=6=(erythro=1,2,3=trihydroxypropyl)=dihydropteridine_triphosphate => Pyrophosphate + Dihydroneopterin_phosphate	Folate metabolism
(S)(+)-Allantoin[c] <=> (R)(-)-Allantoin[c]	5.1.99.3	Purine metabolism	5.1.99.3c	0.999876				5.1.99.3c	0.999962										2.3.1.41c	0.999962	Decanoyl-[acp][c] + Malonyl-[acyl-carrier protein][c] => 3-Oxododecanoyl-[acp][c] + CO2[c] + Acyl-carrier protein[c]	Fatty acid biosynthesis		3.6.3.16c	1.00002	Dihydroneopterin_phosphate => 2=Amino=4=hydroxy=6=(D=erythro=1,2,3=trihydroxypropyl)=7,8=dihydropteridine + Orthophosphate	Folate metabolism
ATP[c] + 1-(5-Phospho-D-ribosyl)-5-amino-4-imidazolecarboxylate[c] + L-Aspartate[c] <=> ADP[c] + Orthophosphate[c] + 1-(5'-Phosphoribosyl)-5-amino-4-(N-succinocarboxamide)-imidazole[c]	6.3.2.6	Purine metabolism	6.3.2.6c	0.858088	0	1	0	6.3.2.6c	0.803031	0	1	0	6.3.2.6c	2.9924e-11	0	1	0		2.3.1.41c	0.999962	Dodecanoyl-[acyl-carrier protein][c] + Malonyl-[acyl-carrier protein][c] => 3-Oxotetradecanoyl-[acp][c] + CO2[c] + Acyl-carrier protein[c]	Fatty acid biosynthesis		2.7.1.73c	1.00002	Inosine + ATP => IMP + ADP	Salvage pathways
ATP[c] + 2-(Formamido)-N1-(5'-phosphoribosyl)acetamidine[c] => ADP[c] + Orthophosphate[c] + Aminoimidazole ribotide[c]	6.3.3.1	Purine metabolism	6.3.3.1c	0.858088	0	1	0	6.3.3.1c	0.803031	0	1	0	6.3.3.1c	2.9924e-11	0	1	0		2.3.1.85 c	0.999962	Dodecanoyl-[acyl-carrier protein][c] + H2O[c] => Acyl-carrier protein[c] + Dodecanoic acid[c]	Fatty acid biosynthesis		2.4.2.7c	1.00002	Adenine + 5=Phospho=alpha=D=ribose_1=diphosphate => Pyrophosphate + AMP	Salvage pathways
ATP[c] + 5-Phosphoribosylamine[c] + Glycine[c] => ADP[c] + Orthophosphate[c] + 5'-Phosphoribosylglycinamide[c]	6.3.4.13	Purine metabolism	6.3.4.13c	0.858088	0	1	0	6.3.4.13c	0.803031	0	1	0	6.3.4.13c	2.9924e-11	0	1	0		2.3.1.85 c	0.999962	Hexadecanoyl-[acp][c] + H2O[c] => Acyl-carrier protein[c] + Hexadecanoic acid[c]	Fatty acid biosynthesis		1.14.13.9c	1.00002	L=Kynurenine + NADPH + Oxygen => 3=Hydroxykynurenine + NADP+	Phenylalanine, tyrosine, and tryptophan biosynthesis (aromatic amino acids)
GTP[c] + IMP[c] + L-Aspartate[c] => GDP[c] + Orthophosphate[c] + N6-(1,2-Dicarboxyethyl)-AMP[c]	6.3.4.4	Purine metabolism	6.3.4.4c	-6.19801e-10	1	0	0	6.3.4.4c	0.999962	1	0	0	6.3.4.4c	-4.05626e-12	1	0	0		2.3.1.85 m	0.999962	Dodecanoyl-[acyl-carrier protein][m] + H2O[m] => Acyl-carrier protein[m] + Dodecanoic acid[m]	Fatty acid biosynthesis		1.1.1.37m	1.00002	MalateM + NAD+M <=> NADHM + OxaloacetateM	Oxidative phosphorylation
ATP[c] + Xanthosine 5'-phosphate[c] + L-Glutamine[c] + H2O[c] => AMP[c] + Diphosphate[c] + GMP[c] + L-Glutamate[c]	6.3.5.2	Purine metabolism	6.3.5.2c	-7.825e-25	1	0	0	6.3.5.2c	-7.36108e-26	1	0	0	6.3.5.2c	-2.60565e-11	1	0	0		2.3.1.85 m	0.999962	Hexadecanoyl-[acp][m] + H2O[m] => Acyl-carrier protein[m] + Hexadecanoic acid[m]	Fatty acid biosynthesis		2.7.1.48c	1.00002	Cytidine + GTP => GDP + CMP	Pyrimidine metabolism
ATP[c] + 5'-Phosphoribosyl-N-formylglycinamide[c] + L-Glutamine[c] + H2O[c] => ADP[c] + Orthophosphate[c] + 2-(Formamido)-N1-(5'-phosphoribosyl)acetamidine[c] + L-Glutamate[c]	6.3.5.3	Purine metabolism	6.3.5.3c	0.858088	0	1	0	6.3.5.3c	0.803031	0	1	0	6.3.5.3c	2.9924e-11	0	1	0		2.3.1.85 m	0.999962	Tetradecanoyl-[acp][m] + H2O[m] => Acyl-carrier protein[m] + Tetradecanoic acid[m]	Fatty acid biosynthesis		1.11.1.9c	1.00002	2.000000 Glutathione + H2O2 <=> Oxidized_glutathione	Glutathione metabolism
5-Hydroxy-2-oxo-4-ureido-2,5-dihydro-1H-imidazole-5-carboxylate[c] + H+[c] <=> (R)(-)-Allantoin[c] + CO2[c]		Purine metabolism		0.999876															3.1.2.14c	0.999962	Octadecanoyl-[acyl-carrier protein][c] + H2O[c] => Acyl-carrier protein[c] + Octadecanoic acid[c]	Fatty acid biosynthesis		1.8.1.7c	1.00002	NADPH + Oxidized_glutathione => NADP+ + 2 Glutathione	Glutathione metabolism
		Purine metabolism		100	7000	28.5714	-6928.57		100	9.52381	33.3333	57.1429		100	14.2857	28.5714	57.1429		3.1.2.14c	0.999962	Tetradecanoyl-[acp][c] + H2O[c] <=> Acyl-carrier protein[c] + Tetradecanoic acid[c]	Fatty acid biosynthesis		1.2.1.31c	1.00002	L=2=Aminoadipate + NADH + ATP => L=2=Aminoadipate_6=semialdehyde + NAD+ + AMP + Pyrophosphate	Lysine metabolism
Thioredoxin[c] + CDP[c] => dCDP[c] + Thioredoxin disulfide[c] + H2O[c]	1.17.4.1	Pyrimidine metabolism	1.17.4.1c	0	1	0	0	1.17.4.1c	0.999962	0	0	1	1.17.4.1c	1.00002	0	0	1		3.1.2.14m	0.999962	Octadecanoyl-[acyl-carrier protein][m] + H2O[m] => Acyl-carrier protein[m] + Octadecanoic acid[m]	Fatty acid biosynthesis		b	1.00002	SUCCxt => SUCCxtX	Exchange reactions
Thioredoxin[c] + UDP[c] => dUDP[c] + Thioredoxin disulfide[c] + H2O[c]	1.17.4.1	Pyrimidine metabolism	1.17.4.1c	0.999876	0	0	1	1.17.4.1c	0.999962	0	0	1	1.17.4.1c	1.00002	0	0	1		3.1.2.22c	0.999962	Palmitoyl-CoA[c] + H2O[c] => CoA[c] + Hexadecanoic acid[c]	Fatty acid biosynthesis		e	1.00002	SUCCxt + H+EXT <=> Succinate	Transport, extracellular
(S)-Dihydroorotate[m] + Oxygen[m] <=> Orotate[m] + H2O2[m]	1.3.3.1	Pyrimidine metabolism	1.3.3.1m	-4.09108e-21	1	0	0	1.3.3.1m	0.997599	0	0	1	1.3.3.1m	0.99833	0	0	1		4.2.1.58c	0	(3R)-3-Hydroxypalmitoyl-[acyl-carrier protein][c] => trans-Hexadec-2-enoyl-[acp][c] + H2O[c]	Fatty acid biosynthesis		2.7.7.1m	1.00002	Nicotinate_D=ribonucleotideM + ATPM => PyrophosphateM + Deamino=NAD+M	Nicotinic acid synthesis from TRP
Thioredoxin[c] + NADP+[c] <=> Thioredoxin disulfide[c] + NADPH[c] + H+[c]	1.8.1.9	Pyrimidine metabolism	1.8.1.9c	0	1	0	0	1.8.1.9c	-7.25057e-26	1	0	0	1.8.1.9c	0	1	0	0		4.2.1.58c	1.18999e-11	3-Hydroxyoctadecanoyl-[acp][c] => (2E)-Octadecenoyl-[acp][c] + H2O[c]	Fatty acid biosynthesis		6.3.5.1m	1.00002	Deamino=NAD+M + ATPM + NH3M => NAD+M + AMPM + PyrophosphateM	Nicotinic acid synthesis from TRP
dUMP[c] + 5,10-Methylenetetrahydrofolate[c] => Dihydrofolate[c] + dTMP[c]	2.1.1.45	Pyrimidine metabolism	2.1.1.45c	0	1	0	0	2.1.1.45c	0.999962	0	0	1	2.1.1.45c	0	1	0	0		4.2.1.58c	0.999962	(3R)-3-Hydroxybutanoyl-[acyl-carrier protein][c] => But-2-enoyl-[acyl-carrier protein][c] + H2O[c]	Fatty acid biosynthesis		m	1.00002	5=Phospho=alpha=D=ribose_1=diphosphate <=> 5=Phospho=alpha=D=ribose_1=diphosphateM	Transport, mitochondrial
Carbamoyl phosphate[c] + L-Aspartate[c] => Orthophosphate[c] + N-Carbamoyl-L-aspartate[c]	2.1.3.2	Pyrimidine metabolism	2.1.3.2c	-4.09108e-21	1	0	0	2.1.3.2c	0.997599	0	0	1	2.1.3.2c	-1.65824e-31	1	0	0		4.2.1.58c	0.999962	(R)-3-Hydroxyhexanoyl-[acp][c] => trans-Hex-2-enoyl-[acp][c] + H2O[c]	Fatty acid biosynthesis		3.5.4.1c	1.00002	Cytosine => Uracil + NH3	Pyrimidine metabolism
Deoxyuridine[c] + Orthophosphate[c] <=> Uracil[c] + 2-Deoxy-D-ribose 1-phosphate[c]	2.4.2.1	Pyrimidine metabolism	2.4.2.1c	0.999876	0	0	1	2.4.2.1c	0.999962	0	0	1	2.4.2.1c	1.00002	0	0	1		4.2.1.58c	0.999962	(3R)-3-Hydroxyoctanoyl-[acyl-carrier protein][c] => trans-Oct-2-enoyl-[acp][c] + H2O[c]	Fatty acid biosynthesis		3.2.2.10c	1.00002	CMP => Cytosine + D=Ribose_5=phosphate	Salvage pathways
Orotidine 5'-phosphate[c] + Diphosphate[c] <=> Orotate[c] + 5-Phospho-alpha-D-ribose 1-diphosphate[c]	2.4.2.10	Pyrimidine metabolism	2.4.2.10c	-4.09108e-21	1	0	0	2.4.2.10c	0.997599	0	0	1	2.4.2.10c	6.2184e-32	1	0	0		4.2.1.58c	0.999962	(3R)-3-Hydroxydecanoyl-[acyl-carrier protein][c] => trans-Dec-2-enoyl-[acp][c] + H2O[c]	Fatty acid biosynthesis		1.2.1.31c	1.00002	L=2=Aminoadipate + NADPH + ATP => L=2=Aminoadipate_6=semialdehyde + NADP+ + AMP + Pyrophosphate	Lysine metabolism
Uracil[c] + 5-Phospho-alpha-D-ribose 1-diphosphate[c] <=> UMP[c] + Diphosphate[c]	2.4.2.9	Pyrimidine metabolism	2.4.2.9c	0.999876	0	0	1	2.4.2.9c	0.999962	0	0	1	2.4.2.9c	1.00002	0	0	1		4.2.1.58c	0.999962	(R)-3-Hydroxydodecanoyl-[acp][c] => trans-Dodec-2-enoyl-[acp][c] + H2O[c]	Fatty acid biosynthesis		b	1.00002	ORNxt => ORNxtX	Exchange reactions
ATP[c] + Cytidine[c] => ADP[c] + CMP[c]	2.7.1.48	Pyrimidine metabolism	2.7.1.48c	0.999876	0	0	1	2.7.1.48c	0.999962	0	0	1	2.7.1.48c	1.00002	0	0	1		4.2.1.58c	0.999962	(3R)-3-Hydroxytetradecanoyl-[acyl-carrier protein][c] => trans-Tetradec-2-enoyl-[acp][c] + H2O[c]	Fatty acid biosynthesis		e	1.00002	ORNxt + H+EXT <=> L=Ornithine	Transport, extracellular
ATP[c] + Uridine[c] => ADP[c] + UMP[c]	2.7.1.48	Pyrimidine metabolism	2.7.1.48c	0.999876	0	0	1	2.7.1.48c	0.999962	0	0	1	2.7.1.48c	1.00002	0	0	1		4.2.1.58m	0.999962	(3R)-3-Hydroxybutanoyl-[acyl-carrier protein][m] => But-2-enoyl-[acyl-carrier protein][m] + H2O[m]	Fatty acid biosynthesis		3.6.1.23c	1.00002	dUTP => Pyrophosphate + dUMP	Pyrimidine metabolism
GTP[c] + Uridine[c] => GDP[c] + UMP[c]	2.7.1.48	Pyrimidine metabolism	2.7.1.48c	0.999876	0	0	1	2.7.1.48c	0.999962	0	0	1	2.7.1.48c	1.00002	0	0	1		4.2.1.58m	0.999962	(3R)-3-Hydroxytetradecanoyl-[acyl-carrier protein][m] => trans-Tetradec-2-enoyl-[acp][m] + H2O[m]	Fatty acid biosynthesis		1.1.1.100c	1.00002	3=Oxo=Decanoyl=ACP + NADPH <=> R=3=Hydroxyldecanoyl=ACP + NADP+	Cytosolic fatty acid synthesis
GTP[c] + Cytidine[c] => GDP[c] + CMP[c]	2.7.1.48	Pyrimidine metabolism	2.7.1.48c	0.999876	0	0	1	2.7.1.48c	0.999962	0	0	1	2.7.1.48c	1.00002	0	0	1		4.2.1.58m	0.999962	(R)-3-Hydroxyhexanoyl-[acp][m] => trans-Hex-2-enoyl-[acp][m] + H2O[m]	Fatty acid biosynthesis		1.3.1.9c	1.00002	trans=Dec=2=enoyl=ACP + NADPH <=> Decanoyl=ACP + NADP+	Cytosolic fatty acid synthesis
ATP[c] + CMP[c] <=> ADP[c] + CDP[c]	2.7.4.14	Pyrimidine metabolism	2.7.4.14c	0.99891	0	0	1	2.7.4.14c	0		0	1	2.7.4.14c	0.999492	0	0	1		4.2.1.58m	0.999962	(3R)-3-Hydroxyoctanoyl-[acyl-carrier protein][m] => trans-Oct-2-enoyl-[acp][m] + H2O[m]	Fatty acid biosynthesis		2.3.1.41c	1.00002	Octanoyl=ACP + Malonyl=[acyl=carrier_protein] => 3=Oxo=Decanoyl=ACP + Acyl=carrier_protein + CO2	Cytosolic fatty acid synthesis
ATP[c] + dCMP[c] <=> ADP[c] + dCDP[c]	2.7.4.14	Pyrimidine metabolism	2.7.4.14c	0	1	0	0	2.7.4.14c	0	1	0	0	2.7.4.14c	0.999492	0	0	1		4.2.1.58m	0.999962	(3R)-3-Hydroxydecanoyl-[acyl-carrier protein][m] => trans-Dec-2-enoyl-[acp][m] + H2O[m]	Fatty acid biosynthesis		4.2.1.61c	1.00002	R=3=Hydroxyldecanoyl=ACP => trans=Dec=2=enoyl=ACP	Cytosolic fatty acid synthesis
ATP[c] + UMP[c] <=> ADP[c] + UDP[c]	2.7.4.4 2.7.4.14 2.7.4.22	Pyrimidine metabolism	2.7.4.4 2.7.4.14 2.7.4.22c	2.01545e-27				2.7.4.4 2.7.4.14 2.7.4.22c	1.42342e-26										4.2.1.58m	0.999962	(R)-3-Hydroxydodecanoyl-[acp][m] => trans-Dodec-2-enoyl-[acp][m] + H2O[m]	Fatty acid biosynthesis		2.4.2.1c	1.00002	Deoxyadenosine + Orthophosphate <=> Adenine + Deoxy=ribose_1=phosphate	Salvage pathways
ATP[c] + dUMP[c] => ADP[c] + dUDP[c]	2.7.4.4 2.7.4.9	Pyrimidine metabolism	2.7.4.4 2.7.4.9c	0.999876				2.7.4.4 2.7.4.9c	0.999962										4.2.1.58m	0.999962	(3R)-3-Hydroxypalmitoyl-[acyl-carrier protein][m] => trans-Hexadec-2-enoyl-[acp][m] + H2O[m]	Fatty acid biosynthesis		m	1.00002	Malate + SuccinateM <=> MalateM + Succinate	Transport, mitochondrial
ATP[c] + UDP[c] <=> ADP[c] + UTP[c]	2.7.4.6	Pyrimidine metabolism	2.7.4.6c	0	1	0	0	2.7.4.6c	0.987969	0	0	1	2.7.4.6c	1.014e-27	1	0	0		4.2.1.58m	0.999962	3-Hydroxyoctadecanoyl-[acp][m] => (2E)-Octadecenoyl-[acp][m] + H2O[m]	Fatty acid biosynthesis		b	1.00002	44DIMZYMSTxt => 44DIMZYMSTxtX	Exchange reactions
ATP[c] + CDP[c] <=> ADP[c] + CTP[c]	2.7.4.6	Pyrimidine metabolism	2.7.4.6c	0.998925	0	0	1	2.7.4.6c	0.987969	0	0	1	2.7.4.6c	1.014e-27	1	0	0		6.2.1.3c	0.999962	ATP[c] + Octadecanoic acid[c] + CoA[c] => AMP[c] + Octadecanoyl-CoA[c] + Diphosphate[c]	Fatty acid biosynthesis		e	1.00002	44DIMZYMSTxt <=> 4,4=Dimethylzymosterol	Transport, extracellular
ATP[c] + dCDP[c] <=> ADP[c] + dCTP[c]	2.7.4.6	Pyrimidine metabolism	2.7.4.6c	0.999876	0	0	1	2.7.4.6c	0.987969	0	0	1	2.7.4.6c	1.014e-27	1	0	0		6.2.1.3c	0.999962	ATP[c] + Hexadecanoic acid[c] + CoA[c] => AMP[c] + Palmitoyl-CoA[c] + Diphosphate[c]	Fatty acid biosynthesis		b	1.00002	GLUxt => GLUxtX	Exchange reactions
ATP[c] + dUDP[c] => ADP[c] + dUTP[c]	2.7.4.6	Pyrimidine metabolism	2.7.4.6c	0.999876	0	0	1	2.7.4.6c	0.987969	0	0	1	2.7.4.6c	1.014e-27	1	0	0		1.1.1.35p	0.999962	(S)-3-Hydroxybutanoyl-CoA[p] + NAD+[p] => Acetoacetyl-CoA[p] + NADH[p] + H+[p]	Fatty acid metabolism		e	1.00002	GLUxt <=> L=Glutamate	Transport, extracellular
ATP[c] + dTDP[c] <=> ADP[c] + dTTP[c]	2.7.4.6	Pyrimidine metabolism	2.7.4.6c	0.999876	0	0	1	2.7.4.6c	0.987969	0	0	1	2.7.4.6c	1.014e-27	1	0	0		1.1.1.35p	0.999962	(S)-3-Hydroxyoctadecanoyl-CoA[p] + NAD+[p] => 3-Oxooctadecanoyl-CoA[p] + NADH[p] + H+[p]	Fatty acid metabolism		m	1.00002	Hexadecanoyl=ACP <=> Hexadecanoyl=ACPM	Transport, mitochondrial
ATP[c] + dTMP[c] <=> ADP[c] + dTDP[c]	2.7.4.9 2.7.4.12	Pyrimidine metabolism	2.7.4.9 2.7.4.12c	0.999876				2.7.4.9 2.7.4.12c	0.999705										1.1.1.35p	0.999962	(S)-3-Hydroxyhexadecanoyl-CoA[p] + NAD+[p] => 3-Oxopalmitoyl-CoA[p] + NADH[p] + H+[p]	Fatty acid metabolism		1.17.4.1c	1.00002	GDP + Reduced_thioredoxin => dGDP + Oxidized_thioredoxin	Salvage pathways
CTP[m] <=> Diphosphate[m] + RNA[m]	2.7.7.6 2.7.7.48	Pyrimidine metabolism	2.7.7.6 2.7.7.48m	0.999876				2.7.7.6 2.7.7.48m	0.999962										1.1.1.35p	0.999962	(S)-3-Hydroxytetradecanoyl-CoA[p] + NAD+[p] => 3-Oxotetradecanoyl-CoA[p] + NADH[p] + H+[p]	Fatty acid metabolism		1.3.3.6c	1.00002	Tetradecanoyl=CoA + Oxygen => H2O2 + Trans=2=C14=CoA	Fatty acid degradation
CTP[c] <=> Diphosphate[c] + RNA[c]	2.7.7.6 2.7.7.48	Pyrimidine metabolism	2.7.7.6 2.7.7.48c	0.999876				2.7.7.6 2.7.7.48c	0.999962										1.1.1.35p	0.999962	(S)-Hydroxydecanoyl-CoA[p] + NAD+[p] => 3-Oxodecanoyl-CoA[p] + NADH[p] + H+[p]	Fatty acid metabolism		5.4.2.2c	1.00002	D=Ribose_1=phosphate <=> D=Ribose_5=phosphate	Pentose phosphate pathway
UTP[m] <=> Diphosphate[m] + RNA[m]	2.7.7.6 2.7.7.48 2.7.7.52	Pyrimidine metabolism	2.7.7.6 2.7.7.48 2.7.7.52m	0.999876				2.7.7.6 2.7.7.48 2.7.7.52m	0.999962										1.1.1.35p	0.999962	(S)-Hydroxyhexanoyl-CoA[p] + NAD+[p] => 3-Oxohexanoyl-CoA[p] + NADH[p] + H+[p]	Fatty acid metabolism		2.3.1.158c	1.00002	Phosphatidylcholine + Diacylglycerol => Glycerophosphatidylcholine + CoA	Glycerol metabolism (glycerolipid metabolism)
UTP[c] <=> Diphosphate[c] + RNA[c]	2.7.7.6 2.7.7.48 2.7.7.52	Pyrimidine metabolism	2.7.7.6 2.7.7.48 2.7.7.52c	0.999876				2.7.7.6 2.7.7.48 2.7.7.52c	0.999962										1.1.1.35p	0.999962	(S)-3-Hydroxyhexacosanoyl-CoA[p] + NAD+[p] => 3-Oxohexacosanoyl-CoA[p] + NADH[p] + H+[p]	Fatty acid metabolism		m	1.00002	Succinate + OrthophosphateM => SuccinateM + Orthophosphate	Transport, mitochondrial
dCTP[c] <=> Diphosphate[c] + DNA[c]	2.7.7.7	Pyrimidine metabolism	2.7.7.7c	0.999876				2.7.7.7c	0.999962										1.1.1.35p	0.999962	(S)-3-Hydroxytetracosanoyl-CoA[p] + NAD+[p] => 3-Oxotetracosanoyl-CoA[p] + NADH[p] + H+[p]	Fatty acid metabolism		2.7.4.8c	1.00002	GMP + dATP <=> GDP + dADP	Purine metabolism
dCTP[m] <=> Diphosphate[m] + DNA[m]	2.7.7.7	Pyrimidine metabolism	2.7.7.7m	0.999876				2.7.7.7m	0.99936										1.1.1.35p	0.999962	(S)-3-Hydroxydocosanoyl-CoA[p] + NAD+[p] => 3-Oxodocosanoyl-CoA[p] + NADH[p] + H+[p]	Fatty acid metabolism		2.7.4.-c	1.00002	ATP + UMP <=> ADP + UDP	Pyrimidine metabolism
dTTP[c] <=> Diphosphate[c] + DNA[c]	2.7.7.7	Pyrimidine metabolism	2.7.7.7c	0.999876				2.7.7.7c	0.999962										1.1.1.35p	0.999962	(S)-3-Hydroxyeicosanoyl-CoA[p] + NAD+[p] => 3-Oxoeicosanoyl-CoA[p] + NADH[p] + H+[p]	Fatty acid metabolism		3.5.4.6c	1.00002	AMP => IMP + NH3	Purine metabolism
dTTP[m] <=> Diphosphate[m] + DNA[m]	2.7.7.7	Pyrimidine metabolism	2.7.7.7m	0.999876				2.7.7.7m	0.99936										1.1.1.35 p	0.999962	(S)-3-Hydroxydodecanoyl-CoA[p] + NAD+[p] => 3-Oxododecanoyl-CoA[p] + NADH[p] + H+[p]	Fatty acid metabolism		1.3.3.6c	1.00002	Trans=2=C14=CoA => 3=Hydroxy=C14=CoA	Fatty acid degradation
CMP[c] + H2O[c] => Cytidine[c] + Orthophosphate[c]	3.1.3.5	Pyrimidine metabolism	3.1.3.5c	0.999876	0	0	1	3.1.3.5c	0.999433	0	0	1	3.1.3.5c	1.00002	0	0	1		1.1.1.35 p	0.999962	(S)-Hydroxyoctanoyl-CoA[p] + NAD+[p] => 3-Oxooctanoyl-CoA[p] + NADH[p] + H+[p]	Fatty acid metabolism		b	1.00002	GROPCxt => GROPCxtX	Exchange reactions
dUMP[c] + H2O[c] => Deoxyuridine[c] + Orthophosphate[c]	3.1.3.5	Pyrimidine metabolism	3.1.3.5c	0.999876	0	0	1	3.1.3.5c	0.999433	0	0	1	3.1.3.5c	1.00002	0	0	1		1.2.1.48c	0.999962	Hexadecanal[c] + NAD+[c] + H2O[c] => Hexadecanoic acid[c] + NADH[c] + H+[c]	Fatty acid metabolism		e	1.00002	GROPCxt <=> Glycerophosphatidylcholine	Transport, extracellular
Cytidine[c] + H2O[c] => Cytosine[c] + D-Ribose[c]	3.2.2.8	Pyrimidine metabolism	3.2.2.8c	0.999876				3.2.2.8c	0.999962										1.3.3.6p	0.999962	Docosanoyl-CoA[p] + Oxygen[p] => trans-Docosa-2-enoyl-CoA[p] + H2O2[p]	Fatty acid metabolism		2.7.7.1c	1.00002	Nicotinate_D=ribonucleotide + ATP => Pyrophosphate + Deamino=NAD+	NAD biosynthesis
(S)-Dihydroorotate[c] + H2O[c] <=> N-Carbamoyl-L-aspartate[c]	3.5.2.3	Pyrimidine metabolism	3.5.2.3c	-4.09108e-21	1	0	0	3.5.2.3c	0.997599	0	0	1	3.5.2.3c	-1.65824e-31	1	0	0		1.3.3.6p	0.999962	Stearoyl-CoA[p] + Oxygen[p] => trans-Octadec-2-enoyl-CoA[p] + H2O2[p]	Fatty acid metabolism		6.3.5.1c	1.00002	Deamino=NAD+ + ATP + NH3 => NAD+ + AMP + Pyrophosphate	NAD biosynthesis
Cytosine[c] + H2O[c] => Uracil[c] + NH3[c]	3.5.4.1	Pyrimidine metabolism	3.5.4.1c	0.999876	0	0	1	3.5.4.1c	0.999962	0	0	1	3.5.4.1c	1.00002	0	0	1		1.3.3.6p	0.999962	Butanoyl-CoA[p] + Oxygen[p] => Crotonoyl-CoA[p] + H2O2[p]	Fatty acid metabolism		2.7.4.6c	1.00002	dUDP + ATP <=> dUTP + ADP	Salvage pathways
dCMP[c] + H2O[c] => dUMP[c] + NH3[c]	3.5.4.12	Pyrimidine metabolism	3.5.4.12c	0.999867	0	0	1	3.5.4.12c	0.999962	0	0	1	3.5.4.12c	1	0	0	1		1.3.3.6p	0.999962	Palmitoyl-CoA[p] + Oxygen[p] => trans-Hexadec-2-enoyl-CoA[p] + H2O2[p]	Fatty acid metabolism		2.7.1.73c	1.00002	Guanosine + ATP => GMP + ADP	Salvage pathways
Cytidine[c] + H2O[c] => Uridine[c] + NH3[c]	3.5.4.5	Pyrimidine metabolism	3.5.4.5c	0.999876	0	0	1	3.5.4.5c	0.999962	0	0	1	3.5.4.5c	1.00002	0	0	1		1.3.3.6p	0.999962	Octanoyl-CoA[p] + Oxygen[p] => trans-Oct-2-enoyl-CoA[p] + H2O2[p]	Fatty acid metabolism		3.5.1.2c	1.00002	L=Glutamine => L=Glutamate + NH3	Glutamate metabolism (aminosugars metabolism)
UTP[c] + H2O[c] => UMP[c] + Diphosphate[c]	3.6.1.19	Pyrimidine metabolism	3.6.1.19c	0.999876				3.6.1.19c	0.999962										1.3.3.6p	0.999962	Dodecanoyl-CoA[p] + Oxygen[p] => 2-trans-Dodecenoyl-CoA[p] + H2O2[p]	Fatty acid metabolism		b	1.00002	LYSxt => LYSxtX	Exchange reactions
dUTP[c] + H2O[c] => dUMP[c] + Diphosphate[c]	3.6.1.19 3.6.1.23	Pyrimidine metabolism	3.6.1.19 3.6.1.23c	0.999876				3.6.1.19 3.6.1.23c	0.999962										1.3.3.6p	0.999962	Tetradecanoyl-CoA[p] + Oxygen[p] => trans-Tetradec-2-enoyl-CoA[p] + H2O2[p]	Fatty acid metabolism		e	1.00002	LYSxt + H+EXT <=> L=Lysine	Transport, extracellular
UDP-glucose[c] + H2O[c] => UMP[c] + D-Glucose 1-phosphate[c]	3.6.1.8	Pyrimidine metabolism	3.6.1.8c	0.999876				3.6.1.8c	0.999962										1.3.3.6p	0.999962	Hexanoyl-CoA[p] + Oxygen[p] => trans-Hex-2-enoyl-CoA[p] + H2O2[p]	Fatty acid metabolism		3.2.2.3c	1.00002	Adenosine => Adenine + D=Ribose	Salvage pathways
Orotidine 5'-phosphate[c] => UMP[c] + CO2[c]	4.1.1.23	Pyrimidine metabolism	4.1.1.23c	-4.09108e-21	1	0	0	4.1.1.23c	0.997599	0	0	1	4.1.1.23c	6.2184e-32	1	0	0		1.3.3.6p	0.999962	Decanoyl-CoA[p] + Oxygen[p] => trans-Dec-2-enoyl-CoA[p] + H2O2[p]	Fatty acid metabolism		3.2.2.3c	1.00002	Guanosine => Guanine + D=Ribose	Salvage pathways
ATP[c] + UTP[c] + NH3[c] => ADP[c] + Orthophosphate[c] + CTP[c]	6.3.4.2	Pyrimidine metabolism	6.3.4.2c	-2.53973e-22	1	0	0	6.3.4.2c	6.92252e-27	1	0	0	6.3.4.2c	0.999717	0	0	1		1.3.3.6p	0.999962	Hexacosanoyl-CoA[p] + Oxygen[p] => trans-Hexacosa-2-enoyl-CoA[p] + H2O2[p]	Fatty acid metabolism		2.6.1.13c	1.00002	L=Ornithine + 2=Oxoglutarate => L=Glutamate_5=semialdehyde + L=Glutamate	Arginine metabolism
2 ATP[c] + L-Glutamine[c] + CO2[c] + H2O[c] => 2 ADP[c] + Orthophosphate[c] + L-Glutamate[c] + Carbamoyl phosphate[c]	6.3.5.5	Pyrimidine metabolism	6.3.5.5c	0.999876	0	0	1	6.3.5.5c	0.999962	0	0	1	6.3.5.5c	0	1	0	0		1.3.3.6p	0.999962	Tetracosanoyl-CoA[p] + Oxygen[p] => trans-Tetracosa-2-enoyl-CoA[p] + H2O2[p]	Fatty acid metabolism		1.1.1.100c	1.00002	3=Oxo=Dodecanoyl=ACP + NADPH <=> R=3=Hydroxyldodecanoyl=ACP + NADP+	Cytosolic fatty acid synthesis
		Pyrimidine metabolism		100	4400	0	-4300		100	6.97674	0	93.0233		100	27.2727	0	72.7273		1.3.3.6p	0.999962	Eicosanoyl-CoA[p] + Oxygen[p] => trans-Eicosa-2-enoyl-CoA[p] + H2O2[p]	Fatty acid metabolism		1.3.1.9c	1.00002	trans=Dodec=2=enoyl=ACP + NADPH <=> Dodecanoyl=ACP + NADP+	Cytosolic fatty acid synthesis
Ethanol[m] + NAD+[m] <=> Acetaldehyde[m] + NADH[m] + H+[m]	1.1.1.1	Pyruvate metabolism	1.1.1.1m	0.999876	0	0	1	1.1.1.1m	0.999962	0	0	1	1.1.1.1m	1.00002	0	0	1		2.3.1.16p	0.999962	CoA[p] + 3-Oxooctadecanoyl-CoA[p] => Palmitoyl-CoA[p] + Acetyl-CoA[p]	Fatty acid metabolism		2.3.1.41c	1.00002	Decanoyl=ACP + Malonyl=[acyl=carrier_protein] => 3=Oxo=Dodecanoyl=ACP + Acyl=carrier_protein + CO2	Cytosolic fatty acid synthesis
Ethanol[c] + NADP+[c] <=> Acetaldehyde[c] + NADPH[c] + H+[c]	1.1.1.1	Pyruvate metabolism	1.1.1.1c	0.999876	0	0	1	1.1.1.1c	0.999962	0	0	1	1.1.1.1c	1.00002	0	0	1		2.3.1.16p	0.999962	CoA[p] + 3-Oxohexanoyl-CoA[p] => Acetyl-CoA[p] + Butanoyl-CoA[p]	Fatty acid metabolism		4.2.1.61c	1.00002	R=3=Hydroxyldodecanoyl=ACP => trans=Dodec=2=enoyl=ACP	Cytosolic fatty acid synthesis
Methylglyoxal[c] + NADH[c] + H+[c] => Lactaldehyde[c] + NAD+[c]	1.1.1.21	Pyruvate metabolism	1.1.1.21c	0.999876				1.1.1.21c	0.999962										2.3.1.16p	0.999962	CoA[p] + 3-Oxodecanoyl-CoA[p] => Octanoyl-CoA[p] + Acetyl-CoA[p]	Fatty acid metabolism		1.2.1.3c	1.00002	Acetaldehyde + NADP+ => NADPH + Acetate	Phenylalanine, tyrosine, and tryptophan biosynthesis (aromatic amino acids)
(S)-Malate[m] + NAD+[m] => Pyruvate[m] + CO2[m] + NADH[m] + H+[m]	1.1.1.38	Pyruvate metabolism	1.1.1.38m	0.999876	0	0	1	1.1.1.38m	0.999962	0	0	1	1.1.1.38m	1.00002	0	0	1		2.3.1.16p	0.999962	CoA[p] + 3-Oxotetradecanoyl-CoA[p] => Dodecanoyl-CoA[p] + Acetyl-CoA[p]	Fatty acid metabolism		2.3.1.7m	1.00002	CoAM + O=AcetylcarnitineM => Acetyl=CoAM + CarnitineM	Alanine and aspartate metabolism
(S)-Malate[c] + NAD+[c] <=> Pyruvate[c] + CO2[c] + NADH[c] + H+[c]	1.1.1.38	Pyruvate metabolism	1.1.1.38c	0.999876				1.1.1.38c	0.999962										2.3.1.16p	0.999962	CoA[p] + 3-Oxododecanoyl-CoA[p] => Decanoyl-CoA[p] + Acetyl-CoA[p]	Fatty acid metabolism		2.3.1.7c	1.00002	Acetyl=CoA + Carnitine => CoA + O=Acetylcarnitine	Alanine and aspartate metabolism
(S)-Lactate[c] + 2 Ferricytochrome c[m] => Pyruvate[c] + 2 Ferrocytochrome c[m] + 2 H+[c]	1.1.2.3	Pyruvate metabolism	1.1.2.3c	0.999876				1.1.2.3c	0.999962										2.3.1.16p	0.999962	CoA[p] + 3-Oxooctanoyl-CoA[p] => Hexanoyl-CoA[p] + Acetyl-CoA[p]	Fatty acid metabolism		2.7.7.12c	1.00002	UDPglucose + D=Galactose_1=phosphate <=> D=Glucose_1=phosphate + UDP=D=galactose	Galactose metabolism
(S)-Lactate[m] + 2 Ferricytochrome c[m] => Pyruvate[m] + 2 Ferrocytochrome c[m] + 2 H+[m]	1.1.2.3	Pyruvate metabolism	1.1.2.3m	0.999876	0	0	1	1.1.2.3m	0.999962	0	0	1	1.1.2.3m	1.00002	0	0	1		2.3.1.16p	0.999962	CoA[p] + 3-Oxohexacosanoyl-CoA[p] => Tetracosanoyl-CoA[p] + Acetyl-CoA[p]	Fatty acid metabolism		2.7.7.12c	1.00002	UTP + D=Galactose_1=phosphate <=> Pyrophosphate + UDP=D=galactose	Galactose metabolism
(R)-Lactate[c] + 2 Ferricytochrome c[m] => Pyruvate[c] + 2 Ferrocytochrome c[m] + 2 H+[c]	1.1.2.3	Pyruvate metabolism	1.1.2.3c	0.999876				1.1.2.3c	0.999962										2.3.1.16p	0.999962	CoA[p] + 3-Oxotetracosanoyl-CoA[p] => Docosanoyl-CoA[p] + Acetyl-CoA[p]	Fatty acid metabolism		2.7.7.9c	1.00002	D=Glucose_1=phosphate + UTP <=> UDPglucose + Pyrophosphate	Galactose metabolism
(R)-Lactate[m] + 2 Ferricytochrome c[m] => Pyruvate[m] + 2 Ferrocytochrome c[m] + 2 H+[m]	1.1.2.3	Pyruvate metabolism	1.1.2.3m	0.999876	0	0	1	1.1.2.3m	0.999962	0	0	1	1.1.2.3m	1.00002	0	0	1		2.3.1.16p	0.999962	CoA[p] + 3-Oxodocosanoyl-CoA[p] => Eicosanoyl-CoA[p] + Acetyl-CoA[p]	Fatty acid metabolism		2.7.1.30c	1.00002	Glycerol + ATP => sn=Glycerol_3=phosphate + ADP	Glycerol metabolism (glycerolipid metabolism)
Acetaldehyde[m] + NAD+[m] + H2O[m] => Acetate[m] + NADH[m] + H+[m]	1.2.1.3	Pyruvate metabolism	1.2.1.3m	0.999876	0	0	1	1.2.1.3m	0.999962	0	0	1	1.2.1.3m	1.00002	0	0	1		2.3.1.16p	0.999962	CoA[p] + 3-Oxoeicosanoyl-CoA[p] => Stearoyl-CoA[p] + Acetyl-CoA[p]	Fatty acid metabolism		b	1.00002	METxt => METxtX	Exchange reactions
Acetaldehyde[c] + NAD+[c] + H2O[c] => Acetate[c] + NADH[c] + H+[c]	1.2.1.3	Pyruvate metabolism	1.2.1.3c	0.999876	0	0	1	1.2.1.3c	0.999962	0	0	1	1.2.1.3c	1.00002	0	0	1		2.3.1.16 p	0.999962	CoA[p] + 3-Oxopalmitoyl-CoA[p] => Tetradecanoyl-CoA[p] + Acetyl-CoA[p]	Fatty acid metabolism		e	1.00002	METxt + H+EXT <=> L=Methionine	Transport, extracellular
Pyruvate[m] + Thiamin diphosphate[m] => 2-(alpha-Hydroxyethyl)thiamine diphosphate[m] + CO2[m]	1.2.4.1	Pyruvate metabolism	1.2.4.1m	-2.23695e-19	1	0	0	1.2.4.1m	0	1	0	0	1.2.4.1m	0.89967	0	1	0		2.6.1.1p	0.999962	L-Aspartate[p] + 2-Oxoglutarate[p] => Oxaloacetate[p] + L-Glutamate[p]	Fatty acid metabolism		2.7.4.6c	1.00002	dCDP + ATP <=> dCTP + ADP	Salvage pathways
2-(alpha-Hydroxyethyl)thiamine diphosphate[m] + Enzyme N6-(lipoyl)lysine[m] => [Dihydrolipoyllysine-residue acetyltransferase] S-acetyldihydrolipoyllysine[m] + Thiamin diphosphate[m]	1.2.4.1	Pyruvate metabolism	1.2.4.1m	0.962496	0	1	0	1.2.4.1m	0	1	0	0	1.2.4.1m	0.89967	0	1	0		4.2.1.17p	0.999962	Crotonoyl-CoA[p] + H2O[p] => (S)-3-Hydroxybutanoyl-CoA[p]	Fatty acid metabolism		2.5.1.15c	1.00002	4=Aminobenzoate + 2=Amino=4=hydroxy=6=hydroxymethyl=7,8=dihydropteridine => Dihydropteroate	Folate metabolism
2 Pyruvate[m] => 2-Acetolactate[m] + CO2[m]	2.2.1.6	Pyruvate metabolism	2.2.1.6m	0.999876	0	0	1	2.2.1.6m	0.999962	0	0	1	2.2.1.6m	0	1	0	0		4.2.1.17p	0.999962	trans-Docosa-2-enoyl-CoA[p] + H2O[p] => (S)-3-Hydroxydocosanoyl-CoA[p]	Fatty acid metabolism		1.3.3.6c	1.00002	Trans=2=C18=CoA => 3=Hydroxy=C18=CoA	Fatty acid degradation
CoA[m] + [Dihydrolipoyllysine-residue acetyltransferase] S-acetyldihydrolipoyllysine[m] => Acetyl-CoA[m] + Enzyme N6-(dihydrolipoyl)lysine[m]	2.3.1.12	Pyruvate metabolism	2.3.1.12m	0.962496	0	1	0	2.3.1.12m	0.982969	0	1	0	2.3.1.12m	0.89967	0	1	0		4.2.1.17p	0.999962	trans-Octadec-2-enoyl-CoA[p] + H2O[p] => (S)-3-Hydroxyoctadecanoyl-CoA[p]	Fatty acid metabolism		m	1.00002	NAD+ => NAD+M	Transport, mitochondrial
CoA[m] + O-Acetylcarnitine[m] => Acetyl-CoA[m] + Carnitine[m]	2.3.1.7	Pyruvate metabolism	2.3.1.7m	0.999876	0	0	1	2.3.1.7m	0.999962	0	0	1	2.3.1.7m	1.00002	0	0	1		4.2.1.17p	0.999962	2-trans-Dodecenoyl-CoA[p] + H2O[p] => (S)-3-Hydroxydodecanoyl-CoA[p]	Fatty acid metabolism		b	1.00002	LANOSTxt => LANOSTxtX	Exchange reactions
CoA[c] + O-Acetylcarnitine[c] => Acetyl-CoA[c] + Carnitine[c]	2.3.1.7	Pyruvate metabolism	2.3.1.7c	0.999876	0	0	1	2.3.1.7c	0.999962	0	0	1	2.3.1.7c	1.00002	0	0	1		4.2.1.17p	0.999962	trans-Hexadec-2-enoyl-CoA[p] + H2O[p] => (S)-3-Hydroxyhexadecanoyl-CoA[p]	Fatty acid metabolism		e	1.00002	LANOSTxt <=> Lanosterol	Transport, extracellular
CoA[c] + Acetoacetyl-CoA[c] => 2 Acetyl-CoA[c]	2.3.1.9	Pyruvate metabolism	2.3.1.9c	0.999876	0	0	1	2.3.1.9c	0.999962	0	0	1	2.3.1.9c	0	1	0	0		4.2.1.17p	0.999962	trans-Tetradec-2-enoyl-CoA[p] + H2O[p] => (S)-3-Hydroxytetradecanoyl-CoA[p]	Fatty acid metabolism		1.13.11.6c	1.00002	3=Hydroxyanthranilate + Oxygen => 2=Amino=3=carboxymuconate_semialdehyde	Phenylalanine, tyrosine, and tryptophan biosynthesis (aromatic amino acids)
CoA[p] + Acetoacetyl-CoA[p] => 2 Acetyl-CoA[p]	2.3.1.9	Pyruvate metabolism	2.3.1.9p	0.999876				2.3.1.9p	0.999962										4.2.1.17p	0.999962	trans-Dec-2-enoyl-CoA[p] + H2O[p] => (S)-Hydroxydecanoyl-CoA[p]	Fatty acid metabolism		1.2.1.32c	1.00002	2=Aminomuconate_6=semialdehyde + NAD+ => 2=Aminomuconate + NADH	Phenylalanine, tyrosine, and tryptophan biosynthesis (aromatic amino acids)
Acetyl-CoA[c] + 3-Methyl-2-oxobutanoic acid[c] + H2O[c] => (2S)-2-Isopropylmalate[c] + CoA[c]	2.3.3.13	Pyruvate metabolism	2.3.3.13c	0				2.3.3.13c	0										4.2.1.17p	0.999962	trans-Oct-2-enoyl-CoA[p] + H2O[p] => (S)-Hydroxyoctanoyl-CoA[p]	Fatty acid metabolism		1.5.1.-c	1.00002	2=Aminomuconate + NADPH => 2=Oxoadipate + NADP+ + NH3	Phenylalanine, tyrosine, and tryptophan biosynthesis (aromatic amino acids)
Acetyl-CoA[m] + H2O[m] + 2-Oxoglutarate[m] => Homocitrate[m] + CoA[m]	2.3.3.14	Pyruvate metabolism	2.3.3.14m	0.9834	0	1	0	2.3.3.14m	0.986769	0	1	0	2.3.3.14m	0.980015	0	0	1		4.2.1.17p	0.999962	trans-Hex-2-enoyl-CoA[p] + H2O[p] => (S)-Hydroxyhexanoyl-CoA[p]	Fatty acid metabolism		3.7.1.3c	1.00002	3=Hydroxykynurenine => 3=Hydroxyanthranilate + L=Alanine	Phenylalanine, tyrosine, and tryptophan biosynthesis (aromatic amino acids)
Acetyl-CoA[c] + H2O[c] + Glyoxylate[c] => (S)-Malate[c] + CoA[c]	2.3.3.9	Pyruvate metabolism	2.3.3.9c	0.999876	0	0	1	2.3.3.9c	0.999962	0	0	1	2.3.3.9c	1.00002	0	0	1		4.2.1.17p	0.999962	trans-Hexacosa-2-enoyl-CoA[p] + H2O[p] => (S)-3-Hydroxyhexacosanoyl-CoA[p]	Fatty acid metabolism		4.1.1.45c	1.00002	2=Amino=3=carboxymuconate_semialdehyde => CO2 + 2=Aminomuconate_6=semialdehyde	Phenylalanine, tyrosine, and tryptophan biosynthesis (aromatic amino acids)
Acetyl-CoA[p] + H2O[p] + Glyoxylate[p] => (S)-Malate[p] + CoA[p]	2.3.3.9	Pyruvate metabolism	2.3.3.9p	0.999876				2.3.3.9p	0.999962										4.2.1.17p	0.999962	trans-Tetracosa-2-enoyl-CoA[p] + H2O[p] => (S)-3-Hydroxytetracosanoyl-CoA[p]	Fatty acid metabolism		1.2.1.2c	1.00002	Formate + NAD+ => CO2 + NADH	Methane metabolism
Acetyl-CoA[c] + H2O[c] => CoA[c] + Acetate[c]	3.1.2.1	Pyruvate metabolism	3.1.2.1c	0.999876	0	0	1	3.1.2.1c	0.999962	0	0	1	3.1.2.1c	1.00002	0	0	1		4.2.1.17p	0.999962	trans-Eicosa-2-enoyl-CoA[p] + H2O[p] => (S)-3-Hydroxyeicosanoyl-CoA[p]	Fatty acid metabolism		m	1.00002	Succinate + FumarateM => SuccinateM + Fumarate	Transport, mitochondrial
(R)-S-Lactoylglutathione[c] + H2O[c] => Glutathione[c] + (R)-Lactate[c]	3.1.2.6	Pyruvate metabolism	3.1.2.6c	0.999876	0	0	1	3.1.2.6c	0.999962	0	0	1	3.1.2.6c	1.00002	0	0	1		1.1.1.219c	0.999962	Dihydrokaempferol[c] + NADPH[c] + H+[c] => cis-3,4-Leucopelargonidin[c] + NADP+[c]	Flavonoid biosynthesis		3.1.3.5c	1.00002	dGMP => Deoxyguanosine + Orthophosphate	Salvage pathways
Pyruvate[c] <=> Acetaldehyde[c] + CO2[c]	4.1.1.1	Pyruvate metabolism	4.1.1.1c	0.998479	0	0	1	4.1.1.1c	0.999962	0	0	1	4.1.1.1c	0.995045	0	0	1		1.14.11.9c	0.999962	Naringenin[c] + 2-Oxoglutarate[c] + Oxygen[c] => Dihydrokaempferol[c] + Succinate[c] + CO2[c]	Flavonoid biosynthesis		m	1.00002	Dodecanoyl=ACP <=> Dodecanoyl=ACPM	Transport, mitochondrial
ATP[c] + Oxaloacetate[c] => ADP[c] + Phosphoenolpyruvate[c] + CO2[c]	4.1.1.49	Pyruvate metabolism	4.1.1.49c	0.999876	0	0	1	4.1.1.49c	0.999962	0	0	1	4.1.1.49c	1.00002	0	0	1		1.5.1.3c	0.999962	Tetrahydrofolate[c] + NAD+[c] <=> Dihydrofolate[c] + NADH[c] + H+[c]	Folate biosynthesis		b	1.00002	SERxt => SERxtX	Exchange reactions
(R)-S-Lactoylglutathione[c] <=> Glutathione[c] + Methylglyoxal[c]	4.4.1.5	Pyruvate metabolism	4.4.1.5c	0.999876	0	0	1	4.4.1.5c	0.999962	0	0	1	4.4.1.5c	1.00002	0	0	1		1.5.1.3c	0.999962	Tetrahydrofolate[c] + NADP+[c] <=> Dihydrofolate[c] + NADPH[c] + H+[c]	Folate biosynthesis		e	1.00002	SERxt + H+EXT <=> L=Serine	Transport, extracellular
ATP[c] + Acetate[c] + CoA[c] => AMP[c] + Diphosphate[c] + Acetyl-CoA[c]	6.2.1.1	Pyruvate metabolism	6.2.1.1c	0.999876	0	0	1	6.2.1.1c	0.999962	0	0	1	6.2.1.1c	0.998339	0	0	1		1.5.1.3m	0.983188	Dihydrofolate[m] + NAD+[m] <=> Folate[m] + NADH[m] + H+[m]	Folate biosynthesis		b	1.00002	UREAxt => UREAxtX	Exchange reactions
ATP[c] + Pyruvate[c] + CO2[c] => ADP[c] + Orthophosphate[c] + Oxaloacetate[c]	6.4.1.1	Pyruvate metabolism	6.4.1.1c	0.999876	0	0	1	6.4.1.1c	0.962093	0	1	0	6.4.1.1c	0.987952	0	0	1		1.5.1.3m	0.999962	Folate[m] + 2 NADH[m] + 2 H+[m] => Tetrahydrofolate[m] + 2 NAD+[m]	Folate biosynthesis		e	1.00002	UREAxt + 2.000000 H+EXT <=> Urea	Transport, extracellular
ATP[m] + Acetyl-CoA[m] + CO2[m] => ADP[m] + Orthophosphate[m] + Malonyl-CoA[m]	6.4.1.2	Pyruvate metabolism	6.4.1.2m	0.999876	0	0	1	6.4.1.2m	0.999962	0	0	1	6.4.1.2m	0.997715	0	0	1		2.5.1.15c	0.999962	2-Amino-7,8-dihydro-4-hydroxy-6-(diphosphooxymethyl)pteridine[c] + 4-Aminobenzoate[c] => Diphosphate[c] + Dihydropteroate[c]	Folate biosynthesis		2.4.2.9c	1.00002	Uracil + 5=Phospho=alpha=D=ribose_1=diphosphate => UMP + Pyrophosphate	Pyrimidine metabolism
ATP[c] + Acetyl-CoA[c] + CO2[c] => ADP[c] + Orthophosphate[c] + Malonyl-CoA[c]	6.4.1.2	Pyruvate metabolism	6.4.1.2c	0	1	0	0	6.4.1.2c	0	1	0	0	6.4.1.2c	-1.2675e-28	1	0	0		2.5.1.15c	0.999962	2-Amino-4-hydroxy-6-hydroxymethyl-7,8-dihydropteridine[c] + 4-Aminobenzoate[c] => Dihydropteroate[c] + H2O[c]	Folate biosynthesis		e	1.00002	MALxt + 2=Oxoglutarate <=> Malate + AKGxt	Transport, extracellular
		Pyruvate metabolism		100	6.25	9.375	84.375		100	9.375	9.375	81.25		100	9.375	9.375	81.25		2.6.1.85c	0.999962	Chorismate[c] + L-Glutamine[c] => 4-Amino-4-deoxychorismate[c] + L-Glutamate[c]	Folate biosynthesis		2.4.2.1c	1.00002	Adenosine + Orthophosphate <=> Adenine + RIP	NAD biosynthesis
(S)-3-Hydroxy-3-methylglutaryl-CoA[c] + 2 NADPH[c] + 2 H+[c] => (R)-Mevalonate[c] + CoA[c] + 2 NADP+[c]	1.1.1.34	Terpenoid backbone biosynthesis	1.1.1.34c	0	1	0	0	1.1.1.34c	0	1	0	0	1.1.1.34c	0	1	0	0		2.7.6.3c	0.999962	ATP[c] + 2-Amino-4-hydroxy-6-hydroxymethyl-7,8-dihydropteridine[c] => AMP[c] + 2-Amino-7,8-dihydro-4-hydroxy-6-(diphosphooxymethyl)pteridine[c]	Folate biosynthesis		2.4.2.1c	1.00002	Guanosine + Orthophosphate <=> Guanine + RIP	NAD biosynthesis
Geranylgeranyl diphosphate[c] + 2 Isopentenyl diphosphate[c] => all-trans-Hexaprenyl diphosphate[c] + 2 Diphosphate[c]	2.5.1.-	Terpenoid backbone biosynthesis	2.5.1.-c	0.999876				2.5.1.-c	0.999962										3.1.3.1c	0.999962	2-Amino-4-hydroxy-6-(erythro-1,2,3-trihydroxypropyl)dihydropteridine triphosphate[c] + 3 H2O[c] => 2-Amino-4-hydroxy-6-(D-erythro-1,2,3-trihydroxypropyl)-7,8- dihydropteridine[c] + 3 Orthophosphate[c]	Folate biosynthesis		2.7.4.3c	1.00002	ITP + AMP <=> ADP + IDP	Salvage pathways
Dimethylallyl diphosphate[c] + Isopentenyl diphosphate[c] => Diphosphate[c] + Geranyl diphosphate[c]	2.5.1.1	Terpenoid backbone biosynthesis	2.5.1.1c	0	1	0	0	2.5.1.1c	0	1	0	0	2.5.1.1c	0	1	0	0		3.5.4.16c	0.999962	GTP[c] + H2O[c] => Formamidopyrimidine nucleoside triphosphate[c]	Folate biosynthesis		2.7.4.6c	1.00002	IDP + ATP <=> ITP + ADP	Salvage pathways
Geranyl diphosphate[c] + Isopentenyl diphosphate[c] => Diphosphate[c] + trans,trans-Farnesyl diphosphate[c]	2.5.1.10	Terpenoid backbone biosynthesis	2.5.1.10c	0	1	0	0	2.5.1.10c	0	1	0	0	2.5.1.10c	0	1	0	0		3.5.4.16c	0.999962	Formamidopyrimidine nucleoside triphosphate[c] + H2O[c] => 2,5-Diaminopyrimidine nucleoside triphosphate[c] + Formate[c]	Folate biosynthesis		2.7.1.39c	1.00002	L=Homoserine + ATP => ADP + O=Phospho=L=homoserine	Glycine, serine, and threonine metabolism
trans,trans-Farnesyl diphosphate[c] + Isopentenyl diphosphate[c] => Diphosphate[c] + Geranylgeranyl diphosphate[c]	2.5.1.29	Terpenoid backbone biosynthesis	2.5.1.29c	0.999876				2.5.1.29c	0.999962										3.5.4.16c	0.999962	2,5-Diaminopyrimidine nucleoside triphosphate[c] => 2,5-Diamino-6-(5'-triphosphoryl-3',4'-trihydroxy-2'-oxopentyl)-amino-4-oxopyrimidine[c]	Folate biosynthesis		4.2.3.1c	1.00002	O=Phospho=L=homoserine => Orthophosphate + L=Threonine	Glycine, serine, and threonine metabolism
trans,trans-Farnesyl diphosphate[c] + 14 Isopentenyl diphosphate[c] => Dehydrodolichol diphosphate[c] + 14 Diphosphate[c]	2.5.1.31 2.5.1.-	Terpenoid backbone biosynthesis	2.5.1.31 2.5.1.-c	0.999876				2.5.1.31 2.5.1.-c	0.999962										3.5.4.16c	0.999962	2,5-Diamino-6-(5'-triphosphoryl-3',4'-trihydroxy-2'-oxopentyl)-amino-4-oxopyrimidine[c] => 2-Amino-4-hydroxy-6-(erythro-1,2,3-trihydroxypropyl)dihydropteridine triphosphate[c] + H2O[c]	Folate biosynthesis		m	1.00002	NADHM + Ubiquinone=9M => NAD+M + UbiquinolM	Mitochondrial type II fatty acid synthase
ATP[c] + (R)-Mevalonate[c] => ADP[c] + (R)-5-Phosphomevalonate[c]	2.7.1.36	Terpenoid backbone biosynthesis	2.7.1.36c	0	1	0	0	2.7.1.36c	0	1	0	0	2.7.1.36c	1.00002	0	0	1		4.1.2.25c	0.999962	2-Amino-4-hydroxy-6-(D-erythro-1,2,3-trihydroxypropyl)-7,8- dihydropteridine[c] => Glycolaldehyde[c] + 2-Amino-4-hydroxy-6-hydroxymethyl-7,8-dihydropteridine[c]	Folate biosynthesis		1.6.5.3m	1.00002	NADHM + Ubiquinone=9M => UbiquinolM + NAD+M	Oxidative phosphorylation
ATP[c] + (R)-5-Phosphomevalonate[c] => ADP[c] + (R)-5-Diphosphomevalonate[c]	2.7.4.2	Terpenoid backbone biosynthesis	2.7.4.2c	0	1	0	0	2.7.4.2c	0	1	0	0	2.7.4.2c	0	1	0	0		4.1.3.38c	0.999962	4-Amino-4-deoxychorismate[c] => 4-Aminobenzoate[c] + Pyruvate[c]	Folate biosynthesis		1.2.1.41c	1.00002	alpha=D=Glutamyl_phosphate + NADPH => NADP+ + Orthophosphate + L=Glutamate_5=semialdehyde	Proline biosynthesis
ATP[c] + (R)-5-Diphosphomevalonate[c] => ADP[c] + Orthophosphate[c] + Isopentenyl diphosphate[c] + CO2[c]	4.1.1.33	Terpenoid backbone biosynthesis	4.1.1.33c	0	1	0	0	4.1.1.33c	0	1	0	0	4.1.1.33c	0	1	0	0		6.3.2.12c	0.999962	ATP[c] + Dihydropteroate[c] + L-Glutamate[c] => ADP[c] + Orthophosphate[c] + Dihydrofolate[c]	Folate biosynthesis		3.5.4.4c	1.00002	Adenosine => Inosine + NH3	Salvage pathways
Isopentenyl diphosphate[c] => Dimethylallyl diphosphate[c]	5.3.3.2	Terpenoid backbone biosynthesis	5.3.3.2c	0	1	0	0	5.3.3.2c	0	1	0	0	5.3.3.2c	0	1	0	0		6.3.2.17c	0.999962	ATP[c] + Tetrahydrofolate[c] + L-Glutamate[c] <=> ADP[c] + Orthophosphate[c] + Tetrahydrofolyl-[Glu](2)[c]	Folate biosynthesis		3.5.1.-c	1.00002	D=Ceramide => Sphinganine	Sphingoglycolipid metabolism
Dehydrodolichol diphosphate[c] <=> Dolichyl diphosphate[c]		Terpenoid backbone biosynthesis	c	0.999876	0	0	1	c	0.999962	0	0	1	c	0	1	0	0		1.1.1.140c	0.999962	D-Sorbitol 6-phosphate[c] + NAD+[c] <=> beta-D-Fructose 6-phosphate[c] + NADH[c] + H+[c]	Fructose and mannose metabolism		2.4.2.1c	1.00002	Adenine + D=Ribose_1=phosphate <=> Orthophosphate + Adenosine	Salvage pathways
		Terpenoid backbone biosynthesis		100	63.6364	0	36.3636		100	63.6364	0	36.3636		100	63.6364	0	36.3636		2.7.1.1c	0.999962	ATP[c] + beta-D-Fructose[c] => ADP[c] + beta-D-Fructose 6-phosphate[c]	Fructose and mannose metabolism		b	1.00002	NH3xt => NH3xtX	Exchange reactions
																			2.7.1.1c	0.999962	D-Sorbitol[c] + ATP[c] => D-Sorbitol 6-phosphate[c] + ADP[c]	Fructose and mannose metabolism		3.5.4.6c	1.00002	AMP => Adenine + D=Ribose_5=phosphate	Salvage pathways
L-Tryptophan[c] + Oxygen[c] => L-Formylkynurenine[c]	1.13.11.11 1.13.11.52	Tryptophan metabolism	1.13.11.11 1.13.11.52c	0.977772				1.13.11.11 1.13.11.52c	0.999962										2.7.1.1c	0.999962	ATP[c] + D-Mannose[c] => ADP[c] + D-Mannose 6-phosphate[c]	Fructose and mannose metabolism		b	1.00002	H+EXT => H+EXTX	Exchange reactions
3-Hydroxyanthranilate[c] + Oxygen[c] => 2-Amino-3-carboxymuconate semialdehyde[c]	1.13.11.6	Tryptophan metabolism	1.13.11.6c	0.999876	0	0	1	1.13.11.6c	0.999962	0	0	1	1.13.11.6c	1.00002	0	0	1		2.7.1.105c	0.999962	ATP[c] + beta-D-Fructose 6-phosphate[c] => ADP[c] + beta-D-Fructose 2,6-bisphosphate[c]	Fructose and mannose metabolism		2.4.2.1c	1.00002	Deoxyguanosine + Orthophosphate <=> Guanine + Deoxy=ribose_1=phosphate	Salvage pathways
L-Tryptophan[c] + Oxygen[c] => (Indol-3-yl)acetamide[c] + CO2[c] + H2O[c]	1.13.12.3	Tryptophan metabolism	1.13.12.3c	0.999876				1.13.12.3c	0.999962										2.7.7.13c	0.999962	GTP[c] + D-Mannose 1-phosphate[c] => Diphosphate[c] + GDP-mannose[c]	Fructose and mannose metabolism		1.5.1.5c	1.00002	5,10=Methylenetetrahydrofolate + NADP+ <=> 5,10=Methenyltetrahydrofolate + NADPH	One carbon pool by folate
L-Kynurenine[c] + Oxygen[c] + NADPH[c] + H+[c] => 3-Hydroxy-L-kynurenine[c] + NADP+[c] + H2O[c]	1.14.13.9	Tryptophan metabolism	1.14.13.9c	0.999876	0	0	1	1.14.13.9c	0.999962	0	0	1	1.14.13.9c	1.00002	0	0	1		2.7.7.22c	0.999962	GDP[c] + D-Mannose 1-phosphate[c] <=> Orthophosphate[c] + GDP-mannose[c]	Fructose and mannose metabolism		b	1.00002	FCOSTxt => FCOSTxtX	Exchange reactions
5-Hydroxyindoleacetaldehyde[c] + NAD+[c] + H2O[c] => 5-Hydroxyindoleacetate[c] + H+[c] + NADH[c]	1.2.1.3	Tryptophan metabolism	1.2.1.3c	0.999876	0	0	1	1.2.1.3c	0.999962	0	0	1	1.2.1.3c	1.00002	0	0	1		3.1.3.-c	0.999962	H2O[c] + beta-D-Fructose 2-phosphate[c] <=> Orthophosphate[c] + D-Fructose[c]	Fructose and mannose metabolism		e	1.00002	FCOSTxt <=> Fecosterol	Transport, extracellular
2-Aminomuconate semialdehyde[c] + NAD+[c] + H2O[c] => 2-Aminomuconate[c] + H+[c] + NADH[c]	1.2.1.32	Tryptophan metabolism	1.2.1.32c	0.999876	0	0	1	1.2.1.32c	0.999962	0	0	1	1.2.1.32c	1.00002	0	0	1		3.1.3.46c	0.999962	beta-D-Fructose 2,6-bisphosphate[c] + H2O[c] => beta-D-Fructose 6-phosphate[c] + Orthophosphate[c]	Fructose and mannose metabolism		1.13.11.-c	1.00002	L=Tryptophan + Oxygen => L=Formylkynurenine	Phenylalanine, tyrosine, and tryptophan biosynthesis (aromatic amino acids)
5-Hydroxyindoleacetaldehyde[c] + Oxygen[c] + H2O[c] => 5-Hydroxyindoleacetate[c] + H2O2[c]	1.2.3.1	Tryptophan metabolism	1.2.3.1c	0.999876															5.3.1.8c	0.999962	D-Mannose 6-phosphate[c] <=> beta-D-Fructose 6-phosphate[c]	Fructose and mannose metabolism		2.6.1.1c	1.00002	3=(4=Hydroxyphenyl)pyruvate + L=Glutamate <=> 2=Oxoglutarate + L=Tyrosine	Phenylalanine, tyrosine, and tryptophan biosynthesis (aromatic amino acids)
2-Aminomuconate[c] + NADH[c] + H+[c] + H2O[c] => 2-Oxoadipate[c] + NH3[c] + NAD+[c]	1.5.1-	Tryptophan metabolism	1.5.1-c	0.999876				1.5.1-c	0.999962										5.4.2.8c	0.999962	D-Mannose 6-phosphate[c] <=> D-Mannose 1-phosphate[c]	Fructose and mannose metabolism		3.5.1.9c	1.00002	L=Formylkynurenine => Formate + L=Kynurenine	Phenylalanine, tyrosine, and tryptophan biosynthesis (aromatic amino acids)
Indole[c] <=> Indole-3-acetate[c]	2.5.1.-	Tryptophan metabolism	2.5.1.-c	0.999876				2.5.1.-c	0.999962										2.7.1.6c	0.999962	ATP[c] + D-Galactose[c] <=> ADP[c] + alpha-D-Galactose 1-phosphate[c]	Galactose metabolism		b	1.00002	HISxt => HISxtX	Exchange reactions
L-Kynurenine[c] + 2-Oxoglutarate[c] => 4-(2-Aminophenyl)-2,4-dioxobutanoate[c] + L-Glutamate[c]	2.6.1.7	Tryptophan metabolism	2.6.1.7c	0.999876				2.6.1.7c	0.999962										2.7.7.12c	0.999962	UDP-glucose[c] + alpha-D-Galactose 1-phosphate[c] <=> UDP-D-galactose[c] + D-Glucose 1-phosphate[c]	Galactose metabolism		e	1.00002	HISxt + H+EXT <=> L=Histidine	Transport, extracellular
Formylanthranilate[c] + H2O[c] => Formate[c] + Anthranilate[c]	3.5.1.10	Tryptophan metabolism	3.5.1.10c	0.999876				3.5.1.10c	0.999962										5.1.3.2c	0.999962	UDP-glucose[c] <=> UDP-D-galactose[c]	Galactose metabolism		b	1.00002	PROxt => PROxtX	Exchange reactions
(Indol-3-yl)acetamide[c] + H2O[c] => Indole-3-acetate[c] + NH3[c]	3.5.1.4	Tryptophan metabolism	3.5.1.4c	0.999876	0	0	1	3.5.1.4c	0.999962	0	0	1	3.5.1.4c	1.00002	0	0	1		1.3.99.5c	0.999962	3-Oxo-5alpha-steroid[c] + NAD+[c] <=> 3-Oxo-delta4-steroid[c] + Reduced acceptor[c] + NADH[c]	General reaction		e	1.00002	PROxt + H+EXT <=> L=Proline	Transport, extracellular
L-Formylkynurenine[c] + H2O[c] => Formate[c] + L-Kynurenine[c]	3.5.1.9	Tryptophan metabolism	3.5.1.9c	0.999876	0	0	1	3.5.1.9c	0.999962	0	0	1	3.5.1.9c	1.00002	0	0	1		2.4.1.173c	0.999962	UDP-glucose[c] + Sterol[c] <=> UDP[c] + Sterol 3-beta-D-glucoside[c]	general reaction		1.3.1.38c	1.00002	Trans=2=C16=CoA + NADPH => Hexadecanoyl=CoA + NADP+	Fatty acid biosynthesis
3-Indoleacetonitrile[c] + 2 H2O[c] => Indole-3-acetate[c] + NH3[c]	3.5.5.1	Tryptophan metabolism	3.5.5.1c	0.999876				3.5.5.1c	0.999962										1.8.1.4m	0.999962	Enzyme N6-(dihydrolipoyl)lysine[m] + NAD+[m] <=> Enzyme N6-(lipoyl)lysine[m] + NADH[m] + H+[m]	general reaction		2.4.2.19m	1.00002	Pyridine=2,3=dicarboxylateM + 5=Phospho=alpha=D=ribose_1=diphosphateM => Nicotinate_D=ribonucleotideM + CO2M + PyrophosphateM	Nicotinic acid synthesis from TRP
L-Formylkynurenine[c] + H2O[c] => Formylanthranilate[c] + L-Alanine[c]	3.7.1.3	Tryptophan metabolism	3.7.1.3c	0.999876	0	0	1	3.7.1.3c	0.999962	0	0	1	3.7.1.3c	1.00002	0	0	1		1.1.1.42c	0.999962	Isocitrate[c] + NADP+[c] => 2-Oxoglutarate[c] + CO2[c] + NADPH[c] + H+[c]	Glutathione metabolism		m	1.00002	Pyridine=2,3=dicarboxylate <=> Pyridine=2,3=dicarboxylateM	Transport, mitochondrial
L-Kynurenine[c] + H2O[c] => Anthranilate[c] + L-Alanine[c]	3.7.1.3	Tryptophan metabolism	3.7.1.3c	0.999876	0	0	1	3.7.1.3c	0.999962	0	0	1	3.7.1.3c	1.00002	0	0	1		1.11.1.15c	0.999962	Tryparedoxin[c] + ROOH[c] => Tryparedoxin disulfide[c] + H2O[c] + ROH[c]	Glutathione metabolism		b	1.00002	AKGxt => AKGxtX	Exchange reactions
3-Hydroxy-L-kynurenine[c] + H2O[c] => 3-Hydroxyanthranilate[c] + L-Alanine[c]	3.7.1.3	Tryptophan metabolism	3.7.1.3c	0.999876	0	0	1	3.7.1.3c	0.999962	0	0	1	3.7.1.3c	1.00002	0	0	1		1.11.1.15c	0.999962	Trypanothione[c] + ROOH[c] => Trypanothione disulfide[c] + H2O[c] + ROH[c]	Glutathione metabolism		3.1.2.1c	1.00002	Acetyl=CoA => CoA + Acetate	Pyruvate metabolism
2-Amino-3-carboxymuconate semialdehyde[c] => 2-Aminomuconate semialdehyde[c] + CO2[c]	4.1.1.45	Tryptophan metabolism	4.1.1.45c	0.999876	0	0	1	4.1.1.45c	0.999962	0	0	1	4.1.1.45c	1.00002	0	0	1		1.11.1.19c	0.999962	H2O2[c] + 2 Glutathione[c] => Glutathione disulfide[c] + 2 H2O[c]	Glutathione metabolism		1.1.1.169c	1.00002	2=Dehydropantoate + NADPH => NADP+ + (R)=Pantoate	Pantothenate and CoA metabolism
L-Serine[c] + Indole[c] => L-Tryptophan[c] + H2O[c]	4.2.1.20	Tryptophan metabolism	4.2.1.20c	0.999876	0	0	1	4.2.1.20c	0.999962	0	0	1	4.2.1.20c	0	1	0	0		1.17.4.1c	0.999962	Ribonucleoside diphosphate[c] + Tryparedoxin[c] => 2'-Deoxyribonucleoside diphosphate[c] + Tryparedoxin disulfide[c] + H2O[c]	Glutathione metabolism		2.1.2.11c	1.00002	(R)=2=Oxoisovalerate + 5,10=Methylenetetrahydrofolate => 2=Dehydropantoate + Tetrahydrofolate	Pantothenate and CoA metabolism
3-(4-Hydroxyphenyl)pyruvate[c] + Oxygen[c] => Homogentisate[c] + CO2[c]	1.13.11.27	Tyrosine metabolism	1.13.11.27c	0.999876				1.13.11.27c	0.999962										1.8.1.12c	0.999962	Trypanothione disulfide[c] + NADPH[c] + H+[c] => Trypanothione[c] + NADP+[c]	Glutathione metabolism		4.1.1.11c	1.00002	L=Aspartate => CO2 + beta=Alanine	Pantothenate and CoA metabolism
Homogentisate[c] + Oxygen[c] <=> 4-Maleylacetoacetate[c]	1.13.11.5	Tyrosine metabolism	1.13.11.5c	0.999876	0	0	1	1.13.11.5c	0.999962	0	0	1	1.13.11.5c	1.00002	0	0	1		1.8.1.7c	0.999962	Glutathione disulfide[c] + NADPH[c] + H+[c] => 2 Glutathione[c] + NADP+[c]	Glutathione metabolism		6.3.2.1c	1.00002	(R)=Pantoate + beta=Alanine + ATP => AMP + Pyrophosphate + (R)=Pantothenate	Pantothenate and CoA metabolism
4-Hydroxyphenylacetate[c] + Oxygen[c] + NADH[c] + H+[c] => Homogentisate[c] + NAD+[c] + H2O[c]	1.14.13.18	Tyrosine metabolism	1.14.13.18c	0.999876				1.14.13.18c	0.999962										1.8.1.7m	0.999962	Glutathione disulfide[m] + NADPH[m] + H+[m] => 2 Glutathione[m] + NADP+[m]	Glutathione metabolism		3.1.3.5c	1.00002	dAMP => Deoxyadenosine + Orthophosphate	Salvage pathways
4-Fumarylacetoacetate[c] + H2O[c] => Acetoacetate[c] + Fumarate[c]	3.7.1.2	Tyrosine metabolism	3.7.1.2c	0.999876	0	0	1	3.7.1.2c	0.999962	0	0	1	3.7.1.2c	1.00002	0	0	1		2.3.2.2c	0.999962	(5-L-Glutamyl)-peptide[c] + Amino acid[c] <=> Peptide[c] + 5-L-Glutamyl amino acid[c]	Glutathione metabolism		b	1.00002	VALxt => VALxtX	Exchange reactions
4-Maleylacetoacetate[c] <=> 4-Fumarylacetoacetate[c]	5.2.1.2	Tyrosine metabolism	5.2.1.2c	0.999876	0	0	1	5.2.1.2c	0.999962	0	0	1	5.2.1.2c	1.00002	0	0	1		2.3.2.2c	0.999962	Glutathione[c] + H2O[c] => Cys-Gly[c] + L-Glutamate[c]	Glutathione metabolism		e	1.00002	VALxt + H+EXT <=> L=Valine	Transport, extracellular
Phenylacetaldehyde[c] + NAD+[c] + H2O[c] => Phenylacetic acid[c] + NADH[c] + H+[c]	1.2.1.5	Phenylalanine metabolism	1.2.1.5 c	0.999876				1.2.1.5 c	0.999962										2.3.2.4c	0.999962	gamma-L-Glutamyl-L-cysteine[c] <=> 5-Oxoproline[c] + L-Cysteine[c]	Glutathione metabolism		b	1.00002	ACxt => ACxtX	Exchange reactions
Phenylpyruvate[c] => Phenylacetaldehyde[c] + CO2[c]	4.1.1.43	Phenylalanine metabolism	4.1.1.43c	0.999876				4.1.1.43c	0.999962										2.5.1.16c	0.999962	S-Adenosylmethioninamine[c] + Cadaverine[c] => 5'-Methylthioadenosine[c] + Aminopropylcadaverine[c]	Glutathione metabolism		c	1.00002	ACxt + H+EXT <=> Acetate	Transport, extracellular
Phenylacetic acid[c] => 4-Hydroxyphenylacetate[c]		Phenylalanine metabolism	c	0.999876	0	0	1	c	0.999962	0	0	1	c	0	1	0	0		3.4.11.1c	0.999962	Cys-Gly[c] + H2O[c] => L-Cysteine[c] + Glycine[c]	Glutathione metabolism		3.6.1.1m	1.00002	PyrophosphateM => 2.000000 OrthophosphateM	Oxidative phosphorylation
3-Dehydroshikimate[c] + NADPH[c] + H+[c] => Shikimate[c] + NADP+[c]	1.1.1.25	Phenylalanine, tyrosine and tryptophan biosynthesis	1.1.1.25c	0	1	0	0	1.1.1.25c	0	1	0	0	1.1.1.25c	0	1	0	0		3.5.2.9c	0.999962	ATP[c] + 5-Oxoproline[c] + 2 H2O[c] => ADP[c] + Orthophosphate[c] + L-Glutamate[c]	Glutathione metabolism		1.17.4.1c	1.00002	CDP + Reduced_thioredoxin => dCDP + Oxidized_thioredoxin	Salvage pathways
Prephenate[c] + NADP+[c] => 3-(4-Hydroxyphenyl)pyruvate[c] + CO2[c] + NADPH[c] + H+[c]	1.3.1.13	Phenylalanine, tyrosine and tryptophan biosynthesis	1.3.1.13c	0	1	0	0	1.3.1.13c	0	1	0	0	1.3.1.13c	1.00002	0	0	1		6.3.2.2c	0.999962	ATP[c] + L-Glutamate[c] + L-Cysteine[c] => ADP[c] + Orthophosphate[c] + gamma-L-Glutamyl-L-cysteine[c]	Glutathione metabolism		3.5.4.5c	1.00002	Cytidine => Uridine + NH3	Pyrimidine metabolism
Anthranilate[c] + 5-Phospho-alpha-D-ribose 1-diphosphate[c] => N-(5-Phospho-D-ribosyl)anthranilate[c] + Diphosphate[c]	2.4.2.18	Phenylalanine, tyrosine and tryptophan biosynthesis	2.4.2.18c	0	1	0	0	2.4.2.18c	0	1	0	0	2.4.2.18c	0	1	0	0		6.3.2.3c	0.999962	ATP[c] + gamma-L-Glutamyl-L-cysteine[c] + Glycine[c] => ADP[c] + Orthophosphate[c] + Glutathione[c]	Glutathione metabolism		1.-.-.-c	1.00002	3=Keto=C16=CoA + NADPH => 3=Hydroxy=C16=CoA + NADP+	Fatty acid biosynthesis
Phosphoenolpyruvate[c] + Shikimate 3-phosphate[c] => Orthophosphate[c] + 5-O-(1-Carboxyvinyl)-3-phosphoshikimate[c]	2.5.1.19	Phenylalanine, tyrosine and tryptophan biosynthesis	2.5.1.19c	0	1	0	0	2.5.1.19c	0	1	0	0	2.5.1.19c	0	1	0	0		2.3.-.-c	0.999962	G00144[c] + Palmitoyl-CoA[c] <=> G00145[c] + CoA[c]	Glycan biosynthesis		m	1.00002	GlycineM <=> Glycine	Transport, mitochondrial
Phosphoenolpyruvate[c] + D-Erythrose 4-phosphate[c] + H2O[c] => 2-Dehydro-3-deoxy-D-arabino-heptonate 7-phosphate[c] + Orthophosphate[c]	2.5.1.54	Phenylalanine, tyrosine and tryptophan biosynthesis	2.5.1.54c	0	1	0	0	2.5.1.54c	0	1	0	0	2.5.1.54c	0	1	0	0		1.1.1.2c	0.999962	D-Glyceraldehyde[c] + NADPH[c] + H+[c] => Glycerol[c] + NADP+[c]	Glycerolipid metabolism		b	1.00002	THRxt => THRxtX	Exchange reactions
Phenylpyruvate[c] + L-Glutamate[c] <=> L-Phenylalanine[c] + 2-Oxoglutarate[c]	2.6.1.1	Phenylalanine, tyrosine and tryptophan biosynthesis	2.6.1.1c	0	1	0	0	2.6.1.1c	0.999962	0	0	1	2.6.1.1c	0.99455	0	0	1		1.1.1.21 c	0.999962	Glycerol[c] + NAD+[c] <=> D-Glyceraldehyde[c] + NADH[c] + H+[c]	Glycerolipid metabolism		e	1.00002	THRxt + H+EXT <=> L=Threonine	Transport, extracellular
3-(4-Hydroxyphenyl)pyruvate[c] + L-Glutamate[c] <=> L-Tyrosine[c] + 2-Oxoglutarate[c]	2.6.1.1	Phenylalanine, tyrosine and tryptophan biosynthesis	2.6.1.1c	0	1	0	0	2.6.1.1c	0.999962	0	0	1	2.6.1.1c	0.99455	0	0	1		2.3.1.15c	0.999962	sn-Glycerol 3-phosphate[c] + 0.167 Palmitoyl-CoA[c] + 0.0305 Stearoyl-CoA[c] + 0.34150 (9Z)-Octadecenoyl-CoA[c] + 0.293 (9Z,12Z)-Octadecadienoyl-CoA[c] + 0.1265 (9Z,12Z,15Z)-Octadecatrienoyl-CoA[c] => 1-Acyl-sn-glycerol 3-phosphate[c] + CoA[c]	Glycerolipid metabolism		b	1.00002	PAPxt => PAPxtX	Exchange reactions
ATP[c] + Shikimate[c] => ADP[c] + Shikimate 3-phosphate[c]	2.7.1.71	Phenylalanine, tyrosine and tryptophan biosynthesis	2.7.1.71c	0	1	0	0	2.7.1.71c	0	1	0	0	2.7.1.71c	0	1	0	0		2.3.1.158c	0.999962	Phospholipids[c] + 1,2-Diacyl-sn-glycerol[c] => Lysophospholipid[c] + Triacylglycerol[c]	Glycerolipid metabolism		e	1.00002	PAPxt <=> Adenosine_3',5'=bisphosphate	Transport, extracellular
1-(2-Carboxyphenylamino)-1-deoxy-D-ribulose 5-phosphate[c] => Indoleglycerol phosphate[c] + CO2[c] + H2O[c]	4.1.1.48	Phenylalanine, tyrosine and tryptophan biosynthesis	4.1.1.48c	0	1	0	0	4.1.1.48c	0	1	0	0	4.1.1.48c	0	1	0	0		2.3.1.26c	0.999962	1,2-Diacyl-sn-glycerol 3-phosphate[c] + 0.167 Palmitoyl-CoA[c] + 0.0305 Stearoyl-CoA[c] + 0.34150 (9Z)-Octadecenoyl-CoA[c] + 0.293 (9Z,12Z)-Octadecadienoyl-CoA[c] + 0.1265 (9Z,12Z,15Z)-Octadecatrienoyl-CoA[c] => CoA[c] + Triacylglycerol[c]	Glycerolipid metabolism		b	1.00002	O2xt => O2xtX	Exchange reactions
Chorismate[c] + L-Glutamine[c] => Anthranilate[c] + Pyruvate[c] + L-Glutamate[c]	4.1.3.27	Phenylalanine, tyrosine and tryptophan biosynthesis	4.1.3.27c	0	1	0	0	4.1.3.27c	0	1	0	0	4.1.3.27c	0	1	0	0		2.3.1.51c	0.999962	1-Acyl-sn-glycerol 3-phosphate[c] + 0.167 Palmitoyl-CoA[c] + 0.0305 Stearoyl-CoA[c] + 0.34150 (9Z)-Octadecenoyl-CoA[c] + 0.293 (9Z,12Z)-Octadecadienoyl-CoA[c] + 0.1265 (9Z,12Z,15Z)-Octadecatrienoyl-CoA[c] => 1,2-Diacyl-sn-glycerol 3-phosphate[c] + CoA[c]	Glycerolipid metabolism		2.7.1.86m	1.00002	NAD+M + ATPM => NADP+M + ADPM	Nicotinic acid synthesis from TRP
3-Dehydroquinate[c] => 3-Dehydroshikimate[c] + H2O[c]	4.2.1.10	Phenylalanine, tyrosine and tryptophan biosynthesis	4.2.1.10c	0	1	0	0	4.2.1.10c	0	1	0	0	4.2.1.10c	0	1	0	0		2.7.1.29c	0.999962	ATP[c] + Glycerone[c] => ADP[c] + Glycerone phosphate[c]	Glycerolipid metabolism		4.2.1.2c	1.00002	Fumarate <=> Malate	Oxidative phosphorylation
L-Serine[c] + Indoleglycerol phosphate[c] => L-Tryptophan[c] + D-Glyceraldehyde 3-phosphate[c] + H2O[c]	4.2.1.20	Phenylalanine, tyrosine and tryptophan biosynthesis	4.2.1.20c	0.999876	0	0	1	4.2.1.20c	0.999962	0	0	1	4.2.1.20c	0	1	0	0		2.7.1.30c	0.999962	ATP[c] + Glycerol[c] => ADP[c] + sn-Glycerol 3-phosphate[c]	Glycerolipid metabolism		b	1.00002	HYXNxt => HYXNxtX	Exchange reactions
Prephenate[c] => Phenylpyruvate[c] + H2O[c] + CO2[c]	4.2.1.51	Phenylalanine, tyrosine and tryptophan biosynthesis	4.2.1.51c	0	1	0	0	4.2.1.51c	0	1	0	0	4.2.1.51c	0	1	0	0		3.1.1.3c	0.999962	1-Acyl-sn-glycerol 3-phosphate[c] + H2O[c] => sn-Glycerol 3-phosphate[c] + 0.167 Hexadecanoic acid[c] + 0.0305 Octadecanoic acid[c] + 0.34150 (9Z)-Octadecenoic acid[c] + 0.293 (9Z,12Z)-Octadecadienoic acid[c] + 0.1265 (9Z,12Z,15Z)-Octadecatrienoic acid[c]	Glycerolipid metabolism		e	1.00002	HYXNxt + H+EXT <=> HYXN	Transport, extracellular
2-Dehydro-3-deoxy-D-arabino-heptonate 7-phosphate[c] => 3-Dehydroquinate[c] + Orthophosphate[c]	4.2.3.4	Phenylalanine, tyrosine and tryptophan biosynthesis	4.2.3.4c	0	1	0	0	4.2.3.4c	0	1	0	0	4.2.3.4c	0	1	0	0		3.1.1.3c	0.999962	Triacylglycerol[c] + H2O[c] => 1,2-Diacyl-sn-glycerol 3-phosphate[c] + 0.167 Hexadecanoic acid[c] + 0.0305 Octadecanoic acid[c] + 0.34150 (9Z)-Octadecenoic acid[c] + 0.293 (9Z,12Z)-Octadecadienoic acid[c] + 0.1265 (9Z,12Z,15Z)-Octadecatrienoic acid[c]	Glycerolipid metabolism		m	1.00002	Malate + OrthophosphateM <=> MalateM + Orthophosphate	Transport, mitochondrial
5-O-(1-Carboxyvinyl)-3-phosphoshikimate[c] => Chorismate[c] + Orthophosphate[c]	4.2.3.5	Phenylalanine, tyrosine and tryptophan biosynthesis	4.2.3.5c	0	1	0	0	4.2.3.5c	0	1	0	0	4.2.3.5c	0	1	0	0		3.1.3.21c	0.999962	sn-Glycerol 3-phosphate[c] + H2O[c] => Glycerol[c] + Orthophosphate[c]	Glycerolipid metabolism		2.1.2.1c	1.00002	Tetrahydrofolate + L=Serine <=> Glycine + 5,10=Methylenetetrahydrofolate	Glycine, serine, and threonine metabolism
N-(5-Phospho-D-ribosyl)anthranilate[c] => 1-(2-Carboxyphenylamino)-1-deoxy-D-ribulose 5-phosphate[c]	5.3.1.24	Phenylalanine, tyrosine and tryptophan biosynthesis	5.3.1.24c	0	1	0	0	5.3.1.24c	0	1	0	0	5.3.1.24c	0	1	0	0		c	0.999962	1,2-Diacyl-sn-glycerol[c] + S-Adenosyl-L-methionine[c] => Diacylglycerylhomoserine[c] + 5'-Methylthioadenosine[c]	Glycerophospholipid metabolism		2.3.1.38c	1.00002	Tetradecanoyl=ACP + CoA <=> Tetradecanoyl=CoA + Acyl=carrier_protein	Cytosolic fatty acid synthesis
Chorismate[c] => Prephenate[c]	5.4.99.5	Phenylalanine, tyrosine and tryptophan biosynthesis	5.4.99.5c	0	1	0	0	5.4.99.5c	0	1	0	0	5.4.99.5c	0	1	0	0		c	0.999962	1-Acyl-sn-glycerol 3-phosphate[c] + sn-Glycerol 3-phosphate[c] => 1-Acyl-sn-glycero-3-phosphoglycerol[c] + Orthophosphate[c]	Glycerophospholipid metabolism		c	1.00002	Hexadecanoyl=CoA + Malonyl=CoA => 3=Keto=C18=CoA + CoA + CO2	Fatty acid biosynthesis
		Phenylalanine, tyrosine and tryptophan biosynthesis		100	36.3636	0	63.6364		100	31.8182	0	68.1818		100	36.3636	0	63.6364		1.1.1.101c	0.999962	Acylglycerone phosphate[c] + NADPH[c] + H+[c] => 1-Acyl-sn-glycerol 3-phosphate[c] + NADP+[c]	Glycerophospholipid metabolism		1.1.1.100c	1.00002	3=Oxo=Hexanoyl=ACP + NADPH <=> R=3=Hydroxylhexanoyl=ACP + NADP+	Cytosolic fatty acid synthesis
(2R,3S)-3-Isopropylmalate[c] + NAD+[c] <=> (2S)-2-Isopropyl-3-oxosuccinate[c] + NADH[c] + H+[c]	1.1.1.85	Valine, leucine and isoleucine biosynthesis	1.1.1.85c	0	1	0	0	1.1.1.85c	0	1	0	0	1.1.1.85c	0	1	0	0		1.1.1.8c	0.999962	Glycerone phosphate[c] + NADH[c] + H+[c] => sn-Glycerol 3-phosphate[c] + NAD+[c]	Glycerophospholipid metabolism		1.3.1.9c	1.00002	trans=Hex=2=enoyl=ACP + NADPH <=> Hexanoyl=ACP + NADP+	Cytosolic fatty acid synthesis
D-erythro-3-Methylmalate[c] + NAD+[c] => 2-Oxobutanoate[c] + CO2[c] + NADH[c] + H+[c]	1.1.1.85	Valine, leucine and isoleucine biosynthesis	1.1.1.85c	0.999876	0	0	1	1.1.1.85c	0	0	0	1	1.1.1.85c	0		0	1		1.1.1.8m	0.999962	Glycerone phosphate[m] + NADH[m] + H+[m] => sn-Glycerol 3-phosphate[m] + NAD+[m]	Glycerophospholipid metabolism		2.3.1.41c	1.00002	Butyryl=ACP + Malonyl=[acyl=carrier_protein] => 3=Oxo=Hexanoyl=ACP + Acyl=carrier_protein + CO2	Cytosolic fatty acid synthesis
2-Acetolactate[m] => 3-Hydroxy-3-methyl-2-oxobutanoic acid[m]	1.1.1.86	Valine, leucine and isoleucine biosynthesis	1.1.1.86m	0.999876	1	0	0	1.1.1.86m	0.999962	1	0	0	1.1.1.86m	0	1	0	0		1.1.5.3m	0.786393	sn-Glycerol 3-phosphate[m] + FAD[m] => Glycerone phosphate[m] + FADH2[m]	Glycerophospholipid metabolism		4.2.1.61c	1.00002	R=3=Hydroxylhexanoyl=ACP => trans=Hex=2=enoyl=ACP	Cytosolic fatty acid synthesis
3-Hydroxy-3-methyl-2-oxobutanoic acid[m] + NADPH[m] + H+[m] => (R)-2,3-Dihydroxy-3-methylbutanoate[m] + NADP+[m]	1.1.1.86	Valine, leucine and isoleucine biosynthesis	1.1.1.86m	0.999876	1	0	0	1.1.1.86m	0.999962	1	0	0	1.1.1.86m	0	1	0	0		2.1.1.17c	-1.00397e-26	S-Adenosyl-L-methionine[c] + Phosphatidylethanolamine[c] => S-Adenosyl-L-homocysteine[c] + Phosphatidyl-N-methylethanolamine[c]	Glycerophospholipid metabolism		3.1.4.-c	1.00002	Inositol=phosphoryl=P=ceramide => P=Ceramide + 1L=myo=Inositol_1=phosphate	Sphingoglycolipid metabolism
(S)-2-Aceto-2-hydroxybutanoate[m] => (R)-3-Hydroxy-3-methyl-2-oxopentanoate[m]	1.1.1.86	Valine, leucine and isoleucine biosynthesis	1.1.1.86m	0	0	0	1	1.1.1.86m	0.999962	0	0	1	1.1.1.86m	0	0	0	1		2.1.1.71c	-1.00397e-26	S-Adenosyl-L-methionine[c] + Phosphatidyl-N-methylethanolamine[c] => S-Adenosyl-L-homocysteine[c] + Phosphatidyl-N-dimethylethanolamine[c]	Glycerophospholipid metabolism		b	1.00002	PYRxt => PYRxtX	Exchange reactions
(R)-3-Hydroxy-3-methyl-2-oxopentanoate[m] + NADPH[m] + H+[m] => (R)-2,3-Dihydroxy-3-methylpentanoate[m] + NADP+[m]	1.1.1.86	Valine, leucine and isoleucine biosynthesis	1.1.1.86m	0				1.1.1.86m	0.999962					0					2.1.1.71c	-1.00397e-26	S-Adenosyl-L-methionine[c] + Phosphatidyl-N-dimethylethanolamine[c] => S-Adenosyl-L-homocysteine[c] + Phosphatidylcholine[c]	Glycerophospholipid metabolism		e	1.00002	PYRxt + H+EXT <=> Pyruvate	Transport, extracellular
2-(alpha-Hydroxyethyl)thiamine diphosphate[m] + Pyruvate[m] => 2-Acetolactate[m] + Thiamin diphosphate[m]	2.2.1.6	Valine, leucine and isoleucine biosynthesis	2.2.1.6m	0.999876	0	0	1	2.2.1.6m	0.999962	0	0	1	2.2.1.6m	0	1	0	0		2.3.1.-c	0.999962	Monolysocardiolipin[c] + 0.167 Palmitoyl-CoA[c] + 0.0305 Stearoyl-CoA[c] + 0.34150 (9Z)-Octadecenoyl-CoA[c] + 0.293 (9Z,12Z)-Octadecadienoyl-CoA[c] + 0.1265 (9Z,12Z,15Z)-Octadecatrienoyl-CoA[c] => CoA[c] + Cardiolipin[c]	Glycerophospholipid metabolism		b	1.00002	GLYxt => GLYxtX	Exchange reactions
2-Oxobutanoate[m] + 2-(alpha-Hydroxyethyl)thiamine diphosphate[m] => (S)-2-Aceto-2-hydroxybutanoate[m] + Thiamin diphosphate[m]	2.2.1.6	Valine, leucine and isoleucine biosynthesis	2.2.1.6m	0	1	0	0	2.2.1.6m	0.999962	0	0	1	2.2.1.6m	0	1	0	0		2.3.1.-c	0.999962	1-Acyl-sn-glycero-3-phosphoglycerol[c] + 0.167 Palmitoyl-CoA[c] + 0.0305 Stearoyl-CoA[c] + 0.34150 (9Z)-Octadecenoyl-CoA[c] + 0.293 (9Z,12Z)-Octadecadienoyl-CoA[c] + 0.1265 (9Z,12Z,15Z)-Octadecatrienoyl-CoA[c] <=> CoA[c] + Phosphatidylglycerol[c]	Glycerophospholipid metabolism		e	1.00002	GLYxt + H+EXT <=> Glycine	Transport, extracellular
Acetyl-CoA[c] + Pyruvate[c] + H2O[c] => (R)-2-Methylmalate[c] + CoA[c]	2.3.1.182	Valine, leucine and isoleucine biosynthesis	2.3.1.182c	0.999876				2.3.1.182c	0.999002										2.3.1.23c	0.999962	1-Acyl-sn-glycero-3-phosphoethanolamine[c] + 0.167 Palmitoyl-CoA[c] + 0.0305 Stearoyl-CoA[c] + 0.34150 (9Z)-Octadecenoyl-CoA[c] + 0.293 (9Z,12Z)-Octadecadienoyl-CoA[c] + 0.1265 (9Z,12Z,15Z)-Octadecatrienoyl-CoA[c] => Phosphatidylethanolamine[c] + CoA[c]	Glycerophospholipid metabolism		2.4.2.1c	1.00002	Xanthine + D=Ribose_1=phosphate <=> Orthophosphate + Xanthosine	Salvage pathways
3-Methyl-2-oxobutanoic acid[c] + L-Glutamate[c] <=> L-Valine[c] + 2-Oxoglutarate[c]	2.6.1.42	Valine, leucine and isoleucine biosynthesis	2.6.1.42c	0.999876	0	0	1	2.6.1.42c	0	1	0	0	2.6.1.42c	0	1	0	0		2.3.1.23c	0.999962	1-Acyl-sn-glycero-3-phosphocholine[c] + 0.167 Palmitoyl-CoA[c] + 0.0305 Stearoyl-CoA[c] + 0.34150 (9Z)-Octadecenoyl-CoA[c] + 0.293 (9Z,12Z)-Octadecadienoyl-CoA[c] + 0.1265 (9Z,12Z,15Z)-Octadecatrienoyl-CoA[c] => CoA[c] + Phosphatidylcholine[c]	Glycerophospholipid metabolism		3.1.3.5c	1.00002	Xanthosine_5'=phosphate => Orthophosphate + Xanthosine	Salvage pathways
4-Methyl-2-oxopentanoate[c] + L-Glutamate[c] <=> L-Leucine[c] + 2-Oxoglutarate[c]	2.6.1.42	Valine, leucine and isoleucine biosynthesis	2.6.1.42c	0	1	0	0	2.6.1.42c	0	1	0	0	2.6.1.42c	0	1	0	0		2.3.1.42c	0.999962	Glycerone phosphate[c] + 0.167 Palmitoyl-CoA[c] + 0.0305 Stearoyl-CoA[c] + 0.34150 (9Z)-Octadecenoyl-CoA[c] + 0.293 (9Z,12Z)-Octadecadienoyl-CoA[c] + 0.1265 (9Z,12Z,15Z)-Octadecatrienoyl-CoA[c] => CoA[c] + Acylglycerone phosphate[c]	Glycerophospholipid metabolism		1.1.1.37c	1.00002	Malate + NAD+ <=> NADH + Oxaloacetate	Oxidative phosphorylation
L-Valine[c] + Pyruvate[c] <=> 3-Methyl-2-oxobutanoic acid[c] + L-Alanine[c]	2.6.1.6	Valine, leucine and isoleucine biosynthesis	2.6.1.6c	0.999876				2.6.1.6c	0.999962										2.7.1.32c	0.78386	ATP[c] + Choline[c] => ADP[c] + Choline phosphate[c]	Glycerophospholipid metabolism		2.4.2.1c	1.00002	Deoxyinosine + Orthophosphate <=> HYXN + Deoxy=ribose_1=phosphate	Salvage pathways
(2S)-2-Isopropylmalate[c] <=> 2-Isopropylmaleate[c] + H2O[c]	4.2.1.33	Valine, leucine and isoleucine biosynthesis	4.2.1.33c	0	1	0	0	4.2.1.33c	0	1	0	0	4.2.1.33c	1.00002	0	0	1		2.7.1.82c	0.999962	ATP[c] + Ethanolamine[c] => ADP[c] + Ethanolamine phosphate[c]	Glycerophospholipid metabolism		3.5.4.4c	1.00002	Deoxyadenosine => Deoxyinosine + NH3	Salvage pathways
2-Isopropylmaleate[c] + H2O[c] <=> (2R,3S)-3-Isopropylmalate[c]	4.2.1.33	Valine, leucine and isoleucine biosynthesis	4.2.1.33c	0	1	0	0	4.2.1.33c	0	1	0	0	4.2.1.33c	1.00002	0	0	1		2.7.7.14c	0.999962	CTP[c] + Ethanolamine phosphate[c] => Diphosphate[c] + CDP-ethanolamine[c]	Glycerophospholipid metabolism		b	1.00002	GLALxt => GLALxtX	Exchange reactions
(R)-2-Methylmalate[c] => 2-Methylmaleate[c] + H2O[c]	4.2.1.35	Valine, leucine and isoleucine biosynthesis	4.2.1.35c	0.999876				4.2.1.35c	0.999002										2.7.7.14c	0.999962	CTP[c] + Ethanolamine phosphate[c] => Diphosphate[c] + CDP-ethanolamine[c]	Glycerophospholipid metabolism		2.6.1.85c	1.00002	Chorismate + L=Glutamine => 4=amino=4=deoxychorismate + L=Glutamate	Folate metabolism
2-Methylmaleate[c] + H2O[c] => D-erythro-3-Methylmalate[c]	4.2.1.35	Valine, leucine and isoleucine biosynthesis	4.2.1.35c	0.999876				4.2.1.35c	0.999002										2.7.7.15c	0.999962	CTP[c] + Choline phosphate[c] => Diphosphate[c] + CDP-choline[c]	Glycerophospholipid metabolism		3.5.4.16c	1.00002	GTP => Formate + 2=Amino=4=hydroxy=6=(erythro=1,2,3=trihydroxypropyl)=dihydropteridine_triphosphate	Folate metabolism
(R)-2,3-Dihydroxy-3-methylbutanoate[m] => 3-Methyl-2-oxobutanoic acid[m] + H2O[m]	4.2.1.9	Valine, leucine and isoleucine biosynthesis	4.2.1.9m	0.999876	0	0	1	4.2.1.9m	0.999962	0	0	1	4.2.1.9m	0	1	0	0		2.7.7.15c	0.999962	CTP[c] + Choline phosphate[c] => Diphosphate[c] + CDP-choline[c]	Glycerophospholipid metabolism		4.-.-.-c	1.00002	4=amino=4=deoxychorismate => Pyruvate + 4=Aminobenzoate	Folate metabolism
(R)-2,3-Dihydroxy-3-methylpentanoate[m] <=> (S)-3-Methyl-2-oxopentanoic acid[m] + H2O[m]	4.2.1.9	Valine, leucine and isoleucine biosynthesis	4.2.1.9m	0.999876	0	0	1	4.2.1.9m	0.999962	0	0	1	4.2.1.9m	0	1	0	0		2.7.7.41c	0	CTP[c] + 1,2-Diacyl-sn-glycerol 3-phosphate[c] <=> Diphosphate[c] + CDP-diacylglycerol[c]	Glycerophospholipid metabolism		4.1.2.25c	1.00002	2=Amino=4=hydroxy=6=(D=erythro=1,2,3=trihydroxypropyl)=7,8=dihydropteridine => 2=Amino=4=hydroxy=6=hydroxymethyl=7,8=dihydropteridine + Glycolaldehyde	Folate metabolism
(2S)-2-Isopropyl-3-oxosuccinate[c] => 4-Methyl-2-oxopentanoate[c] + CO2[c]	Spontaneous	Valine, leucine and isoleucine biosynthesis	Spontaneousc	0				Spontaneousc	0										2.7.8.-c	0	Phosphatidylglycerol[c] + CDP-diacylglycerol[c] => Cardiolipin[c] + CMP[c]	Glycerophospholipid metabolism		6.3.2.12c	1.00002	Dihydropteroate + ATP + L=Glutamate => ADP + Orthophosphate + Dihydrofolate	Folate metabolism
(S)-3-Hydroxyisobutyrate[m] + NAD+[m] <=> (S)-Methylmalonate semialdehyde[m] + NADH[m] + H+[m]	1.1.1.31	Valine, leucine and isoleucine degradation	1.1.1.31m	0.999876				1.1.1.31m	0.999962										2.7.8.1c	0.999962	CDP-ethanolamine[c] + 1,2-Diacyl-sn-glycerol[c] => CMP[c] + Phosphatidylethanolamine[c]	Glycerophospholipid metabolism		e	1.00002	GLALxt <=> Glycolaldehyde	Transport, extracellular
(2S,3S)-3-Hydroxy-2-methylbutanoyl-CoA[m] + NAD+[m] <=> 2-Methylacetoacetyl-CoA[m] + NADH[m] + H+[m]	1.1.1.35	Valine, leucine and isoleucine degradation	1.1.1.35m	0.999876				1.1.1.35m	0.999962										2.7.8.2c	0.999962	CDP-choline[c] + 1,2-Diacyl-sn-glycerol[c] => CMP[c] + Phosphatidylcholine[c]	Glycerophospholipid metabolism		b	1.00002	ERG5,7,22,24xt => ERG5,7,22,24xtX	Exchange reactions
(S)-Methylmalonate semialdehyde[m] + CoA[m] + NAD+[c] => Propanoyl-CoA[m] + CO2[m] + NADH[m] + H+[m]	1.2.1.27	Valine, leucine and isoleucine degradation	1.2.1.27m	0.999876				1.2.1.27m	0.999962										2.7.8.5c	-2.05514e-17	CDP-diacylglycerol[c] + sn-Glycerol 3-phosphate[c] => CMP[c] + Phosphatidylglycerophosphate[c]	Glycerophospholipid metabolism		e	1.00002	ERG5,7,22,24xt <=> Ergosta=5,7,22,24(28)=tetraenol	Transport, extracellular
3-Methyl-2-oxobutanoic acid[m] + Thiamin diphosphate[m] => 2-Methyl-1-hydroxypropyl-ThPP[m] + CO2[m]	1.2.4.4	Valine, leucine and isoleucine degradation	1.2.4.4m	0.999876				1.2.4.4m	0.998932										2.7.8.8c	0	CDP-diacylglycerol[c] + L-Serine[c] <=> CMP[c] + Phosphatidylserine[c]	Glycerophospholipid metabolism		1.5.1.3c	1.00002	Dihydrofolate + NADPH => NADP+ + Tetrahydrofolate	Folate metabolism
2-Methyl-1-hydroxypropyl-ThPP[m] + Enzyme N6-(lipoyl)lysine[m] => [Dihydrolipoyllysine-residue (2-methylpropanoyl)transferase] S-(2-methylpropanoyl)dihydrolipoyllysine[m] + Thiamin diphosphate[m]	1.2.4.4	Valine, leucine and isoleucine degradation	1.2.4.4m	0.999876				1.2.4.4m	0.998932										3.1.1.-c	0.999962	Cardiolipin[c] + H2O[c] => Monolysocardiolipin[c] + 0.167 Hexadecanoic acid[c] + 0.0305 Octadecanoic acid[c] + 0.34150 (9Z)-Octadecenoic acid[c] + 0.293 (9Z,12Z)-Octadecadienoic acid[c] + 0.1265 (9Z,12Z,15Z)-Octadecatrienoic acid[c]	Glycerophospholipid metabolism		4.2.1.22c	1.00002	L=Serine + Homocysteine => L=Cystathionine	Glycine, serine, and threonine metabolism
(S)-3-Methyl-2-oxopentanoic acid[m] + Thiamin diphosphate[m] => 2-Methyl-1-hydroxybutyl-ThPP[m] + CO2[m]	1.2.4.4	Valine, leucine and isoleucine degradation	1.2.4.4m	0.999876				1.2.4.4m	0.998932										3.1.1.5c	0.785252	Phosphatidylcholine[c] + H2O[c] => 1-Acyl-sn-glycero-3-phosphocholine[c] + 0.167 Hexadecanoic acid[c] + 0.0305 Octadecanoic acid[c] + 0.34150 (9Z)-Octadecenoic acid[c] + 0.293 (9Z,12Z)-Octadecadienoic acid[c] + 0.1265 (9Z,12Z,15Z)-Octadecatrienoic acid[c]	Glycerophospholipid metabolism		4.4.1.8c	1.00002	L=Cystathionine => Homocysteine + Pyruvate + NH3	Methionine metabolism
2-Methyl-1-hydroxybutyl-ThPP[m] + Enzyme N6-(lipoyl)lysine[m] => [Dihydrolipoyllysine-residue (2-methylpropanoyl)transferase] S-(2-methylbutanoyl)dihydrolipoyllysine[m] + Thiamin diphosphate[m]	1.2.4.4	Valine, leucine and isoleucine degradation	1.2.4.4m	0.999876				1.2.4.4m	0.998932										3.1.3.27c	-2.05514e-17	Phosphatidylglycerophosphate[c] + H2O[c] => Phosphatidylglycerol[c] + Orthophosphate[c]	Glycerophospholipid metabolism		3.5.1.-c	1.00002	P=Ceramide => Phytosphingosine	Sphingoglycolipid metabolism
4-Methyl-2-oxopentanoate[m] + Thiamin diphosphate[m] => 3-Methyl-1-hydroxybutyl-ThPP[m] + CO2[m]	1.2.4.4	Valine, leucine and isoleucine degradation	1.2.4.4m	0.999876				1.2.4.4m	0.998932										3.1.3.4c	0.999962	1,2-Diacyl-sn-glycerol 3-phosphate[c] + H2O[c] => 1,2-Diacyl-sn-glycerol[c] + Orthophosphate[c]	Glycerophospholipid metabolism		2.7.1.24c	1.00002	Dephospho=CoA + ATP => ADP + CoA	Pantothenate and CoA metabolism
3-Methyl-1-hydroxybutyl-ThPP[m] + Enzyme N6-(lipoyl)lysine[m] => [Dihydrolipoyllysine-residue (2-methylpropanoyl)transferase] S-(3-methylbutanoyl)dihydrolipoyllysine[m] + Thiamin diphosphate[m]	1.2.4.4	Valine, leucine and isoleucine degradation	1.2.4.4m	0.999876				1.2.4.4m	0.998932										3.1.4.3c	0.999925	1-Phosphatidyl-D-myo-inositol[c] + H2O[c] <=> Inositol 1-phosphate[c] + 1,2-Diacyl-sn-glycerol[c]	Glycerophospholipid metabolism		2.7.7.3c	1.00002	Pantetheine_4'=phosphate + ATP => Pyrophosphate + Dephospho=CoA	Pantothenate and CoA metabolism
2-Methylpropanoyl-CoA[m] + NAD+[m] => 2-Methylprop-2-enoyl-CoA[m] + NADH[m] + H+[m]	1.3.99.2	Valine, leucine and isoleucine degradation	1.3.99.2m	0.999876				1.3.99.2m	0.999962										3.1.4.3c	0.999962	Phosphatidylcholine[c] + H2O[c] => 1,2-Diacyl-sn-glycerol[c] + Choline phosphate[c]	Glycerophospholipid metabolism		1.6.2.4m	1.00002	NADPH + 2.000000 Ferricytochrome_cM => NADP+ + 2.000000 Ferrocytochrome_cM	Oxidative phosphorylation
(S)-2-Methylbutanoyl-CoA[m] + NAD+[m] => 2-Methylbut-2-enoyl-CoA[m] + NADH[m] + H+[m]	1.3.99.2	Valine, leucine and isoleucine degradation	1.3.99.2m	0.999876				1.3.99.2m	0.999962										3.1.4.3c	0.999962	Phosphatidylglycerol[c] + H2O[c] => 1,2-Diacyl-sn-glycerol[c] + sn-Glycerol 3-phosphate[c]	Glycerophospholipid metabolism		2.4.2.1c	1.00002	Guanine + D=Ribose_1=phosphate <=> Orthophosphate + Guanosine	Salvage pathways
3-Methylbutanoyl-CoA[m] + NAD+[m] => 3-Methylcrotonyl-CoA[m] + NADH[m] + H+[m]	1.3.99.3	Valine, leucine and isoleucine degradation	1.3.99.3m	0.999876				1.3.99.3m	0.998932										3.1.4.3c	0.999962	Phosphatidylethanolamine[c] + H2O[c] => 1,2-Diacyl-sn-glycerol[c] + Ethanolamine phosphate[c]	Glycerophospholipid metabolism		1.1.1.-c	1.00002	3=Hydroxy=C14=CoA + NAD+ => 3=Keto=C14=CoA + NADH	Fatty acid degradation
CoA[m] + 2-Methylacetoacetyl-CoA[m] => Propanoyl-CoA[m] + Acetyl-CoA[m]	2.3.1.16	Valine, leucine and isoleucine degradation	2.3.1.16m	0.999876				2.3.1.16m	0.999962										3.1.4.4c	0.997705	Phosphatidylcholine[c] + H2O[c] => 1,2-Diacyl-sn-glycerol 3-phosphate[c] + Choline[c]	Glycerophospholipid metabolism		2.4.2.-c	1.00002	Xanthine + 5=Phospho=alpha=D=ribose_1=diphosphate => Xanthosine_5'=phosphate + Pyrophosphate	Salvage pathways
CoA[m] + [Dihydrolipoyllysine-residue (2-methylpropanoyl)transferase] S-(2-methylpropanoyl)dihydrolipoyllysine[m] => 2-Methylpropanoyl-CoA[m] + Enzyme N6-(dihydrolipoyl)lysine[m]	2.3.1.168	Valine, leucine and isoleucine degradation	2.3.1.168m	0.999876				2.3.1.168m	0.998932										3.1.4.4c	0.999962	Phosphatidylethanolamine[c] + H2O[c] => Ethanolamine[c] + 1,2-Diacyl-sn-glycerol 3-phosphate[c]	Glycerophospholipid metabolism		2.7.7.4c	1.00002	Sulfate + ATP => Pyrophosphate + Adenylylsulfate	Cysteine metabolism
CoA[m] + [Dihydrolipoyllysine-residue (2-methylpropanoyl)transferase] S-(2-methylbutanoyl)dihydrolipoyllysine[m] => (S)-2-Methylbutanoyl-CoA[m] + Enzyme N6-(dihydrolipoyl)lysine[m]	2.3.1.168	Valine, leucine and isoleucine degradation	2.3.1.168m	0.999876				2.3.1.168m	0.998932										3.1.4.46c	0.785252	sn-glycero-3-Phosphocholine[c] + H2O[c] => Choline[c] + sn-Glycerol 3-phosphate[c]	Glycerophospholipid metabolism		2.7.1.36c	1.00002	CTP + (R)=Mevalonate => CDP + (R)=5=Phosphomevalonate	Sterol biosynthesis
CoA[m] + [Dihydrolipoyllysine-residue (2-methylpropanoyl)transferase] S-(3-methylbutanoyl)dihydrolipoyllysine[m] => 3-Methylbutanoyl-CoA[m] + Enzyme N6-(dihydrolipoyl)lysine[m]	2.3.1.168	Valine, leucine and isoleucine degradation	2.3.1.168m	0.999876				2.3.1.168m	0.998932										3.1.4.46m	0.999962	sn-glycero-3-Phosphoethanolamine[c] + H2O[c] => Ethanolamine[c] + sn-Glycerol 3-phosphate[c]	Glycerophospholipid metabolism		5.3.3.-c	1.00002	Trans=3=C16=CoA => Trans=2=C16=CoA	Fatty acid biosynthesis
(S)-3-Methyl-2-oxopentanoic acid[c] + L-Glutamate[c] <=> L-Isoleucine[c] + 2-Oxoglutarate[c]	2.6.1.42	Valine, leucine and isoleucine degradation	2.6.1.42c	0	1	0	0	2.6.1.42c	0	1	0	0	2.6.1.42c	0	1	0	0		4.1.1.65c	0.999962	Phosphatidylserine[c] => Phosphatidylethanolamine[c] + CO2[c]	Glycerophospholipid metabolism		1.3.1.34c	1.00002	Trans=2=C161=CoA => Trans=3=C16=CoA	Fatty acid degradation
(S)-3-Hydroxyisobutyryl-CoA[m] + H2O[m] => CoA[m] + (S)-3-Hydroxyisobutyrate[m]	3.1.2.4	Valine, leucine and isoleucine degradation	3.1.2.4m	0.999876				3.1.2.4m	0.999962										4.1.1.65m	0.999962	Phosphatidylserine[m] => Phosphatidylethanolamine[m] + CO2[m]	Glycerophospholipid metabolism		1.3.3.6c	1.00002	Hexadecanoyl=9=ene=CoA + Oxygen => H2O2 + Trans=2=C161=CoA	Fatty acid degradation
(S)-3-Methyl-2-oxopentanoic acid[c] <=> 2-Methylbutanal[c] + CO2[c]	4.1.1.72	Valine, leucine and isoleucine degradation	4.1.1.72c	0.999876				4.1.1.72c	0.999962										1.1.1.3c	0.999962	L-Aspartate 4-semialdehyde[c] + NADPH[c] + H+[c] => L-Homoserine[c] + NADP+[c]	Glycine, serine and threonine metabolism		2.4.2.8c	1.00002	Guanine + 5=Phospho=alpha=D=ribose_1=diphosphate => Pyrophosphate + GMP	Salvage pathways
(S)-3-Hydroxy-3-methylglutaryl-CoA[m] => Acetyl-CoA[m] + Acetoacetate[m]	4.1.3.4	Valine, leucine and isoleucine degradation	4.1.3.4m	0.999876				4.1.3.4m	0.999962										1.1.1.95c	0.982817	3-Phospho-D-glycerate[c] + NAD+[c] => 3-Phosphonooxypyruvate[c] + NADH[c] + H+[c]	Glycine, serine and threonine metabolism		1.17.4.2c	1.00002	ATP + Reduced_thioredoxin => dATP + Oxidized_thioredoxin	Salvage pathways
2-Methylprop-2-enoyl-CoA[m] + H2O[m] => (S)-3-Hydroxyisobutyryl-CoA[m]	4.2.1.17	Valine, leucine and isoleucine degradation	4.2.1.17m	0.999876				4.2.1.17m	0.999962										1.14.11.-c	0.999962	L-Ectoine[c] + 2-Oxoglutarate[c] + Oxygen[c] => 5-Hydroxyectoine[c] + Succinate[c] + CO2[c]	Glycine, serine and threonine metabolism		3.1.3.5c	1.00002	IMP => Orthophosphate + Inosine	Salvage pathways
2-Methylbut-2-enoyl-CoA[m] + H2O[m] => (2S,3S)-3-Hydroxy-2-methylbutanoyl-CoA[m]	4.2.1.17	Valine, leucine and isoleucine degradation	4.2.1.17m	0.999876				4.2.1.17m	0.999962										1.4.3.3c	0.999962	Glycine[c] + H2O[c] + Oxygen[c] => Glyoxylate[c] + NH3[c] + H2O2[c]	Glycine, serine and threonine metabolism		3.5.4.5c	1.00002	Deoxycytidine => NH3 + Deoxyuridine	Pyrimidine metabolism
3-Methylglutaconyl-CoA[m] + H2O[m] <=> (S)-3-Hydroxy-3-methylglutaryl-CoA[m]	4.2.1.18	Valine, leucine and isoleucine degradation	4.2.1.18m	0.999876				4.2.1.18m	0.998932										1.4.4.2m	0.998306	Glycine[m] + Lipoylprotein[m] => S-Aminomethyldihydrolipoylprotein[m] + CO2[m]	Glycine, serine and threonine metabolism		3.1.3.5c	1.00002	dCMP => Deoxycytidine + Orthophosphate	Salvage pathways
(R)-2,3-Dihydroxy-3-methylpentanoate[c] => (S)-3-Methyl-2-oxopentanoic acid[c] + H2O[c]	4.2.1.9	Valine, leucine and isoleucine degradation	4.2.1.9c	0.999876				4.2.1.9c	0.999962										1.8.1.4m	0.998306	Dihydrolipoylprotein[m] + NAD+[m] => Lipoylprotein[m] + NADH[m] + H+[m]	Glycine, serine and threonine metabolism		3.2.1.28c	1.00002	alpha,alpha=Trehalose => 2.000000 alpha=D=Glucose	Trehalose metabolism
ATP[m] + 3-Methylcrotonyl-CoA[m] + CO2[m] => ADP[m] + Orthophosphate[m] + 3-Methylglutaconyl-CoA[m]	6.4.1.4	Valine, leucine and isoleucine degradation	6.4.1.4m	0.999876				6.4.1.4m	0.998932										2.1.2.10c	0.999962	S-Aminomethyldihydrolipoylprotein[m] + Tetrahydrofolate[m] => Dihydrolipoylprotein[m] + 5,10-Methylenetetrahydrofolate[m] + NH3[m]	Glycine, serine and threonine metabolism		2.3.1.15c	1.00002	sn=Glycerol_3=phosphate + AcylCoAs => Acyl=sn=glycerol_3=phosphate + CoA	Glycerol metabolism (glycerolipid metabolism)
		Valine, leucine and isoleucine degradation		100	18.1818	0	81.8182		100	18.1818	0	81.8182		100	23.2558	0	76.7442		2.3.1.37m	0.999962	Succinyl-CoA[m] + Glycine[m] => 5-Aminolevulinate[m] + CoA[m] + CO2[m]	Glycine, serine and threonine metabolism		b	1.00002	ERGOSTxt => ERGOSTxtX	Exchange reactions
6-Phospho-D-gluconate[c] + NADP+[c] => D-Ribulose 5-phosphate[c] + CO2[c] + NADPH[c] + H+[c]	1.1.1.44	Pentose phosphate pathway	1.1.1.44c	0.999876	0	0	1	1.1.1.44c	-1.67726e-13	1	0	0	1.1.1.44c	1.00002	0	0	1		2.6.1.52c	0.982817	3-Phosphonooxypyruvate[c] + L-Glutamate[c] => O-Phospho-L-serine[c] + 2-Oxoglutarate[c]	Glycine, serine and threonine metabolism		e	1.00002	ERGOSTxt <=> Ergosterol	Transport, extracellular
beta-D-Glucose[c] + NADP+[c] => D-Glucono-1,5-lactone[c] + NADPH[c] + H+[c]	1.1.1.47	Pentose phosphate pathway	1.1.1.47c	0.999876				1.1.1.47c	0.999962										2.7.1.39c	0.998482	ATP[c] + L-Homoserine[c] => ADP[c] + O-Phospho-L-homoserine[c]	Glycine, serine and threonine metabolism		2.7.1.36c	1.00002	ATP + (R)=Mevalonate => ADP + (R)=5=Phosphomevalonate	Sterol biosynthesis
alpha-D-Glucose 6-phosphate[c] + NADP+[c] => D-Glucono-1,5-lactone 6-phosphate[c] + NADPH[c] + H+[c]	1.1.1.49	Pentose phosphate pathway	1.1.1.49c	0.999876	0	0	1	1.1.1.49c	0.997302	0	0	1	1.1.1.49c	1.00002	0	0	1		3.1.3.3c	0.982817	O-Phospho-L-serine[c] + H2O[c] => L-Serine[c] + Orthophosphate[c]	Glycine, serine and threonine metabolism		m	1.00002	CarnitineM + O=Acetylcarnitine => Carnitine + O=AcetylcarnitineM	Transport, mitochondrial
Sedoheptulose 7-phosphate[c] + D-Glyceraldehyde 3-phosphate[c] <=> D-Ribose 5-phosphate[c] + D-Xylulose 5-phosphate[c]	2.2.1.1	Pentose phosphate pathway	2.2.1.1c	0.997126	0	0	1	2.2.1.1c	0	1	0	0	2.2.1.1c	0.997574	0	0	1		4.1.2.5c	0.999962	L-Threonine[c] <=> Glycine[c] + Acetaldehyde[c]	Glycine, serine and threonine metabolism		2.7.1.21c	1.00002	Thymidine + ATP => ADP + dTMP	Pyrimidine metabolism
beta-D-Fructose 6-phosphate[c] + D-Glyceraldehyde 3-phosphate[c] <=> D-Erythrose 4-phosphate[c] + D-Xylulose 5-phosphate[c]	2.2.1.1	Pentose phosphate pathway	2.2.1.1c	0.995521	0	0	1	2.2.1.1c	0	0	0	1	2.2.1.1c	0.997574	0	0	1		4.2.1.20c	0.999962	L-Serine[c] + Indoleglycerol phosphate[c] => L-Tryptophan[c] + D-Glyceraldehyde 3-phosphate[c] + H2O[c]	Glycine, serine and threonine metabolism		1.6.5.3m	1.00002	NADH + Ubiquinone=9M => UbiquinolM + NAD+	Oxidative phosphorylation
Sedoheptulose 7-phosphate[c] + D-Glyceraldehyde 3-phosphate[c] <=> D-Erythrose 4-phosphate[c] + beta-D-Fructose 6-phosphate[c]	2.2.1.2	Pentose phosphate pathway	2.2.1.2c	0.997126	0	0	1	2.2.1.2c	0	0	0	1	2.2.1.2c	0.99973	0	0	1		4.2.1.22c	0.999962	L-Serine[c] + L-Homocysteine[c] => L-Cystathionine[c] + H2O[c]	Glycine, serine and threonine metabolism		3.6.1.-c	1.00002	dGTP => Deoxyguanosine + 3.000000 Orthophosphate	Salvage pathways
ATP[c] + D-Gluconic acid[c] => ADP[c] + 6-Phospho-D-gluconate[c]	2.7.1.12	Pentose phosphate pathway	2.7.1.12c	0.999876				2.7.1.12c	0.999962										4.2.3.1c	0.998482	O-Phospho-L-homoserine[c] + H2O[c] => L-Threonine[c] + Orthophosphate[c]	Glycine, serine and threonine metabolism		3.1.3.5c	1.00002	UMP => Orthophosphate + Uridine	Salvage pathways
ATP[c] + D-Ribose[c] => ADP[c] + D-Ribose 5-phosphate[c]	2.7.1.15	Pentose phosphate pathway	2.7.1.15c	0.999876	0	0	1	2.7.1.15c	0.999962	0	0	1	2.7.1.15c	1.00002	0	0	1		4.3.1.17c	0.999962	L-Serine[c] => Pyruvate[c] + NH3[c]	Glycine, serine and threonine metabolism		2.7.4.-c	1.00002	UMP + ATP <=> UDP + ADP	Salvage pathways
ATP[c] + D-Ribose 5-phosphate[c] <=> AMP[c] + 5-Phospho-alpha-D-ribose 1-diphosphate[c]	2.7.6.1	Pentose phosphate pathway	2.7.6.1c	3.11369e-13	1	0	0	2.7.6.1c	4.13196e-13	1	0	0	2.7.6.1c	0	1	0	0		4.3.1.19c	0.999962	L-Threonine[c] => 2-Oxobutanoate[c] + NH3[c]	Glycine, serine and threonine metabolism		2.7.4.16c	1.00002	Thiamin_monophosphate + ATP <=> Thiamine_diphosphate + ADP	Thiamine (vitamin B1) metabolism
D-Glucono-1,5-lactone 6-phosphate[c] + H2O[c] => 6-Phospho-D-gluconate[c]	3.1.1.31	Pentose phosphate pathway	3.1.1.31c	0.999876	0	0	1	3.1.1.31c	0.997302	0	0	1	3.1.1.31c	1.00002	0	0	1		1.2.1.12c	0.804769	D-Glyceraldehyde 3-phosphate[c] + Orthophosphate[c] + NAD+[c] <=> 3-Phospho-D-glyceroyl phosphate[c] + NADH[c] + H+[c]	Glycolysis / Gluconeogenesis		2.7.6.2c	1.00002	ATP + Thiamin => AMP + Thiamine_diphosphate	Thiamine (vitamin B1) metabolism
D-Ribulose 5-phosphate[c] <=> D-Xylulose 5-phosphate[c]	5.1.3.1	Pentose phosphate pathway	5.1.3.1c	0.996323	0	0	1	5.1.3.1c	0.999962	0	0	1	5.1.3.1c	0.998651	0	0	1		2.7.1.1c	1.69508e-13	ATP[c] + alpha-D-Glucose[e] => ADP[c] + alpha-D-Glucose 6-phosphate[c]	Glycolysis / Gluconeogenesis		3.1.3.-c	1.00002	Thiamin_monophosphate => Thiamin + Orthophosphate	Thiamine (vitamin B1) metabolism
D-Ribose 5-phosphate[c] <=> D-Ribulose 5-phosphate[c]	5.3.1.6	Pentose phosphate pathway	5.3.1.6c	-2.58796e-12	1	0	0	5.3.1.6c	2.27532e-12	1	0	0	5.3.1.6c	4.16898e-13	1	0	0		2.7.1.11c	0.894165	ATP[c] + beta-D-Fructose 6-phosphate[c] => ADP[c] + beta-D-Fructose 1,6-bisphosphate[c]	Glycolysis / Gluconeogenesis		1.1.1.95c	1.00002	3=Phospho=D=glycerate + NAD+ => NADH + 3=Phosphonooxypyruvate	Glycine, serine, and threonine metabolism
alpha-D-Ribose 1-phosphate[c] <=> D-Ribose 5-phosphate[c]	5.4.2.2	Pentose phosphate pathway	5.4.2.2c	5.87536e-13	1	0	0	5.4.2.2c	-1.45455e-13	1	0	0	5.4.2.2c	0	1	0	0		2.7.1.40c	0.952754	ADP[c] + Phosphoenolpyruvate[c] => ATP[c] + Pyruvate[c]	Glycolysis / Gluconeogenesis		2.6.1.52c	1.00002	3=Phosphonooxypyruvate + L=Glutamate => 2=Oxoglutarate + 3=Phosphoserine	Glycine, serine, and threonine metabolism
D-Glucono-1,5-lactone[c] + H2O[c] <=> D-Gluconic acid[c]		Pentose phosphate pathway	c	0.999876				c	0.999962					0					2.7.2.3c	0.804769	ATP[c] + 3-Phospho-D-glycerate[c] <=> ADP[c] + 3-Phospho-D-glyceroyl phosphate[c]	Glycolysis / Gluconeogenesis		3.1.3.3c	1.00002	3=Phosphoserine => Orthophosphate + L=Serine	Glycine, serine, and threonine metabolism
		Pentose phosphate pathway		100	21.4286	0	78.5714		100	35.7143	0	64.2857		100	21.4286	0	78.5714		3.1.3.11c	0.999962	beta-D-Fructose 1,6-bisphosphate[c] + H2O[c] => beta-D-Fructose 6-phosphate[c] + Orthophosphate[c]	Glycolysis / Gluconeogenesis		b	1.00002	GA6Pxt => GA6PxtX	Exchange reactions
																			3.1.3.9c	0.999962	alpha-D-Glucose 6-phosphate[c] + H2O[c] => alpha-D-Glucose[c] + Orthophosphate[c]	Glycolysis / Gluconeogenesis		e	1.00002	GA6Pxt <=> D=Glucosamine_6=phosphate	Transport, extracellular
(9Z,12Z,15Z)-Octadecatrienoic acid[c] + 2 NADPH[c] + Oxygen[c] => (6Z,9Z,12Z,15Z)-Octadecatetraenoic acid[c] + NADP+[c] + 2 H2O[c]	1.14.19.-	alpha-Linolenic acid metabolism		0.999876															4.1.2.13c	0.894165	beta-D-Fructose 1,6-bisphosphate[c] <=> Glycerone phosphate[c] + D-Glyceraldehyde 3-phosphate[c]	Glycolysis / Gluconeogenesis		m	1.00002	Orthophosphate <=> H+M + OrthophosphateM	Transport, mitochondrial
Uridine[c] + NADPH[c] + H+[c] => 3,4-dihydrouridine[c] + NADP+[c]	1.-.-.-	Amino sugar and nucleotide sugar metabolism		0.999876															4.2.1.11c	0.948531	2-Phospho-D-glycerate[c] <=> Phosphoenolpyruvate[c] + H2O[c]	Glycolysis / Gluconeogenesis		2.7.1.86c	1.00002	NAD+ + ATP => NADP+ + ADP	NAD biosynthesis
NADH[c] + 2 Ferricytochrome b5[c] => NAD+[c] + 2 Ferrocytochrome b5[c] + H+[c]	1.6.2.2	Amino sugar and nucleotide sugar metabolism		1.34888e-05															5.1.3.3c	0.999962	alpha-D-Glucose[c] <=> beta-D-Glucose[c]	Glycolysis / Gluconeogenesis		m	1.00002	O=Acetylcarnitine => O=AcetylcarnitineM	Transport, mitochondrial
Acetyl-CoA[c] + D-Glucosamine 6-phosphate[c] <=> CoA[c] + N-Acetyl-D-glucosamine 6-phosphate[c]	2.3.1.4	Amino sugar and nucleotide sugar metabolism		0.999876															5.3.1.1c	0.903763	D-Glyceraldehyde 3-phosphate[c] <=> Glycerone phosphate[c]	Glycolysis / Gluconeogenesis		2.7.4.3c	1.00002	GTP + AMP <=> ADP + GDP	Salvage pathways
UDP-N-acetyl-D-glucosamine[c] => UDP[c] + Chitin[e]	2.4.1.16	Amino sugar and nucleotide sugar metabolism		0.999876															5.3.1.9c	0.983217	alpha-D-Glucose 6-phosphate[c] <=> beta-D-Fructose 6-phosphate[c]	Glycolysis / Gluconeogenesis		3.1.2.14c	1.00002	Decanoyl=ACP => Decanoic_acid + Acyl=carrier_protein	Cytosolic fatty acid synthesis
UDP-D-galacturonate[c] + Diphosphate[c] <=> 1-Phospho-alpha-D-galacturonate[c] + UTP[c]	2.7.7.-	Amino sugar and nucleotide sugar metabolism		0.999876															5.4.2.1c	0.948531	2-Phospho-D-glycerate[c] <=> 3-Phospho-D-glycerate[c]	Glycolysis / Gluconeogenesis		6.2.1.3c	1.00002	ATP + Decanoic_acid + CoA => AMP + Pyrophosphate + Decanoyl=CoA	Fatty acid biosynthesis
UTP[c] + N-Acetyl-alpha-D-glucosamine 1-phosphate[c] <=> Diphosphate[c] + UDP-N-acetyl-D-glucosamine[c]	2.7.7.23	Amino sugar and nucleotide sugar metabolism		0.999876															2.4.1.-c	0.999962	Dolichyl phosphate D-mannose[c] + G00145[c] => Dolichyl phosphate[c] + G00146[c]	Glycosylphosphatidylinositol(GPI)-anchor biosynthesis		3.5.4.12c	1.00002	dCTP => dUTP + NH3	Salvage pathways
Chitin[c] + H2O[c] => N-Acetyl-D-glucosamine[c] + Chitin[c]	3.2.1.14	Amino sugar and nucleotide sugar metabolism		0.999876															2.4.1.-c	0.999962	Dolichyl phosphate D-mannose[c] + G00147[c] => Dolichyl phosphate[c] + G00148[c]	Glycosylphosphatidylinositol(GPI)-anchor biosynthesis		1.1.1.41m	1.00002	IsocitrateM + NAD+M => CO2M + NADHM + 2=OxoglutarateM	Citrate cycle (TCA cycle)
Chitin[e] + H2O[e] => Chitosan[e] + Acetate[e]	3.5.1.41	Amino sugar and nucleotide sugar metabolism		0.999876															2.4.1.-c	0.999962	Dolichyl phosphate D-mannose[c] + G00148[c] => Dolichyl phosphate[c] + G00149[c]	Glycosylphosphatidylinositol(GPI)-anchor biosynthesis		1.-.-.-c	1.00002	3=Keto=C18=CoA + NADPH => 3=Hydroxy=C18=CoA + NADP+	Fatty acid biosynthesis
N-Acetyl-D-glucosamine 6-phosphate[c] <=> N-Acetyl-alpha-D-glucosamine 1-phosphate[c]	5.4.2.3	Amino sugar and nucleotide sugar metabolism		0.999876															2.4.1.-c	0.999962	Dolichyl phosphate D-mannose[c] + G00149[c] <=> Dolichyl phosphate[c] + G00140[c]	Glycosylphosphatidylinositol(GPI)-anchor biosynthesis		3.5.1.1c	1.00002	L=Asparagine => L=Aspartate + NH3	Asparagine metabolism
L-Methionyl-tRNA[m] + 10-Formyltetrahydrofolate[m] => Tetrahydrofolate[m] + N-Formylmethionyl-tRNA[m]	2.1.2.9	Aminoacyl-tRNA biosynthesis		0.999876															2.4.1.198c	0.999962	UDP-N-acetyl-D-glucosamine[c] + 1-Phosphatidyl-D-myo-inositol[c] => UDP[c] + G00143[c]	Glycosylphosphatidylinositol(GPI)-anchor biosynthesis		2.3.1.16c	1.00002	3=Keto=C16=CoA + CoA => Tetradecanoyl=CoA + Acetyl=CoA	Fatty acid degradation
L-Arginyl-tRNA(Arg)[c] + Protein[c] => tRNA(Arg)[c] + L-Arginyl-protein[c]	2.3.2.8	Aminoacyl-tRNA biosynthesis		0.999876															2.7.-.-c	0.999962	Phosphatidylethanolamine[c] + G00146[c] => Diacylglycerol[c] + G00147[c]	Glycosylphosphatidylinositol(GPI)-anchor biosynthesis		m	1.00002	5,10=MethylenetetrahydrofolateM <=> 5,10=Methylenetetrahydrofolate	Transport, mitochondrial
ATP[m] + L-Tyrosine[m] + tRNA(Tyr)[m] => AMP[m] + Diphosphate[m] + L-Tyrosyl-tRNA(Tyr)[m]	6.1.1.1	Aminoacyl-tRNA biosynthesis		0.999876															2.7.-.-c	0.999962	Phosphatidylethanolamine[c] + (GlcN)1 (Ino(acyl)-P)1 (Man)4 (EtN)2 (P)2[c] <=> Diacylglycerol[c] + (GlcN)1 (Ino(acyl)-P)1 (Man)4 (EtN)3 (P)3[c]	Glycosylphosphatidylinositol(GPI)-anchor biosynthesis		3.1.3.5c	1.00002	CMP => Cytidine + Orthophosphate	Salvage pathways
ATP[c] + L-Tyrosine[c] + tRNA(Tyr)[c] => AMP[c] + Diphosphate[c] + L-Tyrosyl-tRNA(Tyr)[c]	6.1.1.1	Aminoacyl-tRNA biosynthesis		0.999876															2.7.-.-c	0.999962	Phosphatidylethanolamine[c] + G00149[c] => Diacylglycerol[c] + G13044[c]	Glycosylphosphatidylinositol(GPI)-anchor biosynthesis		b	1.00002	LEUxt => LEUxtX	Exchange reactions
ATP[m] + L-Methionine[m] + tRNA(Met)[m] => AMP[m] + Diphosphate[m] + L-Methionyl-tRNA[m]	6.1.1.10	Aminoacyl-tRNA biosynthesis		0.999876															3.5.1.89c	0.999962	G00143[c] + H2O[c] => G00144[c] + Acetate[c]	Glycosylphosphatidylinositol(GPI)-anchor biosynthesis		e	1.00002	LEUxt + H+EXT <=> L=Leucine	Transport, extracellular
ATP[c] + L-Methionine[c] + tRNA(Met)[c] => AMP[c] + Diphosphate[c] + L-Methionyl-tRNA[c]	6.1.1.10	Aminoacyl-tRNA biosynthesis		0.999876															1.1.1.37p	0.999962	Oxaloacetate[p] + NADH[p] + H+[p] => (S)-Malate[p] + NAD+[p]	Glyoxylate and dicarboxylate metabolism		1.2.1.3m	1.00002	AcetaldehydeM + NADP+M => NADPHM + AcetateM	Phenylalanine, tyrosine, and tryptophan biosynthesis (aromatic amino acids)
ATP[m] + L-Serine[m] + tRNA(Ser)[m] => AMP[m] + Diphosphate[m] + L-Seryl-tRNA(Ser)[m]	6.1.1.11	Aminoacyl-tRNA biosynthesis		0.999876															1.1.3.15c	0.999962	Glycolate[c] + Oxygen[c] => Glyoxylate[c] + H2O2[c]	Glyoxylate and dicarboxylate metabolism		2.1.2.10m	1.00002	GlycineM + TetrahydrofolateM + NAD+M => 5,10=MethylenetetrahydrofolateM + NADHM + CO2 + NH3	Glycine, serine, and threonine metabolism
ATP[c] + L-Serine[c] + tRNA(Ser)[c] => AMP[c] + Diphosphate[c] + L-Seryl-tRNA(Ser)[c]	6.1.1.11	Aminoacyl-tRNA biosynthesis		0.999876															1.2.1.2c	0.999962	Formate[c] + NAD+[c] => CO2[c] + NADH[c]	Glyoxylate and dicarboxylate metabolism		1.5.1.12m	1.00002	L=Glutamate_5=semialdehydeM + NADP+M => NADPHM + GlutamateM	Glutamate metabolism (aminosugars metabolism)
ATP[m] + L-Serine[m] + tRNA(Sec)[m] => AMP[m] + Diphosphate[m] + L-Seryl-tRNA(Sec)[m]	6.1.1.11	Aminoacyl-tRNA biosynthesis		0.999876															1.2.1.21c	0.999962	Glycolaldehyde[c] + NAD+[c] + H2O[c] => Glycolate[c] + NADH[c] + H+[c]	Glyoxylate and dicarboxylate metabolism		m	1.00002	L=Glutamate_5=semialdehydeM <=> (S)=1=Pyrroline=5=carboxylateM	Proline biosynthesis
ATP[c] + L-Serine[c] + tRNA(Sec)[c] => AMP[c] + Diphosphate[c] + L-Seryl-tRNA(Sec)[c]	6.1.1.11	Aminoacyl-tRNA biosynthesis		0.999876															3.1.3.18c	0.999962	H2O[c] + 2-Phosphoglycolate[c] <=> Orthophosphate[c] + Glycolate[c]	Glyoxylate and dicarboxylate metabolism		3.1.4.-c	1.00002	Diacylglycerol + Inositol=phosphoryl=D=ceramide => D=Ceramide + 1=Phosphatidyl=D=myo=inositol	Sphingoglycolipid metabolism
tRNA(Asp)[c] + L-Aspartate[c] + ATP[c] => L-Aspartyl-tRNA(Asp)[c] + Diphosphate[c] + AMP[c]	6.1.1.12 6.1.1.23	Aminoacyl-tRNA biosynthesis		0.999876															4.1.3.1p	0.999962	Isocitrate[p] => Succinate[p] + Glyoxylate[p]	Glyoxylate and dicarboxylate metabolism		2.3.1.16c	1.00002	3=Keto=C14=CoA + CoA => Dodecanoyl=CoA + Acetyl=CoA	Fatty acid degradation
tRNA(Asp)[m] + L-Aspartate[m] + ATP[m] => L-Aspartyl-tRNA(Asp)[m] + Diphosphate[m] + AMP[m]	6.1.1.12 6.1.1.23	Aminoacyl-tRNA biosynthesis		0.999876															b	0.999962	Growthrate[c] => Growthrate[b]	GrowthRate		m	1.00002	Oxaloacetate <=> OxaloacetateM + H+M	Transport, mitochondrial
ATP[c] + Glycine[c] + tRNA(Gly)[c] => AMP[c] + Diphosphate[c] + Glycyl-tRNA(Gly)[c]	6.1.1.14	Aminoacyl-tRNA biosynthesis		0.999876															c	0	0.152706464540304 L-Alanine[c] + 0.0929634091148866 L-Arginine[c] + 0.227988072497892 L-Asparagine[c] + 0.227988072497892 L-Aspartate[c] + 0.0283980442829337 L-Cysteine[c] + 0.30326968045548 L-Glutamine[c] + 0.30326968045548 L-Glutamate[c] + 0.125915856726215 Glycine[c] + 0.0522416852374723 L-Histidine[c] + 0.105287088709367 L-Isoleucine[c] + 0.16074364688453 L-Leucine[c] + 0.173603138635293 L-Ly…	GrowthRate		5.3.3.-c	1.00002	Trans=3=C14=CoA => Trans=2=C14=CoA	Fatty acid biosynthesis
ATP[m] + Glycine[m] + tRNA(Gly)[m] => AMP[m] + Diphosphate[m] + Glycyl-tRNA(Gly)[m]	6.1.1.14	Aminoacyl-tRNA biosynthesis		0.999876															2.4.1.232c	0.999962	GDP-D-mannose[c] + G10694[c] => GDP[c] + G01813[c]	High-mannose type N-glycan biosynthesis		1.3.1.34c	1.00002	Trans=2=C141=CoA => Trans=3=C14=CoA	Fatty acid degradation
ATP[c] + L-Proline[c] + tRNA(Pro)[c] => AMP[c] + Diphosphate[c] + L-Prolyl-tRNA(Pro)[c]	6.1.1.15	Aminoacyl-tRNA biosynthesis		0.999876															3.2.1.113c	0.999962	H2O[c] + G00011[c] => D-Mannose[c] + G10694[c]	High-mannose type N-glycan biosynthesis		1.3.3.6c	1.00002	Tetradecanoyl=9=ene=CoA + Oxygen => H2O2 + Trans=2=C141=CoA	Fatty acid degradation
ATP[m] + L-Proline[m] + tRNA(Pro)[m] => AMP[m] + Diphosphate[m] + L-Prolyl-tRNA(Pro)[m]	6.1.1.15	Aminoacyl-tRNA biosynthesis		0.999876															1.1.1.23c	0	L-Histidinal[c] + H2O[c] + NAD+[c] => L-Histidine[c] + NADH[c] + H+[c]	Histidine metabolism		1.1.1.100c	1.00002	3=Oxo=Tetradecanoyl=ACP + NADPH <=> R=3=Hydroxyltetradecanoyl=ACP + NADP+	Cytosolic fatty acid synthesis
ATP[c] + L-Cysteine[c] + tRNA(Cys)[c] => AMP[c] + Diphosphate[c] + L-Cysteinyl-tRNA(Cys)[c]	6.1.1.16	Aminoacyl-tRNA biosynthesis		0.999876															1.1.1.23c	0	L-Histidinol[c] + NAD+[c] => L-Histidinal[c] + NADH[c] + H+[c]	Histidine metabolism		1.3.1.9c	1.00002	trans=Tetradec=2=enoyl=ACP + NADPH <=> Tetradecanoyl=ACP + NADP+	Cytosolic fatty acid synthesis
ATP[m] + L-Cysteine[m] + tRNA(Cys)[m] => AMP[m] + Diphosphate[m] + L-Cysteinyl-tRNA(Cys)[m]	6.1.1.16	Aminoacyl-tRNA biosynthesis		0.999876															2.1.1.-c	0.999962	S-Adenosyl-L-methionine[c] + [Myeline basic protein] L-arginine[c] => S-Adenosyl-L-homocysteine[c] + [Myeline basic protein] N(omega)-methyl-L-arginine[c]	Histidine metabolism		2.3.1.41c	1.00002	Dodecanoyl=ACP + Malonyl=[acyl=carrier_protein] => 3=Oxo=Tetradecanoyl=ACP + Acyl=carrier_protein + CO2	Cytosolic fatty acid synthesis
tRNA(Glu)[m] + L-Glutamate[m] + ATP[m] => L-Glutamyl-tRNA(Glu)[m] + Diphosphate[m] + AMP[m]	6.1.1.17 6.1.1.24	Aminoacyl-tRNA biosynthesis		0.999876															2.1.2.5c	0.999962	5-Formiminotetrahydrofolate[c] + L-Glutamate[c] <=> Tetrahydrofolate[c] + N-Formimino-L-glutamate[c]	Histidine metabolism		4.2.1.61c	1.00002	R=3=Hydroxyltetradecanoyl=ACP => trans=Tetradec=2=enoyl=ACP	Cytosolic fatty acid synthesis
tRNA(Glu)[c] + L-Glutamate[c] + ATP[c] => L-Glutamyl-tRNA(Glu)[c] + Diphosphate[c] + AMP[c]	6.1.1.17 6.1.1.24	Aminoacyl-tRNA biosynthesis		0.999876															2.4.2.-c	0	N-(5'-Phospho-D-1'-ribulosylformimino)-5-amino-1-(5''-phospho-D- ribosyl)-4-imidazolecarboxamide[c] + L-Glutamine[c] => D-erythro-1-(Imidazol-4-yl)glycerol 3-phosphate[c] + 1-(5'-Phosphoribosyl)-5-amino-4-imidazolecarboxamide[c] + L-Glutamate[c]	Histidine metabolism		2.7.4.8c	1.00002	GMP + ATP <=> GDP + ADP	Purine metabolism
ATP[c] + L-Glutamine[c] + tRNA(Gln)[c] => AMP[c] + Diphosphate[c] + Glutaminyl-tRNA[c]	6.1.1.18	Aminoacyl-tRNA biosynthesis		0.999876															2.4.2.17c	0	ATP[c] + 5-Phospho-alpha-D-ribose 1-diphosphate[c] => 1-(5-Phospho-D-ribosyl)-ATP[c] + Diphosphate[c]	Histidine metabolism		1.2.1.41c	1.00002	alpha=D=Glutamyl_phosphate + NADH => NAD+ + Orthophosphate + L=Glutamate_5=semialdehyde	Proline biosynthesis
ATP[m] + L-Glutamine[m] + tRNA(Gln)[m] => AMP[m] + Diphosphate[m] + Glutaminyl-tRNA[m]	6.1.1.18	Aminoacyl-tRNA biosynthesis		0.999876															2.6.1.9c	0	3-(Imidazol-4-yl)-2-oxopropyl phosphate[c] + L-Glutamate[c] => L-Histidinol phosphate[c] + 2-Oxoglutarate[c]	Histidine metabolism		1.1.1.3c	1.00002	L=Aspartate_4=semialdehyde + NADH => NAD+ + L=Homoserine	Glycine, serine, and threonine metabolism
ATP[c] + L-Arginine[c] + tRNA(Arg)[c] => AMP[c] + Diphosphate[c] + L-Arginyl-tRNA(Arg)[c]	6.1.1.19	Aminoacyl-tRNA biosynthesis		0.999876															3.1.3.15c	0	L-Histidinol phosphate[c] + H2O[c] => L-Histidinol[c] + Orthophosphate[c]	Histidine metabolism		2.6.1.16c	1.00002	beta=D=Fructose_6=phosphate + L=Glutamine => L=Glutamate + D=Glucosamine_6=phosphate	Glutamate metabolism (aminosugars metabolism)
ATP[m] + L-Arginine[m] + tRNA(Arg)[m] => AMP[m] + Diphosphate[m] + L-Arginyl-tRNA(Arg)[m]	6.1.1.19	Aminoacyl-tRNA biosynthesis		0.999876															3.5.2.7c	0.999962	4-Imidazolone-5-propanoate[c] + H2O[c] => N-Formimino-L-glutamate[c]	Histidine metabolism		2.6.1.2m	1.00002	PyruvateM + GlutamateM <=> 2=OxoglutarateM + L=AlanineM	Alanine and aspartate metabolism
ATP[m] + L-Tryptophan[m] + tRNA(Trp)[m] => AMP[m] + Diphosphate[m] + L-Tryptophanyl-tRNA(Trp)[m]	6.1.1.2	Aminoacyl-tRNA biosynthesis		0.999876															3.5.4.19c	0	Phosphoribosyl-AMP[c] + H2O[c] => 5-(5-Phospho-D-ribosylaminoformimino)-1-(5-phosphoribosyl)- imidazole-4-carboxamide[c]	Histidine metabolism		3.5.1.41c	1.00002	Chitin => Chitosan + Acetate	Aminosugars metabolism
ATP[c] + L-Tryptophan[c] + tRNA(Trp)[c] => AMP[c] + Diphosphate[c] + L-Tryptophanyl-tRNA(Trp)[c]	6.1.1.2	Aminoacyl-tRNA biosynthesis		0.999876															3.6.1.31c	0	1-(5-Phospho-D-ribosyl)-ATP[c] + H2O[c] => Phosphoribosyl-AMP[c] + Diphosphate[c]	Histidine metabolism		1.1.1.117c	1.00002	D=Arabinose + NAD+ => D=Arabinono=1,4=lactone + NADH	Arabinose metabolism
ATP[c] + L-Phenylalanine[c] + tRNA(Phe)[c] => AMP[c] + Diphosphate[c] + L-Phenylalanyl-tRNA(Phe)[c]	6.1.1.20	Aminoacyl-tRNA biosynthesis		0.999876															4.2.1.19c	0	D-erythro-1-(Imidazol-4-yl)glycerol 3-phosphate[c] => 3-(Imidazol-4-yl)-2-oxopropyl phosphate[c] + H2O[c]	Histidine metabolism		1.1.1.117c	1.00002	D=Arabinose + NADP+ => D=Arabinono=1,4=lactone + NADPH	Arabinose metabolism
ATP[m] + L-Phenylalanine[m] + tRNA(Phe)[m] => AMP[m] + Diphosphate[m] + L-Phenylalanyl-tRNA(Phe)[m]	6.1.1.20	Aminoacyl-tRNA biosynthesis		0.999876															4.2.1.49c	0.999962	Urocanate[c] + H2O[c] => 4-Imidazolone-5-propanoate[c]	Histidine metabolism		2.3.1.1m	1.00002	GlutamateM + Acetyl=CoAM => CoAM + N=Acetyl=L=glutamateM	Arginine metabolism
ATP[c] + L-Histidine[c] + tRNA(His)[c] => AMP[c] + Diphosphate[c] + L-Histidyl-tRNA(His)[c]	6.1.1.21	Aminoacyl-tRNA biosynthesis		0.999876															4.3.1.3c	0.999962	L-Histidine[c] => Urocanate[c] + NH3[c]	Histidine metabolism		2.5.1.16c	1.00002	Putrescine + S=Adenosyl=L=methionine => Spermidine + 5'=Methylthioadenosine	Arginine metabolism
ATP[m] + L-Histidine[m] + tRNA(His)[m] => AMP[m] + Diphosphate[m] + L-Histidyl-tRNA(His)[m]	6.1.1.21	Aminoacyl-tRNA biosynthesis		0.999876															4.3.1.4c	0.999962	5-Formiminotetrahydrofolate[c] + H+[c] <=> 5,10-Methenyltetrahydrofolate[c] + NH3[c]	Histidine metabolism		2.5.1.22c	1.00002	S=Adenosylmethioninamine + Spermidine => 5'=Methylthioadenosine + Spermine	Arginine metabolism
ATP[m] + L-Asparagine[m] + tRNA(Asn)[m] => AMP[m] + Diphosphate[m] + L-Asparaginyl-tRNA(Asn)[m]	6.1.1.22	Aminoacyl-tRNA biosynthesis		0.999876															5.3.1.16c	0	5-(5-Phospho-D-ribosylaminoformimino)-1-(5-phosphoribosyl)- imidazole-4-carboxamide[c] => N-(5'-Phospho-D-1'-ribulosylformimino)-5-amino-1-(5''-phospho-D- ribosyl)-4-imidazolecarboxamide[c]	Histidine metabolism		2.5.1.46m	1.00002	Spermidine + Ubiquinone=9M => 1,3=Diaminopropane + UbiquinolM	Arginine metabolism
ATP[c] + L-Asparagine[c] + tRNA(Asn)[c] => AMP[c] + Diphosphate[c] + L-Asparaginyl-tRNA(Asn)[c]	6.1.1.22	Aminoacyl-tRNA biosynthesis		0.999876															2.4.1.198c	0.999962	UDP-N-acetyl-D-glucosamine[c] + 1-Phosphatidyl-D-myo-inositol[c] <=> UDP[c] + N-Acetyl-D-glucosaminylphosphatidylinositol[c]	Inositol phosphate metabolism		3.5.1.4c	1.00002	4=Guanidino=butanamide => 4=Guanidino=butanoate + NH3	Arginine metabolism
ATP[m] + L-Threonine[m] + tRNA(Thr)[m] => AMP[m] + Diphosphate[m] + L-Threonyl-tRNA(Thr)[m]	6.1.1.3	Aminoacyl-tRNA biosynthesis		0.999876															2.7.1.137c	0.999962	ATP[c] + 1-Phosphatidyl-D-myo-inositol[c] => ADP[c] + 1-Phosphatidyl-1D-myo-inositol 3-phosphate[c]	Inositol phosphate metabolism		4.1.1.17c	1.00002	L=Ornithine => Putrescine + CO2	Arginine metabolism
ATP[c] + L-Threonine[c] + tRNA(Thr)[c] => AMP[c] + Diphosphate[c] + L-Threonyl-tRNA(Thr)[c]	6.1.1.3	Aminoacyl-tRNA biosynthesis		0.999876															2.7.1.151c	0.999962	ATP[c] + D-myo-Inositol 1,4,5-trisphosphate[c] => ADP[c] + 1D-myo-Inositol 1,4,5,6-tetrakisphosphate[c]	Inositol phosphate metabolism		4.1.1.50c	1.00002	S=Adenosyl=L=methionine <=> S=Adenosylmethioninamine + CO2	Arginine metabolism
ATP[m] + L-Leucine[m] + tRNA(Leu)[m] => AMP[m] + Diphosphate[m] + L-Leucyl-tRNA[m]	6.1.1.4	Aminoacyl-tRNA biosynthesis		0.999876															2.7.1.64c	0.999925	ATP[c] + myo-Inositol[c] <=> ADP[c] + Inositol 1-phosphate[c]	Inositol phosphate metabolism		1.2.1.3m	1.00002	(S)=LactaldehydeM + NAD+M <=> (S)=LactateM + NADHM	Beta-alanine metabolism
ATP[c] + L-Leucine[c] + tRNA(Leu)[c] => AMP[c] + Diphosphate[c] + L-Leucyl-tRNA[c]	6.1.1.4	Aminoacyl-tRNA biosynthesis		0.999876															2.7.1.67c	0.999962	ATP[c] + 1-Phosphatidyl-D-myo-inositol[c] => ADP[c] + 1-Phosphatidyl-1D-myo-inositol 4-phosphate[c]	Inositol phosphate metabolism		1.2.1.3m	1.00002	4=AminobutyraldehydeM + NAD+M => 4=AminobutanoateM + NADHM	Beta-alanine metabolism
ATP[m] + L-Isoleucine[m] + tRNA(Ile)[m] => AMP[m] + Diphosphate[m] + L-Isoleucyl-tRNA(Ile)[m]	6.1.1.5	Aminoacyl-tRNA biosynthesis		0.999876															2.7.1.68c	0.999962	ATP[c] + 1-Phosphatidyl-1D-myo-inositol 4-phosphate[c] => ADP[c] + 1-Phosphatidyl-D-myo-inositol 4,5-bisphosphate[c]	Inositol phosphate metabolism		2.6.1.42m	1.00002	3=Methyl=2=oxopentanoateM + GlutamateM <=> 2=OxoglutarateM + L=IsoleucineM	Branched chain amino acid metabolism (valine, leucine, and isoleucine)
ATP[c] + L-Isoleucine[c] + tRNA(Ile)[c] => AMP[c] + Diphosphate[c] + L-Isoleucyl-tRNA(Ile)[c]	6.1.1.5	Aminoacyl-tRNA biosynthesis		0.999876															2.7.8.11c	0.999962	CDP-diacylglycerol[c] + myo-Inositol[c] => CMP[c] + 1-Phosphatidyl-D-myo-inositol[c]	Inositol phosphate metabolism		2.6.1.42m	1.00002	4=methyl=2=oxopentanoateM + GlutamateM <=> 2=OxoglutarateM + L=LeucineM	Branched chain amino acid metabolism (valine, leucine, and isoleucine)
ATP[m] + L-Lysine[m] + tRNA(Lys)[m] => AMP[m] + Diphosphate[m] + L-Lysyl-tRNA[m]	6.1.1.6	Aminoacyl-tRNA biosynthesis		0.999876															3.1.3.25c	-6.10819e-25	1D-myo-Inositol 3-phosphate[c] + H2O[c] => myo-Inositol[c] + Orthophosphate[c]	Inositol phosphate metabolism		4.2.1.33c	1.00002	2=Isopropylmaleate <=> 2=Isopropylmalate	Branched chain amino acid metabolism (valine, leucine, and isoleucine)
ATP[c] + L-Lysine[c] + tRNA(Lys)[c] => AMP[c] + Diphosphate[c] + L-Lysyl-tRNA[c]	6.1.1.6	Aminoacyl-tRNA biosynthesis		0.999876															3.1.3.25c	0.999962	Inositol 1-phosphate[c] + H2O[c] => myo-Inositol[c] + Orthophosphate[c]	Inositol phosphate metabolism		4.2.1.33c	1.00002	3=Isopropylmalate <=> 2=Isopropylmalate	Branched chain amino acid metabolism (valine, leucine, and isoleucine)
ATP[c] + L-Alanine[c] + tRNA(Ala)[c] => AMP[c] + Diphosphate[c] + L-Alanyl-tRNA[c]	6.1.1.7	Aminoacyl-tRNA biosynthesis		0.999876															3.1.3.25c	0.999962	myo-Inositol 4-phosphate[c] + H2O[c] <=> myo-Inositol[c] + Orthophosphate[c]	Inositol phosphate metabolism		4.2.1.9m	1.00002	(R)=2,3=dihydroxy=3=methylbutanoateM => 3=Methyl=2=oxobutanoateM	Branched chain amino acid metabolism (valine, leucine, and isoleucine)
ATP[m] + L-Alanine[m] + tRNA(Ala)[m] => AMP[m] + Diphosphate[m] + L-Alanyl-tRNA[m]	6.1.1.7	Aminoacyl-tRNA biosynthesis		0.999876															3.1.3.36c	-1.70755e-25	D-myo-Inositol 1,4,5-trisphosphate[c] + H2O[c] => 1-Phosphatidyl-D-myo-inositol 4,5-bisphosphate[c] + Orthophosphate[c]	Inositol phosphate metabolism		6.2.1.5m	1.00002	ATPM + ItaconateM + CoAM <=> ADPM + OrthophosphateM + Itaconyl=CoAM	Citrate cycle (TCA cycle)
ATP[c] + L-Valine[c] + tRNA(Val)[c] => AMP[c] + Diphosphate[c] + L-Valyl-tRNA(Val)[c]	6.1.1.9	Aminoacyl-tRNA biosynthesis		0.999876															3.1.3.36c	0.999962	1-Phosphatidyl-D-myo-inositol 4,5-bisphosphate[c] + H2O[c] => 1-Phosphatidyl-1D-myo-inositol 4-phosphate[c] + Orthophosphate[c]	Inositol phosphate metabolism		3.5.-.-c	1.00002	alpha=Aminopropiononitrile => L=Alanine + NH3	Cyanoamino acid metabolism
ATP[m] + L-Valine[m] + tRNA(Val)[m] => AMP[m] + Diphosphate[m] + L-Valyl-tRNA(Val)[m]	6.1.1.9	Aminoacyl-tRNA biosynthesis		0.999876															3.1.3.36c	0.999962	1-Phosphatidyl-1D-myo-inositol 4-phosphate[c] + H2O[c] => 1-Phosphatidyl-D-myo-inositol[c] + Orthophosphate[c]	Inositol phosphate metabolism		3.5.-.-c	1.00002	gamma=Amino=gamma=cyanobutanoate => L=Glutamate + NH3	Cyanoamino acid metabolism
L-Aspartyl-tRNA(Asn)[c] + L-Glutamine[c] + ATP[c] + H2O[c] => L-Asparaginyl-tRNA(Asn)[c] + L-Glutamate[c] + Orthophosphate[c] + ADP[c]	6.3.5.6	Aminoacyl-tRNA biosynthesis		0.999876															3.1.3.36c	0.999962	1D-myo-Inositol 1,4,5,6-tetrakisphosphate[c] + H2O[c] => ATP[c] + D-myo-Inositol 1,4,5-trisphosphate[c]	Inositol phosphate metabolism		2.5.1.47m	1.00002	ATPM + L=CysteineM + tRNA(Cys)M => AMP + PyrophosphateM + L=Cysteinyl=tRNA(Cys)M	Cysteine metabolism
L-Aspartyl-tRNA(Asn)[m] + L-Glutamine[m] + ATP[m] + H2O[m] => L-Asparaginyl-tRNA(Asn)[m] + L-Glutamate[m] + Orthophosphate[m] + ADP[m]	6.3.5.6	Aminoacyl-tRNA biosynthesis		0.999876															3.1.3.56c	0.999962	D-myo-Inositol 1,4,5-trisphosphate[c] + H2O[c] => 1D-myo-Inositol 1,4-bisphosphate[c] + Orthophosphate[c]	Inositol phosphate metabolism		1.1.1.100c	1.00002	3=Oxo=Hexadecanoyl=ACP + NADPH <=> R=3=Hydroxylhexadecanoyl=ACP + NADP+	Cytosolic fatty acid synthesis
L-Glutamyl-tRNA(Gln)[c] + L-Glutamine[c] + ATP[c] + H2O[c] => Glutaminyl-tRNA[c] + L-Glutamate[c] + Orthophosphate[c] + ADP[c]	6.3.5.7	Aminoacyl-tRNA biosynthesis		0.999876															3.1.3.57c	0.999962	1D-myo-Inositol 1,4-bisphosphate[c] + H2O[c] <=> myo-Inositol 4-phosphate[c] + Orthophosphate[c]	Inositol phosphate metabolism		1.3.1.9c	1.00002	trans=Hexadec=2=enoyl=ACP + NADPH <=> Hexadecanoyl=ACP + NADP+	Cytosolic fatty acid synthesis
L-Glutamyl-tRNA(Gln)[m] + L-Glutamine[m] + ATP[m] + H2O[m] => Glutaminyl-tRNA[m] + L-Glutamate[m] + Orthophosphate[m] + ADP[m]	6.3.5.7	Aminoacyl-tRNA biosynthesis		0.999876															3.1.3.64c	0.999962	1-Phosphatidyl-1D-myo-inositol 3-phosphate[c] + H2O[c] => 1-Phosphatidyl-D-myo-inositol[c] + Orthophosphate[c]	Inositol phosphate metabolism		2.3.1.41c	1.00002	Tetradecanoyl=ACP + Malonyl=[acyl=carrier_protein] => 3=Oxo=Hexadecanoyl=ACP + Acyl=carrier_protein + CO2	Cytosolic fatty acid synthesis
Leukotriene A4[c] + H2O[c] => Leukotriene B4[c]	3.3.2.6	Arachidonic acid metabolism		0.999876															3.1.4.11c	2.3892e-23	1-Phosphatidyl-D-myo-inositol 4,5-bisphosphate[c] + H2O[c] => D-myo-Inositol 1,4,5-trisphosphate[c] + 1,2-Diacyl-sn-glycerol[c]	Inositol phosphate metabolism		4.2.1.61c	1.00002	R=3=Hydroxylhe_3=Keto=C22=CoA + NADPH => 3=Hydroxy=C22=CoA + NADP+	Cytosolic fatty acid synthesis
4 Fe2+[c] + 4 H+[c] + Oxygen[c] => 4 Fe3+[c] + 2 H2O[c]		Ascorbate and aldarate metabolism		0.999876															4.6.1.13c	0.999962	1-Phosphatidyl-D-myo-inositol[c] + H2O[c] => Inositol 1-phosphate[c] + 1,2-Diacyl-sn-glycerol[c]	Inositol phosphate metabolism		b	1.00002	44DIMZYMSTxtX => 44DIMZYMSTxt	Exchange reactions
3-Oxopropanoate[c] + CoA[c] + NAD+[c] => Acetyl-CoA[c] + CO2[c] + NADH[c] + H+[c]	1.2.1.18	beta-Alanine metabolism		0.999876															5.5.1.4c	-6.10819e-25	alpha-D-Glucose 6-phosphate[c] => 1D-myo-Inositol 3-phosphate[c]	Inositol phosphate metabolism		b	1.00002	ACALxtX => ACALxt	Exchange reactions
3-Aminopropanal[c] + NAD+[c] + H2O[c] => beta-Alanine[c] + NADH[c] + H+[c]	1.2.1.3	beta-Alanine metabolism		0.999876															2.3.1.181m	0.999962	Octanoyl-[acp][m] + Apoprotein[m] => Enzyme N6-(octanoyl)lysine[m] + Acyl-carrier protein[m]	Lipoic acid metabolism		b	1.00002	ACxtX => ACxt	Exchange reactions
4-Aminobutyraldehyde[c] + NAD+[c] + H2O[c] <=> 4-Aminobutanoate[c] + NADH[c] + H+[c]	1.2.1.3	beta-Alanine metabolism		0.999876															2.3.1.181m	0.999962	Lipoyl-[acp][m] + Apoprotein[m] => Enzyme N6-(lipoyl)lysine[m] + Acyl-carrier protein[m]	Lipoic acid metabolism		b	1.00002	ADNxt => ADNxtX	Exchange reactions
1,3-Diaminopropane[c] + Oxygen[c] + H2O[c] => 3-Aminopropanal[c] + NH3[c] + H2O2[c]	1.4.3.21 1.4.3.22	beta-Alanine metabolism		0.999876															2.7.7.63c	0.999962	ATP[c] + Lipoate[c] => Diphosphate[c] + Lipoyl-AMP[c]	Lipoic acid metabolism		b	1.00002	ADNxtX => ADNxt	Exchange reactions
Spermine[c] + Oxygen[c] + H2O[c] => Spermidine[c] + 3-Aminopropanal[c] + H2O2[c]	1.5.3.16	beta-Alanine metabolism		0.999876															2.7.7.63c	0.999962	Lipoyl-AMP[c] + Apoprotein[c] => Protein N6-(lipoyl)lysine[c] + AMP[c]	Lipoic acid metabolism		b	1.00002	ADxt => ADxtX	Exchange reactions
Spermidine[c] + Oxygen[c] + H2O[c] => 1,3-Diaminopropane[c] + 4-Aminobutyraldehyde[c] + H2O2[c]	1.5.99.6	beta-Alanine metabolism		0.999876															2.8.1.8m	0.999962	Enzyme N6-(octanoyl)lysine[m] + 2 Sulfur[m] + 2 S-Adenosyl-L-methionine[m] => Enzyme N6-(lipoyl)lysine[m] + 2 L-Methionine[m] + 2 5'-Deoxyadenosine[m]	Lipoic acid metabolism		b	1.00002	ADxtX => ADxt	Exchange reactions
beta-Alanine[c] + 2-Oxoglutarate[c] => 3-Oxopropanoate[c] + L-Glutamate[c]	2.6.1.19	beta-Alanine metabolism		0.999876															2.8.1.8m	0.999962	Octanoyl-[acp][m] + 2 Sulfur[m] + 2 S-Adenosyl-L-methionine[m] => Lipoyl-[acp][m] + 2 L-Methionine[m] + 2 5'-Deoxyadenosine[m]	Lipoic acid metabolism		b	1.00002	AKGxtX => AKGxt	Exchange reactions
L-Aspartate[c] => beta-Alanine[c] + CO2[c]	4.1.1.11	beta-Alanine metabolism		0.999876															1.1.1.87c	0.986769	Oxaloglutarate[c] <=> 2-Oxoadipate[c] + CO2[c]	Lysine biosynthesis		b	1.00002	ALAVxt => ALAVxtX	Exchange reactions
ATP[c] + (R)-Pantoate[c] + beta-Alanine[c] => AMP[c] + Diphosphate[c] + Pantothenate[c]	6.3.2.1	beta-Alanine metabolism		0.999876															1.1.1.87c	0.999962	Homoisocitrate[c] + NAD+[c] <=> Oxaloglutarate[c] + NADH[c] + H+[c]	Lysine biosynthesis		b	1.00002	ALAVxtX => ALAVxt	Exchange reactions
0.379 Protein[c] + 0.374 Carbohydrates[c] + 0.0583 RNA[c] + 0.0013 DNA[c] + 0.0756 Lipids[c] + 0.074 Polyphosphate[v] + 22.88 ATP[c] + 22.88 H2O[c] => 22.88 ADP[c] + 22.88 Orthophosphate[c] + Biomass[c]		Biomass Composition		0.999876															1.2.1.31c	0	L-2-Aminoadipate[c] + ATP[c] => L-2-Aminoadipate adenylate[c] + Diphosphate[c]	Lysine biosynthesis		b	1.00002	ALAxtX => ALAxt	Exchange reactions
0.162 Polyphosphate530[v] + 0.567 Polyphosphate2400[v] + 0.108 Polyphosphate6500[v] + 0.162 Polyphosphate30700[v] => Polyphosphate[v]		Biomass Composition		0.999876															1.2.1.31c	0	alpha-Aminoadipoyl-S-acyl enzyme[c] + NADH[c] + H+[c] => L-2-Aminoadipate 6-semialdehyde[c] + Holo-Lys2[c] + NAD+[c]	Lysine biosynthesis		b	1.00002	AMGxt => AMGxtX	Exchange reactions
4.61 1,3-beta-D-Glucan[c] + 0.458 Glycogen[c] + 0.026 alpha,alpha-Trehalose[c] => Carbohydrates[c]		Biomass Composition		0.999876															1.2.1.31c	0.999962	L-2-Aminoadipate adenylate[c] + Holo-Lys2[c] => alpha-Aminoadipoyl-S-acyl enzyme[c] + AMP[c]	Lysine biosynthesis		b	1.00002	AMGxtX => AMGxt	Exchange reactions
1.18 dAMP[c] + 0.82 dCMP[c] + 0.82 dGMP[c] + 1.18 dTMP[c] => DNA[c]		Biomass Composition		0.999876															1.5.1.10c	0	L-Glutamate[c] + L-2-Aminoadipate 6-semialdehyde[c] + NADPH[c] + H+[c] <=> N6-(L-1,3-Dicarboxypropyl)-L-lysine[c] + NADP+[c] + H2O[c]	Lysine biosynthesis		b	1.00002	AONAxtX => AONAxt	Exchange reactions
4.696 Hexadecanoic acid[c] + 1.679 (9Z)-Hexadecenoic acid[c] + 0.928 Octadecanoic acid[c] + 9.32 (9Z)-Octadecenoic acid[c] + 5.787 (9Z,12Z)-Octadecadienoic acid[c] + 5.787 (9Z,12Z,15Z)-Octadecatrienoic acid[c] => Triacylglycerol[c]		Biomass Composition		0.999876															1.5.1.7c	0	N6-(L-1,3-Dicarboxypropyl)-L-lysine[c] + NAD+[c] + H2O[c] <=> L-Lysine[c] + 2-Oxoglutarate[c] + NADH[c] + H+[c]	Lysine biosynthesis		b	1.00002	ARABxt => ARABxtX	Exchange reactions
0.572 Triacylglycerol[c] + 0.16 Phospholipids[c] + 0.268 Sterols[c] => Lipids[c]		Biomass Composition		0.999876															2.6.1.39c	0	2-Oxoadipate[c] + L-Glutamate[c] <=> L-2-Aminoadipate[c] + 2-Oxoglutarate[c]	Lysine biosynthesis		b	1.00002	ARABxtX => ARABxt	Exchange reactions
0.201 Cardiolipin[c] + 0.100 1,2-Diacyl-sn-glycerol 3-phosphate[c] + 11.69 Phosphatidylcholine[c] + 6.451 Phosphatidylethanolamine[c] + 0.100 Phosphatidylserine[c] + 0.302 1-Phosphatidyl-D-myo-inositol[c] => Phospholipids[c]		Biomass Composition		0.999876															4.2.1.36m	0.986769	Homocitrate[m] <=> Homo-cis-aconitate[m] + H2O[m]	Lysine biosynthesis		b	1.00002	ARGxtX => ARGxt	Exchange reactions
0.943 L-Alanine[c] + 0.595 L-Arginine[c] + 0.388 L-Asparagine[c] + 0.388 L-Aspartate[c] + 0.013 L-Cysteine[c] + 0.819 L-Glutamine[c] + 0.819 L-Glutamate[c] + 0.629 Glycine[c] + 0.158 L-Histidine[c] + 0.364 L-Isoleucine[c] + 0.617 L-Leucine[c] + 0.559 L-Lysine[c] + 0.068 L-Methionine[c] + 0.135 L-Ornithine[c] + 0.268 L-Phenylalanine[c] + 0.324 L-Proline[c] + 0.568 L-Serine[c] + 0.51 L-Threonine[c]…		Biomass Composition		0.999876															4.2.1.36m	0.986769	Homoisocitrate[m] <=> Homo-cis-aconitate[m] + H2O[m]	Lysine biosynthesis		b	1.00002	ASNxtX => ASNxt	Exchange reactions
0.7727 AMP[c] + 0.7576 CMP[c] + 0.7727 GMP[c] + 1.0152 UMP[c] => RNA[c]		Biomass Composition		0.999876															1.1.1.35c	0.999962	(S)-3-Hydroxybutanoyl-CoA[c] + NAD+[c] => Acetoacetyl-CoA[c] + NADH[c] + H+[c]	Lysine degradation		b	1.00002	ASPxtX => ASPxt	Exchange reactions
0.04 Episterol[c] + 2.34 Ergosterol[c] + 0.04 Fecosterol[c] + 0.01 Lanosterol[c] + 0.1 Zymosterol[c] => Sterols[c]		Biomass Composition		0.999876															1.14.11.1c	0.999962	4-Trimethylammoniobutanoate[c] + 2-Oxoglutarate[c] + Oxygen[c] => Carnitine[c] + Succinate[c] + CO2[c]	Lysine degradation		b	1.00002	ATNxt => ATNxtX	Exchange reactions
0.5591 L-Alanine[c] + 0.43 L-Arginine[c] + 0.215 L-Asparagine[c] + 0.387 L-Aspartate[c] + 0.215 L-Cysteine[c] + 0.4731 L-Glutamate[c] + 0.55901 L-Glutamine[c] + 0.6021 Glycine[c] + 0.172 L-Histidine[c] + 0.215 L-Isoleucine[c] + 0.7741 L-Leucine[c] + 0.387 L-Lysine[c] + 0.043 L-Methionine[c] + 0.387 L-Phenylalanine[c] + 0.5161 L-Proline[c] + 1.3761 L-Serine[c] + 0.7311 L-Threonine[c] + 0.086 L-Try…		Biosynthesis of FAB		0.999876															1.14.11.8c	0.999962	N6,N6,N6-Trimethyl-L-lysine[c] + 2-Oxoglutarate[c] + Oxygen[c] => 3-Hydroxy-N6,N6,N6-trimethyl-L-lysine[c] + Succinate[c] + CO2[c]	Lysine degradation		b	1.00002	ATNxtX => ATNxt	Exchange reactions
0.737 AMP[c] + 1.182 UMP[c] + 0.584 GMP[c] + 0.569 CMP[c] + 7.374 ATP[c] + 7.374 H2O[c] => FABrna[c] + 7.374 ADP[c] + 7.374 Orthophosphate[c]		Biosynthesis of FAB		0.999876															1.2.1.3 c	0.999962	4-Trimethylammoniobutanal[c] + NAD+[c] + H2O[c] => 4-Trimethylammoniobutanoate[c] + NADH[c] + H+[c]	Lysine degradation		b	1.00002	ATTxt => ATTxtX	Exchange reactions
1.182 dAMP[c] + 0.737 dTMP[c] + 0.569 dGMP[c] + 0.584 dCMP[c] + 10.447 ATP[c] + 10.447 H2O[c] => FABdna[c] + 10.447 ADP[c] + 10.447 Orthophosphate[c]		Biosynthesis of FAB		0.999876															1.2.1.31c	0.999962	L-2-Aminoadipate 6-semialdehyde[c] + NAD+[c] + H2O[c] => L-2-Aminoadipate[c] + NADH[c] + H+[c]	Lysine degradation		b	1.00002	ATTxtX => ATTxt	Exchange reactions
0.000028 FABdna[c] + 0.0029 FABrna[c] + 0.997 FABaa[c] => FAB[c]		Biosynthesis of FAB		0.999876															1.2.4.2 1.8.1.4 2.3.1.61c	0.999962	2-Oxoadipate[c] + CoA[c] + NAD+[c] => Glutaryl-CoA[c] + CO2[c] + NADH[c] + H+[c]	Lysine degradation		b	1.00002	BMxtX => BMxt	Exchange reactions
Stearoyl-[acp][c] + 2 Ferrocytochrome b5[c] + Oxygen[c] + 2 H+[c] => (9Z)-Octadecenoyl-[acp][c] + 2 Ferricytochrome b5[c] + 2 H2O[c]	1.14.19.1	Biosynthesis of unsaturated fatty acids		1.34888e-05															1.3.99.7c	0.999962	Glutaryl-CoA[c] + NAD+[c] => NADH[c] + Crotonoyl-CoA[c] + CO2[c] + H+[c]	Lysine degradation		b	1.00002	BTxt => BTxtX	Exchange reactions
Hexadecanoyl-[acp][c] + NADPH[c] + Oxygen[c] <=> Hexadecenoyl-[acyl-carrier protein][c] + NADP+[c] + 2 H2O[c]	1.14.19.2	Biosynthesis of unsaturated fatty acids		0															2.1.1.43c	0.999962	S-Adenosyl-L-methionine[c] + Protein N6-methyl-L-lysine[c] => S-Adenosyl-L-homocysteine[c] + Protein N6,N6-dimethyl-L-lysine[c]	Lysine degradation		b	1.00002	BTxtX => BTxt	Exchange reactions
(9Z)-Octadecenoyl-[acp][c] + NADPH[c] + Oxygen[c] => (9Z,12Z)-Octadecadienoyl-[acp][c] + NADP+[c] + 2 H2O[c]	1.14.19.2	Biosynthesis of unsaturated fatty acids		1.34888e-05															2.1.1.43c	0.999962	S-Adenosyl-L-methionine[c] + Protein N6,N6-dimethyl-L-lysine[c] => S-Adenosyl-L-homocysteine[c] + Protein N6,N6,N6-trimethyl-L-lysine[c]	Lysine degradation		b	1.00002	C100xt => C100xtX	Exchange reactions
(9Z,12Z)-Octadecadienoyl-[acp][c] + NADPH[c] + Oxygen[c] => (9Z,12Z,15Z)-Octadecatrienoyl-[acp][c] + NADP+[c] + 2 H2O[c]	1.14.19.2	Biosynthesis of unsaturated fatty acids		6.10519e-06															2.1.1.43 2.1.1.59 2.1.1.60c	0.999962	Protein lysine[c] + S-Adenosyl-L-methionine[c] => Protein N6-methyl-L-lysine[c] + S-Adenosyl-L-homocysteine[c]	Lysine degradation		b	1.00002	C100xtX => C100xt	Exchange reactions
(2E)-Octadecenoyl-[acp][c] + NADPH[c] + H+[c] => Stearoyl-[acp][c] + NADP+[c]	1.3.1.38	Biosynthesis of unsaturated fatty acids		1.34888e-05															3.4.-.-c	0.999962	Protein N6,N6,N6-trimethyl-L-lysine[c] + 2 H2O[c] => N6,N6,N6-Trimethyl-L-lysine[c] + 2 Protein[c]	Lysine degradation		b	1.00002	C120xt => C120xtX	Exchange reactions
Hexadecenoyl-[acyl-carrier protein][c] + H2O[c] => Acyl-carrier protein[c] + (9Z)-Hexadecenoic acid[c]	3.1.2.14	Biosynthesis of unsaturated fatty acids		0															4.1.2.-c	0.999962	3-Hydroxy-N6,N6,N6-trimethyl-L-lysine[c] => 4-Trimethylammoniobutanal[c] + Glycine[c]	Lysine degradation		b	1.00002	C120xtX => C120xt	Exchange reactions
(9Z)-Octadecenoyl-[acp][c] + H2O[c] => Acyl-carrier protein[c] + (9Z)-Octadecenoic acid[c]	3.1.2.2	Biosynthesis of unsaturated fatty acids		1.37601e-05															4.2.1.17p	0.999962	Crotonoyl-CoA[c] + H2O[c] => (S)-3-Hydroxybutanoyl-CoA[c]	Lysine degradation		b	1.00002	C140xt => C140xtX	Exchange reactions
(9Z,12Z)-Octadecadienoyl-[acp][c] + H2O[c] <=> Acyl-carrier protein[c] + (9Z,12Z)-Octadecadienoic acid[c]	3.1.2.2	Biosynthesis of unsaturated fatty acids		2.82281e-05															1.1.1.101c	0.999962	Palmitoylglycerone phosphate[c] + NADPH[c] + H+[c] => 1-Palmitoylglycerol 3-phosphate[c] + NADP+[c]	Metabolic pathways		b	1.00002	C140xtX => C140xt	Exchange reactions
(9Z,12Z,15Z)-Octadecatrienoyl-[acp][c] + H2O[c] => Acyl-carrier protein[c] + (9Z,12Z,15Z)-Octadecatrienoic acid[c]	3.1.2.2	Biosynthesis of unsaturated fatty acids		6.10519e-06															1.18.1.2c	0.999962	2 Reduced ferredoxin[c] + NADP+[c] + H+[c] <=> 2 Oxidized ferredoxin[c] + NADPH[c]	Metabolic pathways		b	1.00002	C141xt => C141xtX	Exchange reactions
(9Z)-Octadecenoic acid[c] + ATP[c] + CoA[c] => (9Z)-Octadecenoyl-CoA[c] + AMP[c] + Diphosphate[c]	6.2.1.3	Biosynthesis of unsaturated fatty acids		0.999876															1.4.3.21c	0.999962	Methylamine[c] + Oxygen[c] + H2O[c] => Formaldehyde[c] + NH3[c] + H2O2[c]	Metabolic pathways		b	1.00002	C141xtX => C141xt	Exchange reactions
(9Z,12Z)-Octadecadienoic acid[c] + ATP[c] + CoA[c] => (9Z,12Z)-Octadecadienoyl-CoA[c] + AMP[c] + Diphosphate[c]	6.2.1.3	Biosynthesis of unsaturated fatty acids		0.999876															1.5.5.1m	0.999962	Reduced electron-transferring flavoprotein[m] + Ubiquinone[m] <=> Electron-transferring flavoprotein[m] + Ubiquinol[m]	Metabolic pathways		b	1.00002	C160xt => C160xtX	Exchange reactions
(9Z,12Z,15Z)-Octadecatrienoic acid[c] + ATP[c] + CoA[c] => (9Z,12Z,15Z)-Octadecatrienoyl-CoA[c] + AMP[c] + Diphosphate[c]	6.2.1.3	Biosynthesis of unsaturated fatty acids		0.999876															1.6.5.5c	0.999962	2 Quinone[c] + NADPH[c] + H+[c] <=> 2 Semiquinone[c] + NADP+[c]	Metabolic pathways		b	1.00002	C160xtX => C160xt	Exchange reactions
3-Eicosanoyl-CoA[c] + NADPH[c] + H+[c] => 3-Hydroxyeicosanoyl-CoA[c] + NADP+[c]	1.1.1.-	Biosynthesis of very long fatty acids		0.999876															2.1.1.32c	0.999962	S-Adenosyl-L-methionine[c] + tRNA guanine[c] <=> S-Adenosyl-L-homocysteine[c] + tRNA containing N2-methylguanine[c]	Metabolic pathways		b	1.00002	C161xt => C161xtX	Exchange reactions
3-Docosanoyl-CoA[c] + NADPH[c] + H+[c] => 3-Hydroxydocosanoyl-CoA[c] + NADP+[c]	1.1.1.-	Biosynthesis of very long fatty acids		0.999876															2.1.1.32m	0.999962	S-Adenosyl-L-methionine[m] + tRNA guanine[m] <=> S-Adenosyl-L-homocysteine[m] + tRNA containing N2-methylguanine[m]	Metabolic pathways		b	1.00002	C161xtX => C161xt	Exchange reactions
3-Tetracosanoyl-CoA[c] + NADPH[c] + H+[c] => 3-Hydroxytetracosanoyl-CoA[c] + NADP+[c]	1.1.1.-	Biosynthesis of very long fatty acids		0.999876															2.1.1.98c	0.999962	S-Adenosyl-L-methionine[c] + Peptide 2-(3-carboxy-3-aminopropyl)-L-histidine[c] <=> S-Adenosyl-L-homocysteine[c] + Peptide 2-[3-carboxy-3-(methylammonio)propyl]-L-histidine[c]	Metabolic pathways		b	1.00002	C180xt => C180xtX	Exchange reactions
3-Hexacosanoyl-CoA[c] + NADPH[c] + H+[c] => 3-Hydroxyhexacosanoyl-CoA[c] + NADP+[c]	1.1.1.-	Biosynthesis of very long fatty acids		0.999876															2.3.1.97c	0.999962	Tetradecanoyl-CoA[c] + Glycylpeptide[c] <=> CoA[c] + N-Tetradecanoylglycylpeptide[c]	Metabolic pathways		b	1.00002	C180xtX => C180xt	Exchange reactions
(2E)-Eicosanoyl-CoA[c] + NADPH[c] + H+[c] => Eicosanoyl-CoA[c] + NADP+[c]	1.3.1.38	Biosynthesis of very long fatty acids		0.999876															2.4.1.109c	0.999962	Dolichyl phosphate D-mannose[c] + Protein serine[c] <=> Dolichyl phosphate[c] + G13027[c]	Metabolic pathways		b	1.00002	C181xt => C181xtX	Exchange reactions
(2E)-Docosanoyl-CoA[c] + NADPH[c] + H+[c] => Docosanoyl-CoA[c] + NADP+[c]	1.3.1.38	Biosynthesis of very long fatty acids		0.999876															2.5.1.21c	0.999962	2 trans,trans-Farnesyl diphosphate[c] + NADPH[c] + H+[c] <=> Squalene[c] + 2 Diphosphate[c] + NADP+[c]	Metabolic pathways		b	1.00002	C181xtX => C181xt	Exchange reactions
(2E)-Tetracosanoyl-CoA[c] + NADPH[c] + H+[c] => Tetracosanoyl-CoA[c] + NADP+[c]	1.3.1.38	Biosynthesis of very long fatty acids		0.999876															2.5.1.8c	0.999962	Dimethylallyl diphosphate[c] + tRNA[c] => Diphosphate[c] + tRNA containing 6-isopentenyladenosine[c]	Metabolic pathways		b	1.00002	C24xt => C24xtX	Exchange reactions
(2E)-Hexacosanoyl-CoA[c] + NADPH[c] + H+[c] => Hexacosanoyl-CoA[c] + NADP+[c]	1.3.1.38	Biosynthesis of very long fatty acids		0.999876															2.7.-.-c	0.999962	Phosphatidylethanolamine[c] + G00140[c] <=> Diacylglycerol[c] + G00141[c]	Metabolic pathways		b	1.00002	C24xtX => C24xt	Exchange reactions
Stearoyl-CoA[c] + Malonyl-CoA[c] => 3-Eicosanoyl-CoA[c] + CoA[c] + CO2[c]	2.3.1.-	Biosynthesis of very long fatty acids		0.999876															2.7.11.5c	0.999962	ATP[c] + [Isocitrate dehydrogenase (NADP+)][c] <=> ADP[c] + [Isocitrate dehydrogenase (NADP+)] phosphate[c]	Metabolic pathways		b	1.00002	C26xt => C26xtX	Exchange reactions
Eicosanoyl-CoA[c] + Malonyl-CoA[c] => 3-Docosanoyl-CoA[c] + CoA[c] + CO2[c]	2.3.1.-	Biosynthesis of very long fatty acids		0.999876															3.1.3.41c	0.999962	4-Nitrophenyl phosphate[c] + H2O[c] => 4-Nitrophenol[c] + Orthophosphate[c]	Metabolic pathways		b	1.00002	C26xtX => C26xt	Exchange reactions
Docosanoyl-CoA[c] + Malonyl-CoA[c] => 3-Tetracosanoyl-CoA[c] + CoA[c] + CO2[c]	2.3.1.-	Biosynthesis of very long fatty acids		0.999876															4.2.1.96c	0.999962	4a-Hydroxytetrahydrobiopterin[c] <=> Dihydrobiopterin[c] + H2O[c]	Metabolic pathways		b	1.00002	CARxtX => CARxt	Exchange reactions
Tetracosanoyl-CoA[c] + Malonyl-CoA[c] => 3-Hexacosanoyl-CoA[c] + CoA[c] + CO2[c]	2.3.1.-	Biosynthesis of very long fatty acids		0.999876															5.4.99.12c	0.999962	tRNA uridine[c] <=> tRNA pseudouridine[c]	Metabolic pathways		b	1.00002	CHOxt => CHOxtX	Exchange reactions
ATP[c] + Octadecanoic acid[c] + CoA[c] => AMP[c] + Stearoyl-CoA[c] + Diphosphate[c]	3.1.2.2	Biosynthesis of very long fatty acids		0.999876															5.4.99.12m	0.999962	tRNA uridine[m] <=> tRNA pseudouridine[m]	Metabolic pathways		b	1.00002	CHOxtX => CHOxt	Exchange reactions
3-Hydroxyeicosanoyl-CoA[c] => (2E)-Eicosanoyl-CoA[c] + H2O[c]	4.2.1.-	Biosynthesis of very long fatty acids		0.999876															c	0.993295	S-(Hydroxymethyl)glutathione[c] + NAD+[c] <=> S-Formylglutathione[c] + NADH[c] + H+[c]	Metanol metabolism		b	1.00002	CITxtX => CITxt	Exchange reactions
3-Hydroxydocosanoyl-CoA[c] => (2E)-Docosanoyl-CoA[c] + H2O[c]	4.2.1.-	Biosynthesis of very long fatty acids		0.999876															1.1.3.13p	0.999962	Methanol[p] + Oxygen[p] => Formaldehyde[p] + H2O2[p]	Metanol metabolism		b	1.00002	CO2xtX => CO2xt	Exchange reactions
3-Hydroxytetracosanoyl-CoA[c] => (2E)-Tetracosanoyl-CoA[c] + H2O[c]	4.2.1.-	Biosynthesis of very long fatty acids		0.999876															1.11.1.5m	0.997599	H2O2[m] + 2 Ferrocytochrome c[m] => 2 Ferricytochrome c[m] + 2 H2O[m]	Metanol metabolism		b	1.00002	CYSxtX => CYSxt	Exchange reactions
3-Hydroxyhexacosanoyl-CoA[c] => (2E)-Hexacosanoyl-CoA[c] + H2O[c]	4.2.1.-	Biosynthesis of very long fatty acids		0.999876															1.11.1.6p	0.999962	2 H2O2[p] => Oxygen[p] + 2 H2O[p]	Metanol metabolism		b	1.00002	CYTDxt => CYTDxtX	Exchange reactions
Dethiobiotin[c] + Sulfur[c] + 2 S-Adenosyl-L-methionine[c] + 2 H+[c] => Biotin[c] + 2 L-Methionine[c] + 2 5'-Deoxyadenosine[c]	2.8.1.6	Biotin metabolism		0.999876															1.15.1.1p	0.999962	H2O2[p] + Oxygen[p] => 2 Oxygen[p] + 2 H+[p]	Metanol metabolism		b	1.00002	CYTDxtX => CYTDxt	Exchange reactions
Holo-[carboxylase][c] + 2 H2O[c] => N6-D-Biotinyl-L-lysine[c] + 2 Peptide[c]	3.4.-.-	Biotin metabolism		0.999876															2.2.1.3p	0.993295	D-Xylulose 5-phosphate[p] + Formaldehyde[p] <=> D-Glyceraldehyde 3-phosphate[p] + Glycerone[p]	Metanol metabolism		b	1.00002	CYTSxt => CYTSxtX	Exchange reactions
ATP[c] + Biotin[c] => Diphosphate[c] + Biotinyl-5'-AMP[c]	6.2.1.11 6.3.4.9 6.3.4.10 6.3.4.11	Biotin metabolism		0.999876															3.1.2.12c	0.993295	S-Formylglutathione[c] + H2O[c] <=> Formate[c] + Glutathione[c]	Metanol metabolism		b	1.00002	CYTSxtX => CYTSxt	Exchange reactions
Biotinyl-5'-AMP[c] + Apo-[carboxylase][c] => AMP[c] + Holo-[carboxylase][c]	6.3.4.9 6.3.4.10 6.3.4.11 6.3.4.15	Biotin metabolism		0.999876															4.4.1.22c	0.993295	Glutathione[c] + Formaldehyde[c] <=> S-(Hydroxymethyl)glutathione[c]	Metanol metabolism		b	1.00002	DANNAxt => DANNAxtX	Exchange reactions
ATP[m] + Acetoacetate[m] + CoA[m] <=> AMP[m] + Diphosphate[m] + Acetoacetyl-CoA[m]	6.2.1.16	Butanoate metabolism		0.999876															1.15.1.1c	0.999962	H2O2[c] + Oxygen[c] => 2 Oxygen[c] + 2 H+[c]	Methanol metabolism		b	1.00002	DANNAxtX => DANNAxt	Exchange reactions
(9Z)-Octadecenoyl-CoA[p] + 2 H2O[p] => Stearoyl-CoA[p] + Oxygen[p] + 2 H+[p]	1.14.19.1	Degradation of unsatured fatty acids		0.999876															m	-1.69499e-14	Oxygen[c] <=> Oxygen[m]	Mitochondrial transport		b	1.00002	DAxt => DAxtX	Exchange reactions
(9Z,12Z)-Octadecadienoyl-CoA[p] + 2 H2O[p] => (9Z)-Octadecenoyl-CoA[p] + Oxygen[p] + 2 H+[p]	1.14.19.1	Degradation of unsatured fatty acids		0.999876															m	0	3-Methyl-2-oxobutanoic acid[m] <=> 3-Methyl-2-oxobutanoic acid[c]	Mitochondrial transport		b	1.00002	DAxtX => DAxt	Exchange reactions
(9Z,12Z,15Z)-Octadecatrienoyl-CoA[p] + 2 H2O[p] => (9Z,12Z)-Octadecadienoyl-CoA[p] + Oxygen[p] + 2 H+[p]	1.14.19.1	Degradation of unsatured fatty acids		0.999876															m	0	2-Oxobutanoate[c] <=> 2-Oxobutanoate[m]	Mitochondrial transport		b	1.00002	DCxt => DCxtX	Exchange reactions
L-Cystine[r] <=> L-Cystine[c]		ER transport		0.999876															m	0	CO2[m] <=> CO2[c]	Mitochondrial transport		b	1.00002	DCxtX => DCxt	Exchange reactions
CoA[r] <=> CoA[c]		ER transport		0.999876															m	0.469858	ADP[c] + ATP[m] + Orthophosphate[c] + H+[c] + H2O[m] <=> ADP[m] + ATP[c] + Orthophosphate[m] + H+[m] + H2O[c]	Mitochondrial transport		b	1.00002	DGxt => DGxtX	Exchange reactions
Palmitoyl-CoA[c] <=> Palmitoyl-CoA[r]		ER transport		0.999876															m	0.786393	sn-Glycerol 3-phosphate[c] <=> sn-Glycerol 3-phosphate[m]	Mitochondrial transport		b	1.00002	DGxtX => DGxt	Exchange reactions
Acetate[r] <=> Acetate[c]		ER transport		0.999876															m	0.786393	Glycerone phosphate[m] <=> Glycerone phosphate[c]	Mitochondrial transport		b	1.00002	DINxt => DINxtX	Exchange reactions
UMP[r] => UMP[c]		ER transport		0.999876															m	0.94433	Orthophosphate[c] + H+[m] <=> Orthophosphate[m] + H+[c]	Mitochondrial transport		b	1.00002	DINxtX => DINxt	Exchange reactions
Orthophosphate[r] + H+[r] <=> Orthophosphate[c] + H+[c]		ER transport		0.999876															m	0.960386	Oxaloacetate[c] + H+[c] <=> Oxaloacetate[m] + H+[m]	Mitochondrial transport		b	1.00002	DIPEPxt => DIPEPxtX	Exchange reactions
H2O[v] <=> H2O[r]		ER transport		0.999876															m	0.960388	Pyruvate[c] <=> Pyruvate[m]	Mitochondrial transport		b	1.00002	DIPEPxtX => DIPEPxt	Exchange reactions
ATP[c] <=> ATP[r]		ER transport		0.999876															m	0.983188	Dihydrofolate[c] <=> Dihydrofolate[m]	Mitochondrial transport		b	1.00002	DTTPxtX => DTTPxt	Exchange reactions
ADP[c] <=> ADP[r]		ER transport		0.999876															m	0.986769	Homoisocitrate[m] <=> Homoisocitrate[c]	Mitochondrial transport		b	1.00002	DTxt => DTxtX	Exchange reactions
H2O2[r] <=> H2O2[c]		ER transport		0.999876															m	0.987969	GDP[m] + GTP[c] + H+[c] <=> GDP[c] + GTP[m] + H+[m]	Mitochondrial transport		b	1.00002	DTxtX => DTxt	Exchange reactions
1-Phosphatidyl-D-myo-inositol[r] <=> 1-Phosphatidyl-D-myo-inositol[c]		ER transport		0.999876															m	0.992918	5,10-Methenyltetrahydrofolate[c] <=> 5,10-Methenyltetrahydrofolate[m]	Mitochondrial transport		b	1.00002	DUxt => DUxtX	Exchange reactions
CDP[r] <=> CDP[c]		ER transport		0.999876															m	0.993853	L-Serine[c] <=> L-Serine[m]	Mitochondrial transport		b	1.00002	DUxtX => DUxt	Exchange reactions
ADP[r] + ATP[c] + H+[r] <=> ADP[c] + ATP[r] + H+[c]		ER transport		0.999876															m	0.994263	CoA[c] <=> CoA[m]	Mitochondrial transport		b	1.00002	EPISTxtX => EPISTxt	Exchange reactions
UDP-glucose[c] <=> UDP-glucose[r]		ER transport		0.999876															m	0.99479	Glycine[c] <=> Glycine[m]	Mitochondrial transport		b	1.00002	ERG5,7,22,24xtX => ERG5,7,22,24xt	Exchange reactions
GDP-mannose[c] <=> GDP-mannose[r]		ER transport		0.999876															m	0.997399	Tetrahydrofolate[c] <=> Tetrahydrofolate[m]	Mitochondrial transport		b	1.00002	ERG722xt => ERG722xtX	Exchange reactions
CTP[c] <=> CTP[r]		ER transport		0.999876															m	0.997564	Acetyl-CoA[m] <=> Acetyl-CoA[c]	Mitochondrial transport		b	1.00002	ERG722xtX => ERG722xt	Exchange reactions
O-1-Alk-1-enyl-2-acyl-sn-glycero-3-phosphoethanolamine[c] + Choline[c] <=> Plasmenylcholine[c] + Ethanolamine[c]	2.6.-.-	Ether lipid metabolism		0.999876															m	0.997599	(S)-Dihydroorotate[c] <=> (S)-Dihydroorotate[m]	Mitochondrial transport		b	1.00002	ERGOSTxtX => ERGOSTxt	Exchange reactions
1-(1-Alkenyl)-sn-glycero-3-phosphoethanolamine[c] + H2O[c] => 1-(1-Alkenyl)-sn-glycerol[c] + Ethanolamine phosphate[c]	3.1.4.-	Ether lipid metabolism		0.999876															m	0.997599	Orotate[c] <=> Orotate[m]	Mitochondrial transport		b	1.00002	ETHxtX => ETHxt	Exchange reactions
NH3[b] => NH3[e]		Exchange reaction		-5.92594e-13															m	0.998306	NH3[c] <=> NH3[m]	Mitochondrial transport		b	1.00002	FCOSTxtX => FCOSTxt	Exchange reactions
Oxygen[b] => Oxygen[e]		Exchange reaction		-1.82366e-14															m	0.998932	4-Methyl-2-oxopentanoate[c] <=> 4-Methyl-2-oxopentanoate[m]	Mitochondrial transport		b	1.00002	FORxtX => FORxt	Exchange reactions
CO2[e] <=> CO2[b]		Exchange reaction		-1.09057e-14															m	0.998932	(S)-3-Hydroxy-3-methylglutaryl-CoA[c] <=> (S)-3-Hydroxy-3-methylglutaryl-CoA[m]	Mitochondrial transport		b	1.00002	FRUxt => FRUxtX	Exchange reactions
Biomass[e] => Biomass[b]		Exchange reaction		0															m	0.99936	dATP[c] <=> dATP[m]	Mitochondrial transport		b	1.00002	FRUxtX => FRUxt	Exchange reactions
alpha-D-Glucose[b] => alpha-D-Glucose[e]		Exchange reaction		-7.78502e-15															m	0.999459	dGTP[c] <=> dGTP[m]	Mitochondrial transport		b	1.00002	FUCxt => FUCxtX	Exchange reactions
Glycerol[b] => Glycerol[e]		Exchange reaction		0.999876															m	0.999585	L-Ornithine[c] + H+[m] <=> L-Ornithine[m] + H+[c]	Mitochondrial transport		b	1.00002	FUCxtX => FUCxt	Exchange reactions
(R)-Lactate[b] => (R)-Lactate[e]		Exchange reaction		0.999876															m	0.999705	dTTP[c] <=> dTTP[m]	Mitochondrial transport		b	1.00002	FUMxtX => FUMxt	Exchange reactions
(S)-Lactate[b] => (S)-Lactate[e]		Exchange reaction		0.999876															m	0.999863	dCTP[c] <=> dCTP[m]	Mitochondrial transport		b	1.00002	GA6PxtX => GA6Pxt	Exchange reactions
Acetate[b] => Acetate[e]		Exchange reaction		0.999876															m	0.999962	H2O[m] <=> H2O[c]	Mitochondrial transport		b	1.00002	GABAxt => GABAxtX	Exchange reactions
(S)(+)-Allantoin[b] => (S)(+)-Allantoin[e]		Exchange reaction		0.999876															m	0.999962	L-Aspartate[c] + L-Glutamate[m] <=> L-Aspartate[m] + L-Glutamate[c]	Mitochondrial transport		b	1.00002	GABAxtX => GABAxt	Exchange reactions
Biotin[b] => Biotin[e]		Exchange reaction		0.999876															m	0.999962	5-Aminolevulinate[m] <=> 5-Aminolevulinate[c]	Mitochondrial transport		b	1.00002	GLACxt => GLACxtX	Exchange reactions
Carnitine[b] => Carnitine[c]		Exchange reaction		0.999876															m	0.999962	Fe2+[c] <=> Fe2+[m]	Mitochondrial transport		b	1.00002	GLACxtX => GLACxt	Exchange reactions
Cellobiose[b] => Cellobiose[e]		Exchange reaction		0.999876															m	0.999962	Protoporphyrinogen IX[c] <=> Protoporphyrinogen IX[m]	Mitochondrial transport		b	1.00002	GLALxtX => GLALxt	Exchange reactions
Chitin[b] => Chitin[e]		Exchange reaction		0.999876															m	0.999962	NAD+[c] <=> NAD+[m]	Mitochondrial transport		b	1.00002	GLAMxt => GLAMxtX	Exchange reactions
Ethanol[b] => Ethanol[e]		Exchange reaction		0.999876															m	0.999962	S-Adenosyl-L-methionine[c] <=> S-Adenosyl-L-methionine[m]	Mitochondrial transport		b	1.00002	GLAMxtX => GLAMxt	Exchange reactions
Nitrate[b] => Nitrate[e]		Exchange reaction		0.999876															m	0.999962	S-Adenosyl-L-homocysteine[c] <=> S-Adenosyl-L-homocysteine[m]	Mitochondrial transport		b	1.00002	GLCxt => GLCxtX	Exchange reactions
Mannitol[b] => Mannitol[e]		Exchange reaction		0.999876															m	0.999962	all-trans-Hexaprenyl diphosphate[c] <=> all-trans-Hexaprenyl diphosphate[m]	Mitochondrial transport		b	1.00002	GLNxtX => GLNxt	Exchange reactions
Methanol[b] => Methanol[e]		Exchange reaction		0.999876															m	0.999962	4-Hydroxybenzoate[c] <=> 4-Hydroxybenzoate[m]	Mitochondrial transport		b	1.00002	GLTxt => GLTxtX	Exchange reactions
(9Z)-Octadecenoic acid[b] => (9Z)-Octadecenoic acid[e]		Exchange reaction		0.999876															m	0.999962	O-Acetylcarnitine[m] + Carnitine[c] <=> O-Acetylcarnitine[c] + Carnitine[m]	Mitochondrial transport		b	1.00002	GLTxtX => GLTxt	Exchange reactions
Orthophosphate[b] => Orthophosphate[e]		Exchange reaction		0.999876															m	0.999962	Acyl-carrier protein[c] <=> Acyl-carrier protein[m]	Mitochondrial transport		b	1.00002	GLUxtX => GLUxt	Exchange reactions
Protein[c] => Protein[b]		Exchange reaction		0.999876															m	0.999962	Dodecanoic acid[m] <=> Dodecanoic acid[c]	Mitochondrial transport		b	1.00002	GLxtX => GLxt	Exchange reactions
Pyruvate[b] => Pyruvate[e]		Exchange reaction		0.999876															m	0.999962	(R)-2-Hydroxybutane-1,2,4-tricarboxylate[c] <=> (R)-2-Hydroxybutane-1,2,4-tricarboxylate[m]	Mitochondrial transport		b	1.00002	GLYxtX => GLYxt	Exchange reactions
Sulfate[b] => Sulfate[e]		Exchange reaction		-3.46406e-26															m	0.999962	Coproporphyrinogen III[c] <=> Coproporphyrinogen III[m]	Mitochondrial transport		b	1.00002	GNxtX => GNxt	Exchange reactions
D-Sorbitol[b] => D-Sorbitol[e]		Exchange reaction		0.999876															m	0.999962	trasn,trans,cis-Geranylgeranyl diphosphate[c] <=> trasn,trans,cis-Geranylgeranyl diphosphate[m]	Mitochondrial transport		b	1.00002	GROPCxtX => GROPCxt	Exchange reactions
Sulfur[b] => Sulfur[e]		Exchange reaction		0.999876															m	0.999962	Propionate[c] <=> Propionate[m]	Mitochondrial transport		b	1.00002	GROPIxt => GROPIxtX	Exchange reactions
Thiamin[b] => Thiamin[e]		Exchange reaction		0.999876															m	0.999962	2-Isopropylmalate[c] <=> 2-Isopropylmalate[m]	Mitochondrial transport		b	1.00002	GROPIxtX => GROPIxt	Exchange reactions
H2O[e] <=> H2O[b]		Exchange reaction		6.21342e-13															m	0.999962	L-Kynurenine[c] <=> L-Kynurenine[m]	Mitochondrial transport		b	1.00002	GSNxt => GSNxtX	Exchange reactions
alpha,alpha-Trehalose[b] => alpha,alpha-Trehalose[e]		Exchange reaction		0.999876															m	0.999962	Lactaldehyde[c] <=> Lactaldehyde[m]	Mitochondrial transport		b	1.00002	GSNxtX => GSNxt	Exchange reactions
Urea[e] => Urea[b]		Exchange reaction		0.999876															m	0.999962	5-Methyltetrahydrofolate[c] <=> 5-Methyltetrahydrofolate[m]	Mitochondrial transport		b	1.00002	H+EXTX => H+EXT	Exchange reactions
L-Alanine[b] <=> L-Alanine[e]		Exchange reaction		0.999876															m	0.999962	2-Dehydropantoate[c] <=> 2-Dehydropantoate[m]	Mitochondrial transport		b	1.00002	HISxtX => HISxt	Exchange reactions
L-Proline[b] <=> L-Proline[e]		Exchange reaction		0.999876															m	0.999962	2-Phenylethanol[c] <=> 2-Phenylethanol[m]	Mitochondrial transport		b	1.00002	HYXNxtX => HYXNxt	Exchange reactions
L-Methionine[b] <=> L-Methionine[e]		Exchange reaction		0.999876															m	0.999962	2-(alpha-Hydroxyethyl)thiamine diphosphate[c] <=> 2-(alpha-Hydroxyethyl)thiamine diphosphate[m]	Mitochondrial transport		b	1.00002	ILExtX => ILExt	Exchange reactions
L-Arginine[b] <=> L-Arginine[e]		Exchange reaction		0.999876															m	0.999962	(S)-Methylmalonate semialdehyde[c] <=> (S)-Methylmalonate semialdehyde[m]	Mitochondrial transport		b	1.00002	INSxt => INSxtX	Exchange reactions
L-Lysine[b] <=> L-Lysine[e]		Exchange reaction		0.999876															m	0.999962	2-Oxoadipate[m] + 2-Oxoglutarate[c] <=> 2-Oxoadipate[c] + 2-Oxoglutarate[m]	Mitochondrial transport		b	1.00002	INSxtX => INSxt	Exchange reactions
L-Asparagine[b] <=> L-Asparagine[e]		Exchange reaction		0.999876															m	0.999962	H2S[c] <=> H2S[m]	Mitochondrial transport		b	1.00002	Kxt => KxtX	Exchange reactions
L-Aspartate[b] <=> L-Aspartate[e]		Exchange reaction		0.999876															m	0.999962	Sulfur[c] <=> Sulfur[m]	Mitochondrial transport		b	1.00002	KxtX => Kxt	Exchange reactions
L-Cysteine[b] <=> L-Cysteine[e]		Exchange reaction		0.999876															m	0.999962	H+[c] + UMP[m] + UTP[c] <=> H+[m] + UMP[c] + UTP[m]	Mitochondrial transport		b	1.00002	LACxt => LACxtX	Exchange reactions
L-Glutamine[b] <=> L-Glutamine[e]		Exchange reaction		0.999876															m	0.999962	FAD[c] + FMN[m] <=> FAD[m] + FMN[c]	Mitochondrial transport		b	1.00002	LACxtX => LACxt	Exchange reactions
L-Glutamate[b] <=> L-Glutamate[e]		Exchange reaction		0.999876															m	0.999962	Carbamoyl phosphate[c] <=> Carbamoyl phosphate[m]	Mitochondrial transport		b	1.00002	LANOSTxtX => LANOSTxt	Exchange reactions
Glycine[b] <=> Glycine[e]		Exchange reaction		0.999876															m	0.999962	2-Acetolactate[m] <=> 2-Acetolactate[c]	Mitochondrial transport		b	1.00002	LEUxtX => LEUxt	Exchange reactions
L-Histidine[b] <=> L-Histidine[e]		Exchange reaction		0.999876															m	0.999962	(R)-Lactate[c] + H+[m] <=> (R)-Lactate[m] + H+[c]	Mitochondrial transport		b	1.00002	LYSxtX => LYSxt	Exchange reactions
L-Isoleucine[b] <=> L-Isoleucine[e]		Exchange reaction		0.999876															m	0.999962	(S)-Lactate[c] + H+[m] <=> (S)-Lactate[m] + H+[c]	Mitochondrial transport		b	1.00002	MALxtX => MALxt	Exchange reactions
L-Leucine[b] <=> L-Leucine[e]		Exchange reaction		0.999876															m	0.999962	Ethanol[c] <=> Ethanol[m]	Mitochondrial transport		b	1.00002	MANxt => MANxtX	Exchange reactions
L-Ornithine[b] <=> L-Ornithine[e]		Exchange reaction		0.999876															m	0.999962	L-Threonine[c] <=> L-Threonine[m]	Mitochondrial transport		b	1.00002	MANxtX => MANxt	Exchange reactions
L-Phenylalanine[b] <=> L-Phenylalanine[e]		Exchange reaction		0.999876															m	0.999962	L-Alanine[c] <=> L-Alanine[m]	Mitochondrial transport		b	1.00002	MELIxt => MELIxtX	Exchange reactions
L-Serine[b] <=> L-Serine[e]		Exchange reaction		0.999876															m	0.999962	L-Valine[c] <=> L-Valine[m]	Mitochondrial transport		b	1.00002	MELIxtX => MELIxt	Exchange reactions
L-Threonine[b] <=> L-Threonine[e]		Exchange reaction		0.999876															m	0.999962	L-Asparagine[c] <=> L-Asparagine[m]	Mitochondrial transport		b	1.00002	METxtX => METxt	Exchange reactions
L-Tryptophan[b] <=> L-Tryptophan[e]		Exchange reaction		0.999876															m	0.999962	L-Methionine[c] <=> L-Methionine[m]	Mitochondrial transport		b	1.00002	MIxt => MIxtX	Exchange reactions
L-Tyrosine[b] <=> L-Tyrosine[e]		Exchange reaction		0.999876															m	0.999962	L-Tryptophan[c] <=> L-Tryptophan[m]	Mitochondrial transport		b	1.00002	MIxtX => MIxt	Exchange reactions
L-Valine[b] <=> L-Valine[e]		Exchange reaction		0.999876															m	0.999962	L-Tyrosine[c] <=> L-Tyrosine[m]	Mitochondrial transport		b	1.00002	MLTxt => MLTxtX	Exchange reactions
Acyl-carrier protein[b] => Acyl-carrier protein[e]		Exchange reaction		0.999876															m	0.999962	L-Glutamine[c] <=> L-Glutamine[m]	Mitochondrial transport		b	1.00002	MLTxtX => MLTxt	Exchange reactions
beta-D-Fructose[b] => beta-D-Fructose[e]		Exchange reaction		0.999876															m	0.999962	DNA[m] <=> DNA[c]	Mitochondrial transport		b	1.00002	MMETxt => MMETxtX	Exchange reactions
CoA[b] => CoA[c]		Exchange reaction		0.999876															m	0.999962	RNA[m] <=> RNA[c]	Mitochondrial transport		b	1.00002	MMETxtX => MMETxt	Exchange reactions
Fe2+[b] => Fe2+[e]		Exchange reaction		0.999876															m	0.999962	Acyl-carrier protein[c] => Acyl-carrier protein[m]	Mitochondrial transport		b	1.00002	MNTxt => MNTxtX	Exchange reactions
myo-inositol[b] => myo-inositol[c]		Exchange reaction		0.999564															m	0.999962	Nicotinamide[c] <=> Nicotinamide[m]	Mitochondrial transport		b	1.00002	MNTxtX => MNTxt	Exchange reactions
Formate[b] => Formate[e]		Exchange reaction		0.999876															m	0.999962	Acetoacetate[c] <=> Acetoacetate[m]	Mitochondrial transport		b	1.00002	MTHNxt => MTHNxtX	Exchange reactions
D-Alanine[b] <=> D-Alanine[e]		Exchange reaction		0.999876															m	0.999962	N-Acetylornithine[c] <=> N-Acetylornithine[m]	Mitochondrial transport		b	1.00002	MTHNxtX => MTHNxt	Exchange reactions
D-Alanine[e] <=> D-Alanine[p]		Exchange reaction		0.999876															m	0.999962	O-Acetyl-L-serine[c] <=> O-Acetyl-L-serine[m]	Mitochondrial transport		b	1.00002	NAGxt => NAGxtX	Exchange reactions
(3R)-3-Hydroxybutanoyl-[acyl-carrier protein][m] + NADP+[m] <=> Acetoacetyl-[acp][m] + NADPH[m] + H+[m]	1.1.1.100	Fatty acid biosynthesis		0.999876															m	0.999962	L-Cysteine[c] <=> L-Cysteine[m]	Mitochondrial transport		b	1.00002	NAGxtX => NAGxt	Exchange reactions
(R)-3-Hydroxyhexanoyl-[acp][m] + NADP+[m] <=> 3-Oxohexanoyl-[acp][m] + NADPH[m] + H+[m]	1.1.1.100	Fatty acid biosynthesis		0.999876															m	0.999962	Hydrogen sulfide[m] <=> Hydrogen sulfide[c]	Mitochondrial transport		b	1.00002	NAxt => NAxtX	Exchange reactions
(3R)-3-Hydroxyoctanoyl-[acyl-carrier protein][m] + NADP+[m] <=> 3-Oxooctanoyl-[acp][m] + NADPH[m] + H+[m]	1.1.1.100	Fatty acid biosynthesis		0.999876															m	0.999962	H2O[m] <=> H2O[c]	Mitochondrial transport		b	1.00002	NAxtX => NAxt	Exchange reactions
(3R)-3-Hydroxydecanoyl-[acyl-carrier protein][m] + NADP+[m] <=> 3-Oxodecanoyl-[acp][m] + NADPH[m]	1.1.1.100	Fatty acid biosynthesis		0.999876															m	0.999962	Acetoacetyl-CoA[m] => Acetoacetyl-CoA[c]	Mitochondrial transport		b	1.00002	NMNxt => NMNxtX	Exchange reactions
(R)-3-Hydroxydodecanoyl-[acp][m] + NADP+[m] <=> 3-Oxododecanoyl-[acp][m] + NADPH[m] + H+[m]	1.1.1.100	Fatty acid biosynthesis		0.999876															m	0.999962	Orthophosphate[m] + Succinate[c] <=> Orthophosphate[c] + Succinate[m]	Mitochondrial transport		b	1.00002	NMNxtX => NMNxt	Exchange reactions
(3R)-3-Hydroxytetradecanoyl-[acyl-carrier protein][m] + NADP+[m] <=> 3-Oxotetradecanoyl-[acp][m] + NADPH[m] + H+[m]	1.1.1.100	Fatty acid biosynthesis		0.999876															m	0.999962	L-Proline[c] <=> L-Proline[m]	Mitochondrial transport		b	1.00002	OGTxt => OGTxtX	Exchange reactions
(3R)-3-Hydroxypalmitoyl-[acyl-carrier protein][m] + NADP+[m] <=> 3-Oxohexadecanoyl-[acp][m] + NADPH[m] + H+[m]	1.1.1.100	Fatty acid biosynthesis		0.999876															m	0.999962	Acetaldehyde[c] <=> Acetaldehyde[m]	Mitochondrial transport		b	1.00002	OGTxtX => OGTxt	Exchange reactions
3-Oxostearoyl-[acp][m] + NADPH[m] + H+[m] <=> 3-Hydroxyoctadecanoyl-[acp][m] + NADP+[m]	1.1.1.100	Fatty acid biosynthesis		0.999876															m	0.999962	Acetate[c] <=> Acetate[m]	Mitochondrial transport		b	1.00002	OPEPxt => OPEPxtX	Exchange reactions
(3R)-3-Hydroxybutanoyl-[acyl-carrier protein][c] + NADP+[c] <=> Acetoacetyl-[acp][c] + NADPH[c] + H+[c]	1.1.1.100	Fatty acid biosynthesis		0.829875															m	0.999962	(S)-1-Pyrroline-5-carboxylate[m] <=> (S)-1-Pyrroline-5-carboxylate[c]	Mitochondrial transport		b	1.00002	OPEPxtX => OPEPxt	Exchange reactions
(3R)-3-Hydroxyoctanoyl-[acyl-carrier protein][c] + NADP+[c] <=> 3-Oxooctanoyl-[acp][c] + NADPH[c] + H+[c]	1.1.1.100	Fatty acid biosynthesis		0.829875															m	0.999962	L-Isoleucine[c] <=> L-Isoleucine[m]	Mitochondrial transport		b	1.00002	ORNxtX => ORNxt	Exchange reactions
(3R)-3-Hydroxydecanoyl-[acyl-carrier protein][c] + NADP+[c] <=> 3-Oxodecanoyl-[acp][c] + NADPH[c]	1.1.1.100	Fatty acid biosynthesis		0.829875															m	0.999962	(S)-Malate[c] + Succinate[m] <=> (S)-Malate[m] + Succinate[c]	Mitochondrial transport		b	1.00002	PAPxtX => PAPxt	Exchange reactions
(R)-3-Hydroxydodecanoyl-[acp][c] + NADP+[c] <=> 3-Oxododecanoyl-[acp][c] + NADPH[c] + H+[c]	1.1.1.100	Fatty acid biosynthesis		0.829875															m	0.999962	(S)-Malate[c] + Orthophosphate[m] <=> (S)-Malate[m] + Orthophosphate[c]	Mitochondrial transport		b	1.00002	PEPTxt => PEPTxtX	Exchange reactions
(3R)-3-Hydroxytetradecanoyl-[acyl-carrier protein][c] + NADP+[c] <=> 3-Oxotetradecanoyl-[acp][c] + NADPH[c] + H+[c]	1.1.1.100	Fatty acid biosynthesis		0.829875															m	0.999962	(R)-2,3-Dihydroxy-3-methylpentanoate[m] <=> (R)-2,3-Dihydroxy-3-methylpentanoate[c]	Mitochondrial transport		b	1.00002	PEPTxtX => PEPTxt	Exchange reactions
(3R)-3-Hydroxypalmitoyl-[acyl-carrier protein][c] + NADP+[c] <=> 3-Oxohexadecanoyl-[acp][c] + NADPH[c] + H+[c]	1.1.1.100	Fatty acid biosynthesis		0															m	0.999962	Phosphatidylserine[c] <=> Phosphatidylserine[m]	Mitochondrial transport		b	1.00002	PHExtX => PHExt	Exchange reactions
3-Oxostearoyl-[acp][c] + NADPH[c] + H+[c] <=> 3-Hydroxyoctadecanoyl-[acp][c] + NADP+[c]	1.1.1.100	Fatty acid biosynthesis		1.34888e-05															m	0.999962	Phosphatidylethanolamine[m] <=> Phosphatidylethanolamine[c]	Mitochondrial transport		b	1.00002	PIMExt => PIMExtX	Exchange reactions
(R)-3-Hydroxyhexanoyl-[acp][c] + NADP+[c] <=> 3-Oxohexanoyl-[acp][c] + NADPH[c] + H+[c]	1.1.1.100	Fatty acid biosynthesis		0.829875															m	0.999962	Glutathione[m] <=> Glutathione[c]	Mitochondrial transport		b	1.00002	PIMExtX => PIMExt	Exchange reactions
Butyryl-[acp][m] + NADP+[m] <=> But-2-enoyl-[acyl-carrier protein][m] + NADPH[m] + H+[m]	1.3.1.9	Fatty acid biosynthesis		0.999876															m	0.999962	Glutathione disulfide[c] <=> Glutathione disulfide[m]	Mitochondrial transport		b	1.00002	PNTOxtX => PNTOxt	Exchange reactions
Hexanoyl-[acp][m] + NADP+[m] <=> trans-Hex-2-enoyl-[acp][m] + NADPH[m] + H+[m]	1.3.1.9	Fatty acid biosynthesis		0.999876															m	0.999962	Fumarate[m] + Succinate[c] <=> Fumarate[c] + Succinate[m]	Mitochondrial transport		b	1.00002	PROxtX => PROxt	Exchange reactions
Octanoyl-[acp][m] + NADP+[m] <=> trans-Oct-2-enoyl-[acp][m] + NADPH[m] + H+[m]	1.3.1.9	Fatty acid biosynthesis		0.999876															m	0.999962	Hexadecanoic acid[m] <=> Hexadecanoic acid[c]	Mitochondrial transport		b	1.00002	PTRSCxt => PTRSCxtX	Exchange reactions
Decanoyl-[acp][m] + NADP+[m] <=> trans-Dec-2-enoyl-[acp][m] + NADPH[m] + H+[m]	1.3.1.9	Fatty acid biosynthesis		0.999876															m	0.999962	Tetradecanoic acid[m] <=> Tetradecanoic acid[c]	Mitochondrial transport		b	1.00002	PTRSCxtX => PTRSCxt	Exchange reactions
Dodecanoyl-[acyl-carrier protein][m] + NADP+[m] <=> trans-Dodec-2-enoyl-[acp][m] + NADPH[m] + H+[m]	1.3.1.9	Fatty acid biosynthesis		0.999876															m	0.999962	(S)-3-Methyl-2-oxopentanoic acid[m] <=> (S)-3-Methyl-2-oxopentanoic acid[c]	Mitochondrial transport		b	1.00002	PYRxtX => PYRxt	Exchange reactions
Tetradecanoyl-[acp][m] + NADP+[m] <=> trans-Tetradec-2-enoyl-[acp][m] + NADPH[m] + H+[m]	1.3.1.9	Fatty acid biosynthesis		0.999876															m	0.999962	Succinate[c] + Orthophosphate[m] <=> Succinate[m] + Orthophosphate[c]	Mitochondrial transport		b	1.00002	RFLAVxt => RFLAVxtX	Exchange reactions
Hexadecanoyl-[acp][m] + NADP+[m] <=> trans-Hexadec-2-enoyl-[acp][m] + NADPH[m] + H+[m]	1.3.1.9	Fatty acid biosynthesis		0.999876															m	0.999962	Octadecanoic acid[m] <=> Octadecanoic acid[c]	Mitochondrial transport		b	1.00002	RFLAVxtX => RFLAVxt	Exchange reactions
(2E)-Octadecenoyl-[acp][m] + NADPH[m] + H+[m] <=> Octadecanoyl-[acyl-carrier protein][m] + NADP+[m]	1.3.1.9	Fatty acid biosynthesis		0.999876															m	0.999962	10-Formyltetrahydrofolate[c] <=> 10-Formyltetrahydrofolate[m]	Mitochondrial transport		b	1.00002	RIBxt => RIBxtX	Exchange reactions
Hexanoyl-[acp][c] + NADP+[c] <=> trans-Hex-2-enoyl-[acp][c] + NADPH[c] + H+[c]	1.3.1.9	Fatty acid biosynthesis		0.829875															m	0.999962	(S)-Malate[c] + Citrate[m] <=> (S)-Malate[m] + Citrate[c]	Mitochondrial transport		b	1.00002	RIBxtX => RIBxt	Exchange reactions
Octanoyl-[acp][c] + NADP+[c] <=> trans-Oct-2-enoyl-[acp][c] + NADPH[c] + H+[c]	1.3.1.9	Fatty acid biosynthesis		0.829875															m	0.999962	Citrate[c] + Isocitrate[m] <=> Citrate[m] + Isocitrate[c]	Mitochondrial transport		b	1.00002	RMNxt => RMNxtX	Exchange reactions
Decanoyl-[acp][c] + NADP+[c] <=> trans-Dec-2-enoyl-[acp][c] + NADPH[c] + H+[c]	1.3.1.9	Fatty acid biosynthesis		0.829875															m	0.999962	O-Acetyl-L-homoserine[c] <=> O-Acetyl-L-homoserine[m]	Mitochondrial transport		b	1.00002	RMNxtX => RMNxt	Exchange reactions
Dodecanoyl-[acyl-carrier protein][c] + NADP+[c] <=> trans-Dodec-2-enoyl-[acp][c] + NADPH[c] + H+[c]	1.3.1.9	Fatty acid biosynthesis		0.829875															m	0.999962	L-Homoserine[m] <=> L-Homoserine[c]	Mitochondrial transport		b	1.00002	SAMxt => SAMxtX	Exchange reactions
Tetradecanoyl-[acp][c] + NADP+[c] <=> trans-Tetradec-2-enoyl-[acp][c] + NADPH[c] + H+[c]	1.3.1.9	Fatty acid biosynthesis		0.829875															2.1.1.32m	0.999962	S-Adenosyl-L-methionine[m] + tRNA(Ala)[m] <=> S-Adenosyl-L-homocysteine[m] + tRNA containing N2-methylguanine[m]	Modification in tRNA		b	1.00002	SAMxtX => SAMxt	Exchange reactions
Hexadecanoyl-[acp][c] + NADP+[c] <=> trans-Hexadec-2-enoyl-[acp][c] + NADPH[c] + H+[c]	1.3.1.9	Fatty acid biosynthesis		0															2.4.1.-c	0.999962	GDP-D-mannose[c] + G00004[c] => GDP[c] + G00005[c]	N-Glycan biosynthesis		b	1.00002	SERxtX => SERxt	Exchange reactions
(2E)-Octadecenoyl-[acp][c] + NADPH[c] + H+[c] <=> Octadecanoyl-[acyl-carrier protein][c] + NADP+[c]	1.3.1.9	Fatty acid biosynthesis		0.990745															2.4.1.-c	0.999962	Dolichyl beta-D-glucosyl phosphate[c] + (GlcNAc)2(Man)9(PP-Dol)1[c] => Dolichyl phosphate[c] + (Glc)1(GlcNAc)2(Man)9(PP-Dol)1[c]	N-Glycan biosynthesis		b	1.00002	SLFxt => SLFxtX	Exchange reactions
Butyryl-[acp][c] + NADP+[c] <=> But-2-enoyl-[acyl-carrier protein][c] + NADPH[c] + H+[c]	1.3.1.9	Fatty acid biosynthesis		0.829875															2.4.1.-c	0.999962	Dolichyl beta-D-glucosyl phosphate[c] + (Glc)1(GlcNAc)2(Man)9(PP-Dol)1[c] => Dolichyl phosphate[c] + (Glc)2(GlcNAc)2(Man)9(PP-Dol)1[c]	N-Glycan biosynthesis		b	1.00002	SORxt => SORxtX	Exchange reactions
Acetyl-[acyl-carrier protein][m] + Malonyl-[acyl-carrier protein][m] => Acetoacetyl-[acp][m] + CO2[m] + Acyl-carrier protein[m]	2.3.1.179	Fatty acid biosynthesis		0.999876															2.4.1.-c	0.999962	Dolichyl beta-D-glucosyl phosphate[c] + (Glc)2(GlcNAc)2(Man)9(PP-Dol)1[c] => Dolichyl phosphate[c] + (Glc)3(GlcNAc)2(Man)9(PP-Dol)1[c]	N-Glycan biosynthesis		b	1.00002	SORxtX => SORxt	Exchange reactions
Butyryl-[acp][m] + Malonyl-[acyl-carrier protein][m] => 3-Oxohexanoyl-[acp][m] + CO2[m] + Acyl-carrier protein[m]	2.3.1.179	Fatty acid biosynthesis		0.999876															2.4.1.117c	0.999962	UDP-glucose[c] + Dolichyl phosphate[c] <=> UDP[c] + Dolichyl beta-D-glucosyl phosphate[c]	N-Glycan biosynthesis		b	1.00002	SPRMDxt => SPRMDxtX	Exchange reactions
Hexanoyl-[acp][m] + Malonyl-[acyl-carrier protein][m] => 3-Oxooctanoyl-[acp][m] + CO2[m] + Acyl-carrier protein[m]	2.3.1.179	Fatty acid biosynthesis		0.999876															2.4.1.119c	0.999962	Protein asparagine[c] + (Glc)3(GlcNAc)2(Man)9(PP-Dol)1[c] => Dolichyl diphosphate[c] + (Glc)3(GlcNAc)2(Man)9(Asn)1[c]	N-Glycan biosynthesis		b	1.00002	SPRMDxtX => SPRMDxt	Exchange reactions
Octanoyl-[acp][m] + Malonyl-[acyl-carrier protein][m] => 3-Oxodecanoyl-[acp][m] + CO2[m] + Acyl-carrier protein[m]	2.3.1.179	Fatty acid biosynthesis		0.999876															2.4.1.119c	0.999962	Protein asparagine[c] + G00008[c] => Dolichyl diphosphate[c] + G00009[c]	N-Glycan biosynthesis		b	1.00002	SPRMxt => SPRMxtX	Exchange reactions
Decanoyl-[acp][m] + Malonyl-[acyl-carrier protein][m] => 3-Oxododecanoyl-[acp][m] + CO2[m] + Acyl-carrier protein[m]	2.3.1.179	Fatty acid biosynthesis		0.999876															2.4.1.130c	0.999962	Dolichyl phosphate D-mannose[c] + (GlcNAc)2(Man)5(PP-Dol)1[c] => Dolichyl phosphate[c] + (GlcNAc)2(Man)6(PP-Dol)1[c]	N-Glycan biosynthesis		b	1.00002	SPRMxtX => SPRMxt	Exchange reactions
Dodecanoyl-[acyl-carrier protein][m] + Malonyl-[acyl-carrier protein][m] => 3-Oxotetradecanoyl-[acp][m] + CO2[m] + Acyl-carrier protein[m]	2.3.1.179	Fatty acid biosynthesis		0.999876															2.4.1.130c	0.999962	Dolichyl phosphate D-mannose[c] + (GlcNAc)2(Man)6(PP-Dol)1[c] => Dolichyl phosphate[c] + (GlcNAc)2(Man)7(PP-Dol)1[c]	N-Glycan biosynthesis		b	1.00002	SUCCxtX => SUCCxt	Exchange reactions
Tetradecanoyl-[acp][m] + Malonyl-[acyl-carrier protein][m] => 3-Oxohexadecanoyl-[acp][m] + CO2[m] + Acyl-carrier protein[m]	2.3.1.179	Fatty acid biosynthesis		0.999876															2.4.1.130c	0.999962	Dolichyl phosphate D-mannose[c] + (GlcNAc)2(Man)7(PP-Dol)1[c] => Dolichyl phosphate[c] + (GlcNAc)2(Man)8(PP-Dol)1[c]	N-Glycan biosynthesis		b	1.00002	SUCxt => SUCxtX	Exchange reactions
Hexadecanoyl-[acp][m] + Malonyl-[acyl-carrier protein][m] => 3-Oxostearoyl-[acp][m] + Acyl-carrier protein[m] + CO2[m]	2.3.1.179	Fatty acid biosynthesis		0.999876															2.4.1.130c	0.999962	Dolichyl phosphate D-mannose[c] + (GlcNAc)2(Man)8(PP-Dol)1[c] => Dolichyl phosphate[c] + (GlcNAc)2(Man)9(PP-Dol)1[c]	N-Glycan biosynthesis		b	1.00002	SUCxtX => SUCxt	Exchange reactions
Acetyl-CoA[m] + Acyl-carrier protein[m] => CoA[m] + Acetyl-[acyl-carrier protein][m]	2.3.1.38	Fatty acid biosynthesis		0.999876															2.4.1.131c	0.999962	(GlcNAc)2(Man)3(PP-Dol)1[c] + GDP-D-mannose[c] => (GlcNAc)2(Man)4(PP-Dol)1[c] + GDP[c]	N-Glycan biosynthesis		b	1.00002	THMxt => THMxtX	Exchange reactions
Acetyl-CoA[c] + Acyl-carrier protein[c] => CoA[c] + Acetyl-[acyl-carrier protein][c]	2.3.1.38	Fatty acid biosynthesis		0.829875															2.4.1.131c	0.999962	(GlcNAc)2(Man)4(PP-Dol)1[c] + GDP-D-mannose[c] => (GlcNAc)2(Man)5(PP-Dol)1[c] + GDP[c]	N-Glycan biosynthesis		b	1.00002	THMxtX => THMxt	Exchange reactions
Malonyl-CoA[m] + Acyl-carrier protein[m] <=> CoA[m] + Malonyl-[acyl-carrier protein][m]	2.3.1.39	Fatty acid biosynthesis		0.999876															2.4.1.132c	0.999962	GDP-D-mannose[c] + (GlcNAc)2(Man)1(PP-Dol)1[c] => GDP[c] + (GlcNAc)2(Man)2(PP-Dol)1[c]	N-Glycan biosynthesis		b	1.00002	THRxtX => THRxt	Exchange reactions
Malonyl-CoA[c] + Acyl-carrier protein[c] <=> CoA[c] + Malonyl-[acyl-carrier protein][c]	2.3.1.39	Fatty acid biosynthesis		0															2.4.1.132c	0.999962	GDP-D-mannose[c] + (GlcNAc)2(Man)2(PP-Dol)1[c] => GDP[c] + (GlcNAc)2(Man)3(PP-Dol)1[c]	N-Glycan biosynthesis		b	1.00002	THYxtX => THYxt	Exchange reactions
Acetyl-[acyl-carrier protein][c] + Malonyl-[acyl-carrier protein][c] => Acetoacetyl-[acp][c] + CO2[c] + Acyl-carrier protein[c]	2.3.1.41	Fatty acid biosynthesis		0.829875															2.4.1.141c	0.999962	UDP-N-acetyl-D-glucosamine[c] + N-Acetyl-D-glucosaminyldiphosphodolichol[c] => UDP[c] + N,N'-Chitobiosyldiphosphodolichol[c]	N-Glycan biosynthesis		b	1.00002	TRExt => TRExtX	Exchange reactions
Butyryl-[acp][c] + Malonyl-[acyl-carrier protein][c] => 3-Oxohexanoyl-[acp][c] + CO2[c] + Acyl-carrier protein[c]	2.3.1.41	Fatty acid biosynthesis		0.829875															2.4.1.142c	0.999962	GDP-D-mannose[c] + N,N'-Chitobiosyldiphosphodolichol[c] => GDP[c] + (GlcNAc)2(Man)1(PP-Dol)1[c]	N-Glycan biosynthesis		b	1.00002	TRExtX => TRExt	Exchange reactions
Hexanoyl-[acp][c] + Malonyl-[acyl-carrier protein][c] => 3-Oxooctanoyl-[acp][c] + CO2[c] + Acyl-carrier protein[c]	2.3.1.41	Fatty acid biosynthesis		0.829875															2.4.1.83c	0.999962	GDP-mannose[c] + Dolichyl phosphate[c] => GDP[c] + Dolichyl phosphate D-mannose[c]	N-Glycan biosynthesis		b	1.00002	TRPxtX => TRPxt	Exchange reactions
Octanoyl-[acp][c] + Malonyl-[acyl-carrier protein][c] => 3-Oxodecanoyl-[acp][c] + CO2[c] + Acyl-carrier protein[c]	2.3.1.41	Fatty acid biosynthesis		0.829875															2.7.1.108c	0.999962	UDP-glucose[c] + Dolichyl phosphate[c] => UDP[c] + Dolichyl beta-D-glucosyl phosphate[c]	N-Glycan biosynthesis		b	1.00002	TYRxtX => TYRxt	Exchange reactions
Decanoyl-[acp][c] + Malonyl-[acyl-carrier protein][c] => 3-Oxododecanoyl-[acp][c] + CO2[c] + Acyl-carrier protein[c]	2.3.1.41	Fatty acid biosynthesis		0.829875															2.7.1.108c	0.999962	CTP[c] + Dolichol[c] => CDP[c] + Dolichyl phosphate[c]	N-Glycan biosynthesis		b	1.00002	URAxt => URAxtX	Exchange reactions
Dodecanoyl-[acyl-carrier protein][c] + Malonyl-[acyl-carrier protein][c] => 3-Oxotetradecanoyl-[acp][c] + CO2[c] + Acyl-carrier protein[c]	2.3.1.41	Fatty acid biosynthesis		0.829875															2.7.8.15c	0.999962	UDP-N-acetyl-D-glucosamine[c] + Dolichyl phosphate[c] => UMP[c] + N-Acetyl-D-glucosaminyldiphosphodolichol[c]	N-Glycan biosynthesis		b	1.00002	URAxtX => URAxt	Exchange reactions
Tetradecanoyl-[acp][c] + Malonyl-[acyl-carrier protein][c] => 3-Oxohexadecanoyl-[acp][c] + CO2[c] + Acyl-carrier protein[c]	2.3.1.41	Fatty acid biosynthesis		0															2.8.1.2c	0.999962	Mercaptopyruvate[c] + Sulfite[c] => Thiosulfate[c] + Pyruvate[c]	N-Glycan biosynthesis		b	1.00002	UREAxtX => UREAxt	Exchange reactions
Hexadecanoyl-[acp][c] + Malonyl-[acyl-carrier protein][c] => 3-Oxostearoyl-[acp][c] + Acyl-carrier protein[c] + CO2[c]	2.3.1.41	Fatty acid biosynthesis		1.34888e-05															3.1.3.51c	0.999962	Dolichyl phosphate[c] + H2O[c] => Dolichol[c] + Orthophosphate[c]	N-Glycan biosynthesis		b	1.00002	URIxt => URIxtX	Exchange reactions
Dodecanoyl-[acyl-carrier protein][m] + H2O[m] => Acyl-carrier protein[m] + Dodecanoic acid[m]	2.3.1.85	Fatty acid biosynthesis		0.999876															3.2.1.106c	0.999962	H2O[c] + (Glc)3(GlcNAc)2(Man)9(PP-Dol)1[c] => D-Glucose[c] + (Glc)2(GlcNAc)2(Man)9(Asn)1[c]	N-Glycan biosynthesis		b	1.00002	URIxtX => URIxt	Exchange reactions
Tetradecanoyl-[acp][m] + H2O[m] => Acyl-carrier protein[m] + Tetradecanoic acid[m]	2.3.1.85	Fatty acid biosynthesis		0.999876															3.2.1.106c	0.999962	H2O[c] + (Glc)3(GlcNAc)2(Man)9(Asn)1[c] => D-Glucose[c] + (Glc)2(GlcNAc)2(Man)9(Asn)1[c]	N-Glycan biosynthesis		b	1.00002	VALxtX => VALxt	Exchange reactions
Hexadecanoyl-[acp][m] + H2O[m] => Acyl-carrier protein[m] + Hexadecanoic acid[m]	2.3.1.85	Fatty acid biosynthesis		0.999876															3.2.1.113c	0.999962	(GlcNAc)2(Man)9(Asn)1[c] + 4 H2O[c] => (GlcNAc)2(Man)5(Asn)1[c] + 4 D-Mannose[c]	N-Glycan biosynthesis		b	1.00002	VB6xt => VB6xtX	Exchange reactions
Dodecanoyl-[acyl-carrier protein][c] + H2O[c] => Acyl-carrier protein[c] + Dodecanoic acid[c]	2.3.1.85	Fatty acid biosynthesis		0.999876															3.2.1.113c	0.999962	(GlcNAc)2(Man)5(Asn)1[c] + 2 H2O[c] => (GlcNAc)2(Man)3(Asn)1[c] + 2 D-Mannose[c]	N-Glycan biosynthesis		b	1.00002	VB6xtX => VB6xt	Exchange reactions
Hexadecanoyl-[acp][c] + H2O[c] => Acyl-carrier protein[c] + Hexadecanoic acid[c]	2.3.1.85	Fatty acid biosynthesis		0.962873															3.2.1.24c	0.999962	(GlcNAc)2(Man)3(Asn)1[c] + H2O[c] => (GlcNAc)2(Man)2(Asn)1[c] + D-Mannose[c]	N-Glycan biosynthesis		b	1.00002	XANxtX => XANxt	Exchange reactions
Octadecanoyl-[acyl-carrier protein][m] + H2O[m] => Acyl-carrier protein[m] + Octadecanoic acid[m]	3.1.2.14	Fatty acid biosynthesis		0.999876															3.2.1.24c	0.999962	(GlcNAc)2(Man)2(Asn)1[c] + H2O[c] => (GlcNAc)2(Man)1(Asn)1[c] + D-Mannose[c]	N-Glycan biosynthesis		b	1.00002	XTSINExt => XTSINExtX	Exchange reactions
Tetradecanoyl-[acp][c] + H2O[c] <=> Acyl-carrier protein[c] + Tetradecanoic acid[c]	3.1.2.14	Fatty acid biosynthesis		0.999876															3.2.1.84c	0.999962	H2O[c] + (Glc)2(GlcNAc)2(Man)9(Asn)1[c] => D-Glucose[c] + (Glc)1(GlcNAc)2(Man)9(Asn)1[c]	N-Glycan biosynthesis		b	1.00002	XTSINExtX => XTSINExt	Exchange reactions
Octadecanoyl-[acyl-carrier protein][c] + H2O[c] => Acyl-carrier protein[c] + Octadecanoic acid[c]	3.1.2.14	Fatty acid biosynthesis		0.990745															3.2.1.84c	0.999962	H2O[c] + (Glc)1(GlcNAc)2(Man)9(Asn)1[c] => D-Glucose[c] + (GlcNAc)2(Man)9(Asn)1[c]	N-Glycan biosynthesis		b	1.00002	XYLxt => XYLxtX	Exchange reactions
Palmitoyl-CoA[c] + H2O[c] => CoA[c] + Hexadecanoic acid[c]	3.1.2.22	Fatty acid biosynthesis		0.999876															3.2.1.84c	0.999962	H2O[c] + G00010[c] => D-Glucose[c] + G00011[c]	N-Glycan biosynthesis		b	1.00002	XYLxtX => XYLxt	Exchange reactions
(3R)-3-Hydroxybutanoyl-[acyl-carrier protein][m] => But-2-enoyl-[acyl-carrier protein][m] + H2O[m]	4.2.1.58	Fatty acid biosynthesis		0.999876															3.6.1.43c	0.999962	Dolichyl diphosphate[c] + H2O[c] => Dolichyl phosphate[c] + Orthophosphate[c]	N-Glycan biosynthesis		b	1.00002	ZYMSTxtX => ZYMSTxt	Exchange reactions
(R)-3-Hydroxyhexanoyl-[acp][m] => trans-Hex-2-enoyl-[acp][m] + H2O[m]	4.2.1.58	Fatty acid biosynthesis		0.999876															1.4.3.16c	0.999962	L-Aspartate[c] + Oxygen[c] => Iminoaspartate[c] + H2O2[c]	Nicotinate and nicotinamide metabolism		c	1.00002	ATP + C24_acid + CoA => AMP + Pyrophosphate + C24=CoA	Fatty acid biosynthesis
(3R)-3-Hydroxyoctanoyl-[acyl-carrier protein][m] => trans-Oct-2-enoyl-[acp][m] + H2O[m]	4.2.1.58	Fatty acid biosynthesis		0.999876															2.4.2.1c	0.999962	Nicotinate D-ribonucleoside[c] + Orthophosphate[c] <=> Nicotinate[c] + alpha-D-Ribose 1-phosphate[c] + H+[c]	Nicotinate and nicotinamide metabolism		c	1.00002	ATP + C26_acid + CoA => AMP + Pyrophosphate + C26=CoA	Fatty acid biosynthesis
(3R)-3-Hydroxydecanoyl-[acyl-carrier protein][m] => trans-Dec-2-enoyl-[acp][m] + H2O[m]	4.2.1.58	Fatty acid biosynthesis		0.999876															2.4.2.11c	0.999962	Nicotinate[c] + 5-Phospho-alpha-D-ribose 1-diphosphate[c] => Nicotinate D-ribonucleotide[c] + Diphosphate[c]	Nicotinate and nicotinamide metabolism		5.3.3.-c	1.00002	Trans=3=5=diene=CoA => Trans=2=4=diene=CoA	Fatty acid biosynthesis
(R)-3-Hydroxydodecanoyl-[acp][m] => trans-Dodec-2-enoyl-[acp][m] + H2O[m]	4.2.1.58	Fatty acid biosynthesis		0.999876															2.4.2.11m	0.999962	Nicotinate[m] + 5-Phospho-alpha-D-ribose 1-diphosphate[m] => Nicotinate D-ribonucleotide[m] + Diphosphate[m]	Nicotinate and nicotinamide metabolism		6.2.1.3c	1.00002	ATP + Hexadecanoyl=9=ene_acid + CoA => AMP + Pyrophosphate + Hexadecanoyl=9=ene=CoA	Fatty acid biosynthesis
(3R)-3-Hydroxytetradecanoyl-[acyl-carrier protein][m] => trans-Tetradec-2-enoyl-[acp][m] + H2O[m]	4.2.1.58	Fatty acid biosynthesis		0.999876															2.4.2.19c	0.999962	Pyridine-2,3-dicarboxylate[c] + 5-Phospho-alpha-D-ribose 1-diphosphate[c] => Nicotinate D-ribonucleotide[c] + Diphosphate[c] + CO2[c]	Nicotinate and nicotinamide metabolism		6.2.1.3c	1.00002	ATP + Octadecanoyl=9=ene_acid + CoA => AMP + Pyrophosphate + Octadecanoyl=9=ene=CoA	Fatty acid biosynthesis
(3R)-3-Hydroxypalmitoyl-[acyl-carrier protein][m] => trans-Hexadec-2-enoyl-[acp][m] + H2O[m]	4.2.1.58	Fatty acid biosynthesis		0.999876															2.5.1.72c	0.999962	Iminoaspartate[c] + Glycerone phosphate[c] => Pyridine-2,3-dicarboxylate[c] + 2 H2O[c] + Orthophosphate[c]	Nicotinate and nicotinamide metabolism		6.2.1.3c	1.00002	ATP + Tetradecanoyl=9=ene_acid + CoA => AMP + Pyrophosphate + Tetradecanoyl=9=ene=CoA	Fatty acid biosynthesis
3-Hydroxyoctadecanoyl-[acp][m] => (2E)-Octadecenoyl-[acp][m] + H2O[m]	4.2.1.58	Fatty acid biosynthesis		0.999876															2.7.1.-c	0.999962	Nicotinate D-ribonucleoside[c] + ATP[c] => Nicotinate D-ribonucleotide[c] + ADP[c]	Nicotinate and nicotinamide metabolism		1.1.1.-c	1.00002	3=hydroxy=Butanoyl=CoA + NAD+ => 3=keto=Butanoyl=CoA + NADH	Fatty acid degradation
(3R)-3-Hydroxybutanoyl-[acyl-carrier protein][c] => But-2-enoyl-[acyl-carrier protein][c] + H2O[c]	4.2.1.58	Fatty acid biosynthesis		0.829875															2.7.1.-c	0.999962	ATP[c] + Nicotinate D-ribonucleoside[c] => ADP[c] + Nicotinate D-ribonucleotide[c]	Nicotinate and nicotinamide metabolism		1.1.1.-c	1.00002	3=hydroxy=Decanoyl=CoA + NAD+ => 3=keto=Decanoyl=CoA + NADH	Fatty acid degradation
(R)-3-Hydroxyhexanoyl-[acp][c] => trans-Hex-2-enoyl-[acp][c] + H2O[c]	4.2.1.58	Fatty acid biosynthesis		0.829875															2.7.1.-m	0.999962	Nicotinate D-ribonucleoside[m] + ATP[m] => Nicotinate D-ribonucleotide[m] + ADP[m]	Nicotinate and nicotinamide metabolism		1.1.1.-c	1.00002	3=hydroxy=Dodecanoyl=CoA + NAD+ => 3=keto=Dodecanoyl=CoA + NADH	Fatty acid degradation
(3R)-3-Hydroxyoctanoyl-[acyl-carrier protein][c] => trans-Oct-2-enoyl-[acp][c] + H2O[c]	4.2.1.58	Fatty acid biosynthesis		0.829875															2.7.1.-m	0.999962	ATP[m] + Nicotinate D-ribonucleoside[m] => ADP[m] + Nicotinate D-ribonucleotide[m]	Nicotinate and nicotinamide metabolism		1.1.1.-c	1.00002	3=hydroxy=Hexanoyl=CoA + NAD+ => 3=keto=Hexanoyl=CoA + NADH	Fatty acid degradation
(3R)-3-Hydroxydecanoyl-[acyl-carrier protein][c] => trans-Dec-2-enoyl-[acp][c] + H2O[c]	4.2.1.58	Fatty acid biosynthesis		0.829875															2.7.1.23c	0.999962	ATP[c] + NAD+[c] => ADP[c] + NADP+[c]	Nicotinate and nicotinamide metabolism		1.1.1.-c	1.00002	3=hydroxy=Octanoyl=CoA + NAD+ => 3=keto=Octanoyl=CoA + NADH	Fatty acid degradation
(R)-3-Hydroxydodecanoyl-[acp][c] => trans-Dodec-2-enoyl-[acp][c] + H2O[c]	4.2.1.58	Fatty acid biosynthesis		0.829875															2.7.1.23m	0.999962	ATP[m] + NAD+[m] => ADP[m] + NADP+[m]	Nicotinate and nicotinamide metabolism		1.3.1.34c	1.00002	Trans=2=4=diene=CoA => Trans=3=C14=CoA	Fatty acid degradation
(3R)-3-Hydroxytetradecanoyl-[acyl-carrier protein][c] => trans-Tetradec-2-enoyl-[acp][c] + H2O[c]	4.2.1.58	Fatty acid biosynthesis		0.829875															2.7.1.86m	0.999962	ATP[m] + NADH[m] => ADP[m] + NADPH[m]	Nicotinate and nicotinamide metabolism		1.3.1.34c	1.00002	Trans=2=4=diene=CoA => Trans=3=C16=CoA	Fatty acid degradation
(3R)-3-Hydroxypalmitoyl-[acyl-carrier protein][c] => trans-Hexadec-2-enoyl-[acp][c] + H2O[c]	4.2.1.58	Fatty acid biosynthesis		0															2.7.7.1c	0.999962	ATP[c] + Nicotinamide D-ribonucleotide[c] => Diphosphate[c] + NAD+[c]	Nicotinate and nicotinamide metabolism		1.3.1.34c	1.00002	Trans=2=4=diene=CoA => Trans=3=C18=CoA	Fatty acid degradation
3-Hydroxyoctadecanoyl-[acp][c] => (2E)-Octadecenoyl-[acp][c] + H2O[c]	4.2.1.58	Fatty acid biosynthesis		1.34888e-05															2.7.7.1m	0.999962	ATP[m] + Nicotinate D-ribonucleotide[m] => Diphosphate[m] + Deamino-NAD+[m]	Nicotinate and nicotinamide metabolism		1.3.3.6c	1.00002	Butanoyl=CoA + Oxygen => H2O2 + trans=delta2=Butaenoyl=CoA	Fatty acid degradation
ATP[c] + Hexadecanoic acid[c] + CoA[c] => AMP[c] + Palmitoyl-CoA[c] + Diphosphate[c]	6.2.1.3	Fatty acid biosynthesis		0.999876															2.7.7.1m	0.999962	ATP[m] + Nicotinamide D-ribonucleotide[m] => Diphosphate[m] + NAD+[m]	Nicotinate and nicotinamide metabolism		1.3.3.6c	1.00002	Decanoyl=CoA + Oxygen => H2O2 + trans=delta2=Decaenoyl=CoA	Fatty acid degradation
ATP[c] + Octadecanoic acid[c] + CoA[c] => AMP[c] + Octadecanoyl-CoA[c] + Diphosphate[c]	6.2.1.3	Fatty acid biosynthesis		0.999876															2.7.7.1 c	0.999962	ATP[c] + Nicotinate D-ribonucleotide[c] => Diphosphate[c] + Deamino-NAD+[c]	Nicotinate and nicotinamide metabolism		1.3.3.6c	1.00002	Dodecanoyl=CoA + Oxygen => H2O2 + trans=delta2=Dodecaenoyl=CoA	Fatty acid degradation
(S)-3-Hydroxyhexacosanoyl-CoA[p] + NAD+[p] => 3-Oxohexacosanoyl-CoA[p] + NADH[p] + H+[p]	1.1.1.35	Fatty acid metabolism		0.999876															3.1.3.-c	0.999962	NADP+[c] + H2O[c] => Orthophosphate[c] + NAD+[c]	Nicotinate and nicotinamide metabolism		1.3.3.6c	1.00002	FFA_diene_even=CoA + Oxygen => H2O2 + Trans=3=5=diene=CoA	Fatty acid degradation
(S)-3-Hydroxytetracosanoyl-CoA[p] + NAD+[p] => 3-Oxotetracosanoyl-CoA[p] + NADH[p] + H+[p]	1.1.1.35	Fatty acid metabolism		0.999876															3.2.2.5c	0.999962	NAD+[c] + H2O[c] <=> Nicotinamide[c] + ADP-ribose[c]	Nicotinate and nicotinamide metabolism		1.3.3.6c	1.00002	Hexanoyl=CoA + Oxygen => H2O2 + trans=delta2=Hexaenoyl=CoA	Fatty acid degradation
(S)-3-Hydroxydocosanoyl-CoA[p] + NAD+[p] => 3-Oxodocosanoyl-CoA[p] + NADH[p] + H+[p]	1.1.1.35	Fatty acid metabolism		0.999876															3.5.1.19c	0.999962	Nicotinamide[c] + H2O[c] <=> Nicotinate[c] + NH3[c]	Nicotinate and nicotinamide metabolism		1.3.3.6c	1.00002	Octanoyl=CoA + Oxygen => H2O2 + trans=delta2=Octaenoyl=CoA	Fatty acid degradation
(S)-3-Hydroxyeicosanoyl-CoA[p] + NAD+[p] => 3-Oxoeicosanoyl-CoA[p] + NADH[p] + H+[p]	1.1.1.35	Fatty acid metabolism		0.999876															3.5.1.19m	0.999962	Nicotinamide[m] + H2O[m] <=> Nicotinate[m] + NH3[m]	Nicotinate and nicotinamide metabolism		1.3.3.6c	1.00002	trans=2=Decaenoyl=CoA => 3=hydroxy=Decanoyl=CoA	Fatty acid degradation
(S)-3-Hydroxyoctadecanoyl-CoA[p] + NAD+[p] => 3-Oxooctadecanoyl-CoA[p] + NADH[p] + H+[p]	1.1.1.35	Fatty acid metabolism		0.999876															3.6.1.9c	0.999962	H2O[m] + NAD+[m] => AMP[m] + Nicotinamide D-ribonucleotide[m]	Nicotinate and nicotinamide metabolism		1.3.3.6c	1.00002	trans=2=Dodecaenoyl=CoA => 3=hydroxy=Dodecanoyl=CoA	Fatty acid degradation
(S)-3-Hydroxyhexadecanoyl-CoA[p] + NAD+[p] => 3-Oxopalmitoyl-CoA[p] + NADH[p] + H+[p]	1.1.1.35	Fatty acid metabolism		0.999876															3.6.1.9 3.6.1.22c	0.999962	H2O[c] + NAD+[c] => AMP[c] + Nicotinamide D-ribonucleotide[c]	Nicotinate and nicotinamide metabolism		1.3.3.6c	1.00002	trans=delta2=Butaenoyl=CoA => 3=hydroxy=Butanoyl=CoA	Fatty acid degradation
(S)-3-Hydroxytetradecanoyl-CoA[p] + NAD+[p] => 3-Oxotetradecanoyl-CoA[p] + NADH[p] + H+[p]	1.1.1.35	Fatty acid metabolism		0.999876															6.3.5.1c	0.999962	ATP[c] + Deamino-NAD+[c] + L-Glutamine[c] + H2O[c] => AMP[c] + Diphosphate[c] + NAD+[c] + L-Glutamate[c]	Nicotinate and nicotinamide metabolism		1.3.3.6c	1.00002	trans=delta2=Hexaenoyl=CoA => 3=hydroxy=Hexanoyl=CoA	Fatty acid degradation
(S)-Hydroxydecanoyl-CoA[p] + NAD+[p] => 3-Oxodecanoyl-CoA[p] + NADH[p] + H+[p]	1.1.1.35	Fatty acid metabolism		0.999876															6.3.5.1m	0.999962	ATP[m] + Deamino-NAD+[m] + L-Glutamine[m] + H2O[m] => AMP[m] + Diphosphate[m] + NAD+[m] + L-Glutamate[m]	Nicotinate and nicotinamide metabolism		1.3.3.6c	1.00002	trans=delta2=Octaenoyl=CoA => 3=hydroxy=Octanoyl=CoA	Fatty acid degradation
(S)-Hydroxyhexanoyl-CoA[p] + NAD+[p] => 3-Oxohexanoyl-CoA[p] + NADH[p] + H+[p]	1.1.1.35	Fatty acid metabolism		0.999876															1.14.12.17c	0.999962	2 Nitric oxide[c] + 2 Oxygen[c] + NADH[c] + H+[c] <=> 2 Nitrate[c] + NAD+[c]	Nitrogen metabolism		2.3.1.16c	1.00002	3=keto=Butanoyl=CoA + CoA => 2.000000 Acetyl=CoA	Fatty acid degradation
(S)-3-Hydroxybutanoyl-CoA[p] + NAD+[p] => Acetoacetyl-CoA[p] + NADH[p] + H+[p]	1.1.1.35	Fatty acid metabolism		0.999876															1.4.7.1c	0.999962	2-Oxoglutarate[c] + L-Glutamine[c] + 2 H+[c] + 2 Reduced ferredoxin[c] => 2 L-Glutamate[c] + 2 Oxidized ferredoxin[c]	Nitrogen metabolism		2.3.1.16c	1.00002	3=keto=Decanoyl=CoA + CoA => Acetyl=CoA + Octanoyl=CoA	Fatty acid degradation
(S)-3-Hydroxydodecanoyl-CoA[p] + NAD+[p] => 3-Oxododecanoyl-CoA[p] + NADH[p] + H+[p]	1.1.1.35	Fatty acid metabolism		0.999876															1.5.1.15c	0.999962	5,10-Methylenetetrahydrofolate[c] + NADP+[c] <=> 5,10-Methenyltetrahydrofolate[c] + NADPH[c]	One carbon pool by folate		2.3.1.16c	1.00002	3=keto=Dodecanoyl=CoA + CoA => Acetyl=CoA + Decanoyl=CoA	Fatty acid degradation
(S)-Hydroxyoctanoyl-CoA[p] + NAD+[p] => 3-Oxooctanoyl-CoA[p] + NADH[p] + H+[p]	1.1.1.35	Fatty acid metabolism		0.999876															1.5.1.15c	0.999962	5,10-Methylenetetrahydrofolate[c] + NAD+[c] <=> 5,10-Methenyltetrahydrofolate[c] + NADH[c]	One carbon pool by folate		2.3.1.16c	1.00002	3=keto=Hexanoyl=CoA + CoA => Acetyl=CoA + Butanoyl=CoA	Fatty acid degradation
Hexadecanal[c] + NAD+[c] + H2O[c] => Hexadecanoic acid[c] + NADH[c] + H+[c]	1.2.1.48	Fatty acid metabolism		0.999876															1.5.1.15m	0.992918	5,10-Methylenetetrahydrofolate[m] + NADP+[m] <=> 5,10-Methenyltetrahydrofolate[m] + NADPH[m]	One carbon pool by folate		2.3.1.16c	1.00002	3=keto=Octanoyl=CoA + CoA => Acetyl=CoA + Hexanoyl=CoA	Fatty acid degradation
Hexacosanoyl-CoA[p] + Oxygen[p] => trans-Hexacosa-2-enoyl-CoA[p] + H2O2[p]	1.3.3.6	Fatty acid metabolism		0.999876															1.5.1.20c	5.77377e-25	5,10-Methylenetetrahydrofolate[c] + NADPH[c] + H+[c] => 5-Methyltetrahydrofolate[c] + NADP+[c]	One carbon pool by folate		6.3.2.17c	1.00002	Tetrahydrofolate + ATP + L=Glutamate <=> ADP + Orthophosphate + Tetrahydrofolyl=[Glu](n)	Folate metabolism
Tetracosanoyl-CoA[p] + Oxygen[p] => trans-Tetracosa-2-enoyl-CoA[p] + H2O2[p]	1.3.3.6	Fatty acid metabolism		0.999876															1.5.1.6c	0.999962	10-Formyltetrahydrofolate[c] + NADP+[c] + H2O[c] => Tetrahydrofolate[c] + CO2[c] + NADPH[c] + H+[c]	One carbon pool by folate		6.3.3.2m	1.00002	ATPM + 10=FormyltetrahydrofolateM => ADPM + OrthophosphateM + 5=MethyltetrahydrofolateM	Folate metabolism
Docosanoyl-CoA[p] + Oxygen[p] => trans-Docosa-2-enoyl-CoA[p] + H2O2[p]	1.3.3.6	Fatty acid metabolism		0.999876															1.5.1.6m	0.999962	10-Formyltetrahydrofolate[m] + NADP+[m] + H2O[m] => Tetrahydrofolate[m] + CO2[m] + NADPH[m] + H+[m]	One carbon pool by folate		2.7.1.105c	1.00002	ATP + beta=D=Fructose_6=phosphate => ADP + D=Fructose_2,6=bisphosphate	Fructose and mannose metabolism
Eicosanoyl-CoA[p] + Oxygen[p] => trans-Eicosa-2-enoyl-CoA[p] + H2O2[p]	1.3.3.6	Fatty acid metabolism		0.999876															2.1.2.1c	0.997915	5,10-Methylenetetrahydrofolate[c] + Glycine[c] + H2O[c] <=> Tetrahydrofolate[c] + L-Serine[c]	One carbon pool by folate		2.7.1.56c	1.00002	D=Fructose_1=phosphate + ATP => beta=D=Fructose_1,6=bisphosphate + ADP	Fructose and mannose metabolism
Stearoyl-CoA[p] + Oxygen[p] => trans-Octadec-2-enoyl-CoA[p] + H2O2[p]	1.3.3.6	Fatty acid metabolism		0.999876															2.1.2.1m	0.993853	5,10-Methylenetetrahydrofolate[m] + Glycine[m] + H2O[m] <=> Tetrahydrofolate[m] + L-Serine[m]	One carbon pool by folate		3.1.3.46c	1.00002	D=Fructose_2,6=bisphosphate => beta=D=Fructose_6=phosphate + Orthophosphate	Fructose and mannose metabolism
Palmitoyl-CoA[p] + Oxygen[p] => trans-Hexadec-2-enoyl-CoA[p] + H2O2[p]	1.3.3.6	Fatty acid metabolism		0.999876															2.1.2.10c	0.999962	5,10-Methenyltetrahydrofolate[c] + H2O[c] => 5-Formyltetrahydrofolate[c]	One carbon pool by folate		2.7.1.6c	1.00002	D=Galactose + ATP => D=Galactose_1=phosphate + ADP	Galactose metabolism
Tetradecanoyl-CoA[p] + Oxygen[p] => trans-Tetradec-2-enoyl-CoA[p] + H2O2[p]	1.3.3.6	Fatty acid metabolism		0.999876															2.1.2.10m	0.999962	5,10-Methenyltetrahydrofolate[m] + H2O[m] => 5-Formyltetrahydrofolate[m]	One carbon pool by folate		3.2.1.20c	1.00002	D=Galalpha1=6D=Glucose => D=Galactose + alpha=D=Glucose	Galactose metabolism
Dodecanoyl-CoA[p] + Oxygen[p] => 2-trans-Dodecenoyl-CoA[p] + H2O2[p]	1.3.3.6	Fatty acid metabolism		0.999876															6.3.3.2c	0.999962	ATP[c] + 5-Formyltetrahydrofolate[c] + H+[c] => ADP[c] + Orthophosphate[c] + 5,10-Methenyltetrahydrofolate[c]	One carbon pool by folate		3.2.1.20c	1.00002	Maltose => 2.000000 alpha=D=Glucose	Galactose metabolism
Decanoyl-CoA[p] + Oxygen[p] => trans-Dec-2-enoyl-CoA[p] + H2O2[p]	1.3.3.6	Fatty acid metabolism		0.999876															6.3.3.2m	0.999962	ATP[m] + 5-Formyltetrahydrofolate[m] + H+[m] => ADP[m] + Orthophosphate[m] + 5,10-Methenyltetrahydrofolate[m]	One carbon pool by folate		3.2.1.22c	1.00002	1=alpha=D=Galactosyl=myo=inositol <=> myo=Inositol + D=Galactose	Galactose metabolism
Octanoyl-CoA[p] + Oxygen[p] => trans-Oct-2-enoyl-CoA[p] + H2O2[p]	1.3.3.6	Fatty acid metabolism		0.999876															6.3.4.3c	0	Tetrahydrofolate[c] + Formate[c] + ATP[c] => ADP[c] + Orthophosphate[c] + 10-Formyltetrahydrofolate[c]	One carbon pool by folate		3.2.1.22c	1.00002	alpha=D=Fucoside => alpha=D=Glucose + D=Galactose	Galactose metabolism
Hexanoyl-CoA[p] + Oxygen[p] => trans-Hex-2-enoyl-CoA[p] + H2O2[p]	1.3.3.6	Fatty acid metabolism		0.999876															3.2.1.24c	0.999962	G00309[c] + H2O[c] <=> G00319[c] + D-Mannose[c]	Other glycan degradation		3.2.1.22c	1.00002	Epimelibiose <=> alpha=D=Mannose + D=Galactose	Galactose metabolism
Butanoyl-CoA[p] + Oxygen[p] => Crotonoyl-CoA[p] + H2O2[p]	1.3.3.6	Fatty acid metabolism		0.999876															m	-1.69499e-14	Ubiquinol[m] + 2 Ferricytochrome c[m] + 2 H+[m] => Ubiquinone[m] + 2 Ferrocytochrome c[m] + 2 H+[c]	Oxidative phosphorylation		3.2.1.22c	1.00002	Galactosylglycerol <=> Glycerol + D=Galactose	Galactose metabolism
CoA[p] + 3-Oxohexacosanoyl-CoA[p] => Tetracosanoyl-CoA[p] + Acetyl-CoA[p]	2.3.1.16	Fatty acid metabolism		0.999876															m	9.63034e-14	Oxygen[m] + 4 Ferrocytochrome c[m] + 8 H+[m] => 4 Ferricytochrome c[m] + 2 H2O[m] + 4 H+[c]	Oxidative phosphorylation		3.2.1.22c	1.00002	Melibiitol <=> D=Sorbitol + D=Galactose	Galactose metabolism
CoA[p] + 3-Oxotetracosanoyl-CoA[p] => Docosanoyl-CoA[p] + Acetyl-CoA[p]	2.3.1.16	Fatty acid metabolism		0.999876															m	0.451585	ADP[m] + Orthophosphate[m] + 2 H+[c] => ATP[m] + H2O[m] + 3 H+[m]	Oxidative phosphorylation		3.2.1.22c	1.00002	Melibiose => alpha=D=Glucose + D=Galactose	Galactose metabolism
CoA[p] + 3-Oxodocosanoyl-CoA[p] => Eicosanoyl-CoA[p] + Acetyl-CoA[p]	2.3.1.16	Fatty acid metabolism		0.999876															m	0.999962	NADH[m] + 1 H+[m] + Ubiquinone[m] => NAD+[m] + Ubiquinol[m] + 0 H+[c]	Oxidative phosphorylation		3.2.1.22c	1.00002	Raffinose => D=Galactose + Sucrose	Galactose metabolism
CoA[p] + 3-Oxoeicosanoyl-CoA[p] => Stearoyl-CoA[p] + Acetyl-CoA[p]	2.3.1.16	Fatty acid metabolism		0.999876															1.3.5.1m	0.771071	FADH2[m] + Ubiquinone[m] => FAD[m] + Ubiquinol[m]	Oxidative phosphorylation		5.1.3.2c	1.00002	UDP=D=galactose <=> UDPglucose	Galactose metabolism
CoA[p] + 3-Oxooctadecanoyl-CoA[p] => Palmitoyl-CoA[p] + Acetyl-CoA[p]	2.3.1.16	Fatty acid metabolism		0.999876															1.3.99.1m	0.97548	Succinate[m] + FAD[m] <=> FADH2[m] + Fumarate[m]	Oxidative phosphorylation		2.3.1.4c	1.00002	Acetyl=CoA + D=Glucosamine_6=phosphate <=> CoA + N=Acetyl=D=glucosamine_6=phosphate	Glutamate metabolism (aminosugars metabolism)
CoA[p] + 3-Oxotetradecanoyl-CoA[p] => Dodecanoyl-CoA[p] + Acetyl-CoA[p]	2.3.1.16	Fatty acid metabolism		0.999876															3.6.-c	0.999962	ATP[c] + H2O[c] => ADP[c] + Orthophosphate[c]	Oxidative phosphorylation		2.4.1.16c	1.00002	UDP=N=acetyl=D=galactosamine => Chitin + UDP	Glutamate metabolism (aminosugars metabolism)
CoA[p] + 3-Oxododecanoyl-CoA[p] => Decanoyl-CoA[p] + Acetyl-CoA[p]	2.3.1.16	Fatty acid metabolism		0.999876															3.6.-m	0.999962	ATP[m] + H2O[m] => ADP[m] + Orthophosphate[m]	Oxidative phosphorylation		2.7.7.23c	1.00002	UTP + N=Acetyl=D=glucosamine_1=phosphate <=> UDP=N=acetyl=D=galactosamine + Pyrophosphate	Glutamate metabolism (aminosugars metabolism)
CoA[p] + 3-Oxodecanoyl-CoA[p] => Octanoyl-CoA[p] + Acetyl-CoA[p]	2.3.1.16	Fatty acid metabolism		0.999876															3.6.1.1m	0.999962	Diphosphate[m] + H2O[m] => 2 Orthophosphate[m] + H+[m]	Oxidative phosphorylation		5.4.2.3c	1.00002	D=Glucosamine_6=phosphate <=> D=Glucosamine_1=phosphate	Glutamate metabolism (aminosugars metabolism)
CoA[p] + 3-Oxooctanoyl-CoA[p] => Hexanoyl-CoA[p] + Acetyl-CoA[p]	2.3.1.16	Fatty acid metabolism		0.999876															1.1.1.169c	0.999962	2-Dehydropantoate[c] + NADPH[c] + H+[c] => (R)-Pantoate[c] + NADP+[c]	Pantothenate and CoA biosynthesis		5.4.2.3c	1.00002	N=Acetyl=D=glucosamine_1=phosphate <=> N=Acetyl=D=glucosamine_6=phosphate	Glutamate metabolism (aminosugars metabolism)
CoA[p] + 3-Oxohexanoyl-CoA[p] => Acetyl-CoA[p] + Butanoyl-CoA[p]	2.3.1.16	Fatty acid metabolism		0.999876															1.1.1.86m	0.999962	2-Acetolactate[m] + NADPH[m] + H+[m] => 2,3-Dihydroxy-3-methylbutanoate[m] + NADP+[m]	Pantothenate and CoA biosynthesis		2.3.2.2c	1.00002	Glutathione + L=Alanine => Cys=Gly + R=S=Alanylglycine	Glutathione metabolism
CoA[p] + 3-Oxopalmitoyl-CoA[p] => Tetradecanoyl-CoA[p] + Acetyl-CoA[p]	2.3.1.16	Fatty acid metabolism		0.999876															2.1.2.11c	0.999962	5,10-Methylenetetrahydrofolate[c] + 3-Methyl-2-oxobutanoic acid[c] + H2O[c] => Tetrahydrofolate[c] + 2-Dehydropantoate[c]	Pantothenate and CoA biosynthesis		6.3.2.2c	1.00002	L=Cysteine + L=Glutamate + ATP => gamma=L=Glutamyl=L=cysteine + Orthophosphate + ADP	Glutathione metabolism
L-Aspartate[p] + 2-Oxoglutarate[p] => Oxaloacetate[p] + L-Glutamate[p]	2.6.1.1	Fatty acid metabolism		0.999876															2.7.1.24c	0.999962	ATP[c] + Dephospho-CoA[c] => ADP[c] + CoA[c]	Pantothenate and CoA biosynthesis		6.3.2.3c	1.00002	Glycine + gamma=L=Glutamyl=L=cysteine + ATP => Glutathione + Orthophosphate + ADP	Glutathione metabolism
trans-Hexacosa-2-enoyl-CoA[p] + H2O[p] => (S)-3-Hydroxyhexacosanoyl-CoA[p]	4.2.1.17	Fatty acid metabolism		0.999876															2.7.1.33c	0.999962	ATP[c] + Pantothenate[c] => ADP[c] + D-4'-Phosphopantothenate[c]	Pantothenate and CoA biosynthesis		2.7.1.29c	1.00002	Glycerone + ATP => Glycerone_phosphate + ADP	Glycerol metabolism (glycerolipid metabolism)
trans-Tetracosa-2-enoyl-CoA[p] + H2O[p] => (S)-3-Hydroxytetracosanoyl-CoA[p]	4.2.1.17	Fatty acid metabolism		0.999876															2.7.8.7c	0.999962	CoA[c] + Apo-[acyl-carrier-protein][c] => Adenosine 3',5'-bisphosphate[c] + Acyl-carrier protein[c]	Pantothenate and CoA biosynthesis		3.1.1.3c	1.00002	Triacylglycerol => Diacylglycerol + Acyl_acids	Glycerol metabolism (glycerolipid metabolism)
trans-Docosa-2-enoyl-CoA[p] + H2O[p] => (S)-3-Hydroxydocosanoyl-CoA[p]	4.2.1.17	Fatty acid metabolism		0.999876															3.1.4.14c	0.999962	Acyl-carrier protein[c] + H2O[c] => Pantetheine 4'-phosphate[c] + Apo-[acyl-carrier-protein][c]	Pantothenate and CoA biosynthesis		m	1.00002	Glycerone_phosphateM => Glycerone_phosphate	Glycerol phosphate shuttle
trans-Eicosa-2-enoyl-CoA[p] + H2O[p] => (S)-3-Hydroxyeicosanoyl-CoA[p]	4.2.1.17	Fatty acid metabolism		0.999876															3.6.1.9c	0.999962	ATP[c] + Pantetheine 4'-phosphate[c] => Diphosphate[c] + Dephospho-CoA[c]	Pantothenate and CoA biosynthesis		m	1.00002	sn=Glycerol_3=phosphate => sn=Glycerol_3=phosphateM	Glycerol phosphate shuttle
trans-Octadec-2-enoyl-CoA[p] + H2O[p] => (S)-3-Hydroxyoctadecanoyl-CoA[p]	4.2.1.17	Fatty acid metabolism		0.999876															4.1.1.36c	0.999962	(R)-4'-Phosphopantothenoyl-L-cysteine[c] => Pantetheine 4'-phosphate[c] + CO2[c]	Pantothenate and CoA biosynthesis		1.4.4.2m	1.00002	GlycineM + LipoamideM <=> S=AminomethyldihydrolipoylproteinM + CO2M	Glycine, serine, and threonine metabolism
trans-Hexadec-2-enoyl-CoA[p] + H2O[p] => (S)-3-Hydroxyhexadecanoyl-CoA[p]	4.2.1.17	Fatty acid metabolism		0.999876															4.2.1.9m	0.999962	2,3-Dihydroxy-3-methylbutanoate[m] => 3-Methyl-2-oxobutanoic acid[m] + H2O[m]	Pantothenate and CoA biosynthesis		4.3.1.19c	1.00002	L=Threonine => NH3 + 2=Oxobutanoate	Glycine, serine, and threonine metabolism
trans-Tetradec-2-enoyl-CoA[p] + H2O[p] => (S)-3-Hydroxytetradecanoyl-CoA[p]	4.2.1.17	Fatty acid metabolism		0.999876															6.3.2.5c	0.999962	ATP[c] + D-4'-Phosphopantothenate[c] + L-Cysteine[c] => AMP[c] + Diphosphate[c] + (R)-4'-Phosphopantothenoyl-L-cysteine[c]	Pantothenate and CoA biosynthesis		2.7.1.1c	1.00002	ATP + D=Fructose => ADP + beta=D=Fructose_6=phosphate	Glycolysis / Gluconeogenesis
2-trans-Dodecenoyl-CoA[p] + H2O[p] => (S)-3-Hydroxydodecanoyl-CoA[p]	4.2.1.17	Fatty acid metabolism		0.999876															1.1.1.21c	0.999962	NADPH[c] + H+[c] + D-Xylose[c] => NADP+[c] + Xylitol[c]	Pentose and glucuronate interconversions		2.7.1.1c	1.00002	beta=D=Glucose + ATP => alpha=D=Glucose_6=phosphate + ADP	Glycolysis / Gluconeogenesis
trans-Dec-2-enoyl-CoA[p] + H2O[p] => (S)-Hydroxydecanoyl-CoA[p]	4.2.1.17	Fatty acid metabolism		0.999876															1.1.1.21c	0.999962	NADH[c] + H+[c] + D-Xylose[c] => NAD+[c] + Xylitol[c]	Pentose and glucuronate interconversions		2.7.1.11c	1.00002	ATP + D=Tagatose_6=phosphate => ADP + D=Tagatose_1,6=bisphosphate	Glycolysis / Gluconeogenesis
trans-Oct-2-enoyl-CoA[p] + H2O[p] => (S)-Hydroxyoctanoyl-CoA[p]	4.2.1.17	Fatty acid metabolism		0.999876															1.1.1.21c	0.999962	L-Arabitol[c] + NAD+[c] <=> L-Arabinose[c] + NADH[c] + H+[c]	Pentose and glucuronate interconversions		2.7.1.11c	1.00002	ATP + Sedoheptulose_7=phosphate => ADP + Sedoheptulose_1,7=bisphosphate	Glycolysis / Gluconeogenesis
trans-Hex-2-enoyl-CoA[p] + H2O[p] => (S)-Hydroxyhexanoyl-CoA[p]	4.2.1.17	Fatty acid metabolism		0.999876															1.1.1.56c	0.999962	NAD+[c] + Ribitol[c] <=> NADH[c] + H+[c] + D-Ribulose[c]	Pentose and glucuronate interconversions		2.7.1.2c	1.00002	alpha=D=Mannose + ATP => D=Mannose_6=phosphate + ADP	Glycolysis / Gluconeogenesis
Crotonoyl-CoA[p] + H2O[p] => (S)-3-Hydroxybutanoyl-CoA[p]	4.2.1.17	Fatty acid metabolism		0.999876															1.1.1.9c	0.999962	NAD+[c] + Xylitol[c] => NADH[c] + H+[c] + D-Xylulose[c]	Pentose and glucuronate interconversions		2.7.1.2c	1.00002	beta=D=Glucose + ATP => beta=D=Glucose_6=phosphate + ADP	Glycolysis / Gluconeogenesis
Dihydrokaempferol[c] + NADPH[c] + H+[c] => cis-3,4-Leucopelargonidin[c] + NADP+[c]	1.1.1.219	Flavonoid biosynthesis		0.999876															2.7.1.16c	0.999962	ATP[c] + D-Ribulose[c] => ADP[c] + D-Ribulose 5-phosphate[c]	Pentose and glucuronate interconversions		5.4.2.1c	1.00002	3=Phospho=D=glyceroyl_phosphate <=> 2,3=Bisphospho=D=glycerate	Glycolysis / Gluconeogenesis
Naringenin[c] + 2-Oxoglutarate[c] + Oxygen[c] => Dihydrokaempferol[c] + Succinate[c] + CO2[c]	1.14.11.9	Flavonoid biosynthesis		0.999876															2.7.1.17c	0.999962	ATP[c] + D-Xylulose[c] => ADP[c] + D-Xylulose 5-phosphate[c]	Pentose and glucuronate interconversions		2.4.1.131c	1.00002	beta=D=Mannosyldiacetylchitobiosyldiphosphodolichol + 2.000000 GDPmannose => 2.000000 GDP + "(""alpha""=D=mannosyl)(,2)=""beta""=D=mannosyl=diacetylchitobiosyldiphosphod_olichol"	Glycoprotein metabolism
3-Oxo-5alpha-steroid[c] + NAD+[c] <=> 3-Oxo-delta4-steroid[c] + Reduced acceptor[c] + NADH[c]	1.3.99.5	General reaction		0.999876															5.3.1.4c	0.999962	L-Arabinose[c] <=> L-Ribulose[c]	Pentose and glucuronate interconversions		2.7.1.108c	1.00002	CTP + Dolichol => CDP + Dolichyl_phosphate	Glycoprotein metabolism
UDP-glucose[c] + Sterol[c] <=> UDP[c] + Sterol 3-beta-D-glucoside[c]	2.4.1.173	general reaction		0.999876															1.1.1.44c	-1.67726e-13	6-Phospho-D-gluconate[c] + NADP+[c] => D-Ribulose 5-phosphate[c] + CO2[c] + NADPH[c] + H+[c]	Pentose phosphate pathway		3.1.2.6m	1.00002	(R)=S=LactoylglutathioneM => GlutathioneM + (R)=LactateM	Glyoxalate and dicarboxylate metabolism
Enzyme N6-(dihydrolipoyl)lysine[m] + NAD+[m] <=> Enzyme N6-(lipoyl)lysine[m] + NADH[m] + H+[m]	1.8.1.4	general reaction		0.999876															1.1.1.47c	0.999962	beta-D-Glucose[c] + NADP+[c] => D-Glucono-1,5-lactone[c] + NADPH[c] + H+[c]	Pentose phosphate pathway		3.1.2.6c	1.00002	(R)=S=Lactoylglutathione => Glutathione + (R)=Lactate	Glyoxalate and dicarboxylate metabolism
Isocitrate[c] + NADP+[c] => 2-Oxoglutarate[c] + CO2[c] + NADPH[c] + H+[c]	1.1.1.42	Glutathione metabolism		0.999876															1.1.1.49c	0.997302	alpha-D-Glucose 6-phosphate[c] + NADP+[c] => D-Glucono-1,5-lactone 6-phosphate[c] + NADPH[c] + H+[c]	Pentose phosphate pathway		4.4.1.5c	1.00002	Glutathione + Methylglyoxal <=> (R)=S=Lactoylglutathione	Glyoxalate and dicarboxylate metabolism
Tryparedoxin[c] + ROOH[c] => Tryparedoxin disulfide[c] + H2O[c] + ROH[c]	1.11.1.15	Glutathione metabolism		0.999876															2.2.1.1c	0	Sedoheptulose 7-phosphate[c] + D-Glyceraldehyde 3-phosphate[c] <=> D-Ribose 5-phosphate[c] + D-Xylulose 5-phosphate[c]	Pentose phosphate pathway		2.1.1.-c	1.00002	2=Nonaprenyl=6=hydroxyphenol + S=Adenosyl=L=methionine => 2=Nonaprenyl=6=methoxyphenol + S=Adenosyl=L=homocysteine	Histidine biosynthesis
Trypanothione[c] + ROOH[c] => Trypanothione disulfide[c] + H2O[c] + ROH[c]	1.11.1.15	Glutathione metabolism		0.999876															2.2.1.1c	0.999759	beta-D-Fructose 6-phosphate[c] + D-Glyceraldehyde 3-phosphate[c] <=> D-Erythrose 4-phosphate[c] + D-Xylulose 5-phosphate[c]	Pentose phosphate pathway		2.1.1.-c	1.00002	S=Adenosyl=L=methionine + L=Histidine => S=Adenosyl=L=homocysteine + N(pai)=Methyl=L=histidine	Histidine biosynthesis
H2O2[c] + 2 Glutathione[c] => Glutathione disulfide[c] + 2 H2O[c]	1.11.1.19	Glutathione metabolism		0.999876															2.2.1.2c	0	Sedoheptulose 7-phosphate[c] + D-Glyceraldehyde 3-phosphate[c] <=> D-Erythrose 4-phosphate[c] + beta-D-Fructose 6-phosphate[c]	Pentose phosphate pathway		3.5.2.5c	1.00002	Allantoin <=> Allantoate	Histidine biosynthesis
Ribonucleoside diphosphate[c] + Tryparedoxin[c] => 2'-Deoxyribonucleoside diphosphate[c] + Tryparedoxin disulfide[c] + H2O[c]	1.17.4.1	Glutathione metabolism		0.999876															2.7.1.12c	0.999962	ATP[c] + D-Gluconic acid[c] => ADP[c] + 6-Phospho-D-gluconate[c]	Pentose phosphate pathway		3.5.3.19c	1.00002	(=)=Ureidoglycolate <=> Glyoxylate + 2.000000 NH3 + CO2	Histidine biosynthesis
Trypanothione disulfide[c] + NADPH[c] + H+[c] => Trypanothione[c] + NADP+[c]	1.8.1.12	Glutathione metabolism		0.999876															2.7.1.15c	0.999962	ATP[c] + D-Ribose[c] => ADP[c] + D-Ribose 5-phosphate[c]	Pentose phosphate pathway		3.5.3.4c	1.00002	Allantoate <=> (=)=Ureidoglycolate + Urea	Histidine biosynthesis
Glutathione disulfide[m] + NADPH[m] + H+[m] => 2 Glutathione[m] + NADP+[m]	1.8.1.7	Glutathione metabolism		0.999876															2.7.6.1c	4.13196e-13	ATP[c] + D-Ribose 5-phosphate[c] <=> AMP[c] + 5-Phospho-alpha-D-ribose 1-diphosphate[c]	Pentose phosphate pathway		m	1.00002	OxaloglutarateM <=> CO2M + 2=OxoadipateM	Lysine metabolism
Glutathione disulfide[c] + NADPH[c] + H+[c] => 2 Glutathione[c] + NADP+[c]	1.8.1.7	Glutathione metabolism		0.999876															3.1.1.17c	0.999962	D-Glucono-1,5-lactone[c] + H2O[c] => D-Gluconic acid[c]	Pentose phosphate pathway		1.1.1.14c	1.00002	D=Sorbitol + NAD+ => D=Fructose + NADH	Metabolism of other sugars
Glutathione[c] + H2O[c] => Cys-Gly[c] + L-Glutamate[c]	2.3.2.2	Glutathione metabolism		0.999876															3.1.1.31c	0.997302	D-Glucono-1,5-lactone 6-phosphate[c] + H2O[c] => 6-Phospho-D-gluconate[c]	Pentose phosphate pathway		1.1.1.17c	1.00002	D=Mannitol_1=phosphate + NAD+ <=> beta=D=Fructose_6=phosphate + NADH	Metabolism of other sugars
(5-L-Glutamyl)-peptide[c] + Amino acid[c] <=> Peptide[c] + 5-L-Glutamyl amino acid[c]	2.3.2.2	Glutathione metabolism		0.999876															5.1.3.1c	0.999962	D-Ribulose 5-phosphate[c] => D-Xylulose 5-phosphate[c]	Pentose phosphate pathway		2.7.1.17c	1.00002	D=Xylulose + ATP => D=Xylulose_5=phosphate + ADP	Metabolism of other sugars
gamma-L-Glutamyl-L-cysteine[c] <=> 5-Oxoproline[c] + L-Cysteine[c]	2.3.2.4	Glutathione metabolism		0.999876															5.3.1.6c	2.27532e-12	D-Ribose 5-phosphate[c] <=> D-Ribulose 5-phosphate[c]	Pentose phosphate pathway		3.2.1.26e	1.00002	SUCxt => GLCxt + FRUxt	Metabolism of other sugars
S-Adenosylmethioninamine[c] + Cadaverine[c] => 5'-Methylthioadenosine[c] + Aminopropylcadaverine[c]	2.5.1.16	Glutathione metabolism		0.999876															5.4.2.2c	-1.45455e-13	alpha-D-Ribose 1-phosphate[c] <=> D-Ribose 5-phosphate[c]	Pentose phosphate pathway		2.1.1.14c	1.00002	Homocysteine + 5=Methyltetrahydropteroyltri=L=glutamate => Tetrahydropteroyltri=L=glutamate + L=Methionine	Methionine metabolism
Cys-Gly[c] + H2O[c] => L-Cysteine[c] + Glycine[c]	3.4.11.1	Glutathione metabolism		0.999876															p	0.993295	Formaldehyde[p] => Formaldehyde[c]	Peroxisomal transport		2.1.1.98c	1.00002	S=Adenosyl=L=methionine + 2=(3=Carboxy=3=aminopropyl)=L=histidine => S=Adenosyl=L=homocysteine + 2=[3=Carboxy=3=(methylammonio)propyl]=L=histidine	Methionine metabolism
ATP[c] + 5-Oxoproline[c] + 2 H2O[c] => ADP[c] + Orthophosphate[c] + L-Glutamate[c]	3.5.2.9	Glutathione metabolism		0.999876															p	0.999962	ADP[p] + ATP[c] + H+[p] <=> ADP[c] + ATP[p] + H+[c]	Peroxisomal transport		2.5.1.48c	1.00002	O=Succinyl=L=homoserine <=> Succinate + 2=Oxobutanoate + NH3	Methionine metabolism
ATP[c] + L-Glutamate[c] + L-Cysteine[c] => ADP[c] + Orthophosphate[c] + gamma-L-Glutamyl-L-cysteine[c]	6.3.2.2	Glutathione metabolism		0.999876															p	0.999962	AMP[p] + ATP[c] + H+[p] <=> AMP[c] + ATP[p] + H+[c]	Peroxisomal transport		2.5.1.49c	1.00002	O=Acetyl=L=homoserine + Methanethiol => L=Methionine + Acetate	Methionine metabolism
ATP[c] + gamma-L-Glutamyl-L-cysteine[c] + Glycine[c] => ADP[c] + Orthophosphate[c] + Glutathione[c]	6.3.2.3	Glutathione metabolism		0.999876															p	0.993295	D-Xylulose 5-phosphate[c] <=> D-Xylulose 5-phosphate[p]	Peroxisomal transport		4.4.1.1c	1.00002	L=Cystathionine => L=Cysteine + NH3 + 2=Oxobutanoate	Methionine metabolism
G00144[c] + Palmitoyl-CoA[c] <=> G00145[c] + CoA[c]	2.3.-.-	Glycan biosynthesis		0.999876															p	0.993295	Glycerone[p] <=> Glycerone[c]	Peroxisomal transport		2.4.2.11c	1.00002	Nicotinate + 5=Phospho=alpha=D=ribose_1=diphosphate => Nicotinate_D=ribonucleotide + Pyrophosphate	NAD biosynthesis
D-Glyceraldehyde[c] + NADPH[c] + H+[c] => Glycerol[c] + NADP+[c]	1.1.1.2	Glycerolipid metabolism		0.999876															p	0.993295	D-Glyceraldehyde 3-phosphate[p] <=> D-Glyceraldehyde 3-phosphate[c]	Peroxisomal transport		3.2.2.5c	1.00002	NAD+ => Nicotinamide + ADPribose	NAD biosynthesis
Glycerol[c] + NAD+[c] <=> D-Glyceraldehyde[c] + NADH[c] + H+[c]	1.1.1.21	Glycerolipid metabolism		0.999876															p	0.999962	H2O[p] <=> H2O[c]	Peroxisomal Transport		3.5.1.19c	1.00002	Nicotinamide <=> Nicotinate + NH3	NAD biosynthesis
sn-Glycerol 3-phosphate[c] + 0.167 Palmitoyl-CoA[c] + 0.0305 Stearoyl-CoA[c] + 0.34150 (9Z)-Octadecenoyl-CoA[c] + 0.293 (9Z,12Z)-Octadecadienoyl-CoA[c] + 0.1265 (9Z,12Z,15Z)-Octadecatrienoyl-CoA[c] => 1-Acyl-sn-glycerol 3-phosphate[c] + CoA[c]	2.3.1.15	Glycerolipid metabolism		0.999876															p	0.999962	Diphosphate[p] <=> Diphosphate[c]	Peroxisomal transport		2.4.2.1m	1.00002	AdenosineM + OrthophosphateM <=> AdenineM + alpha=D=Ribose_1=phosphateM	Nicotinic acid synthesis from TRP
Phospholipids[c] + 1,2-Diacyl-sn-glycerol[c] => Lysophospholipid[c] + Triacylglycerol[c]	2.3.1.158	Glycerolipid metabolism		0.999876															p	0.999962	ATP[c] + Stearoyl-CoA[c] => ADP[c] + Orthophosphate[p] + Stearoyl-CoA[p]	Peroxisomal transport		2.4.2.1m	1.00002	GuanosineM + OrthophosphateM <=> GuanineM + alpha=D=Ribose_1=phosphateM	Nicotinic acid synthesis from TRP
1,2-Diacyl-sn-glycerol 3-phosphate[c] + 0.167 Palmitoyl-CoA[c] + 0.0305 Stearoyl-CoA[c] + 0.34150 (9Z)-Octadecenoyl-CoA[c] + 0.293 (9Z,12Z)-Octadecadienoyl-CoA[c] + 0.1265 (9Z,12Z,15Z)-Octadecatrienoyl-CoA[c] => CoA[c] + Triacylglycerol[c]	2.3.1.26	Glycerolipid metabolism		0.999876															p	0.999962	ATP[c] + Tetradecanoyl-CoA[c] => ADP[c] + Orthophosphate[c] + Tetradecanoyl-CoA[p]	Peroxisomal transport		2.4.2.11m	1.00002	NicotinateM + 5=Phospho=alpha=D=ribose_1=diphosphateM => Nicotinate_D=ribonucleotideM + PyrophosphateM	Nicotinic acid synthesis from TRP
1-Acyl-sn-glycerol 3-phosphate[c] + 0.167 Palmitoyl-CoA[c] + 0.0305 Stearoyl-CoA[c] + 0.34150 (9Z)-Octadecenoyl-CoA[c] + 0.293 (9Z,12Z)-Octadecadienoyl-CoA[c] + 0.1265 (9Z,12Z,15Z)-Octadecatrienoyl-CoA[c] => 1,2-Diacyl-sn-glycerol 3-phosphate[c] + CoA[c]	2.3.1.51	Glycerolipid metabolism		0.999876															p	0.999962	ATP[c] + Dodecanoyl-CoA[c] => ADP[c] + Orthophosphate[c] + Dodecanoyl-CoA[p]	Peroxisomal transport		2.7.7.1m	1.00002	NMNm + ATPM => NAD+M + PyrophosphateM	Nicotinic acid synthesis from TRP
ATP[c] + Glycerone[c] => ADP[c] + Glycerone phosphate[c]	2.7.1.29	Glycerolipid metabolism		0.999876															p	0.999962	Methanol[c] => Methanol[p]	Peroxisomal transport		3.2.2.5m	1.00002	NAD+M => NicotinamideM + ADPriboseM	Nicotinic acid synthesis from TRP
ATP[c] + Glycerol[c] => ADP[c] + sn-Glycerol 3-phosphate[c]	2.7.1.30	Glycerolipid metabolism		0.999876															p	0.999962	O-Acetylcarnitine[p] + Carnitine[c] <=> O-Acetylcarnitine[c] + Carnitine[p]	Peroxisomal transport		3.5.1.19m	1.00002	NicotinamideM <=> NicotinateM + NH3M	Nicotinic acid synthesis from TRP
Triacylglycerol[c] + H2O[c] => 1,2-Diacyl-sn-glycerol 3-phosphate[c] + 0.167 Hexadecanoic acid[c] + 0.0305 Octadecanoic acid[c] + 0.34150 (9Z)-Octadecenoic acid[c] + 0.293 (9Z,12Z)-Octadecadienoic acid[c] + 0.1265 (9Z,12Z,15Z)-Octadecatrienoic acid[c]	3.1.1.3	Glycerolipid metabolism		0.999876															p	0.999962	O-Octanoylcarnitine[p] + Carnitine[c] <=> O-Octanoylcarnitine[c] + Carnitine[p]	Peroxisomal transport		3.5.-.-c	1.00002	3=Indoleacetonitrile => Indoleacetate + NH3	Nitrogen metabolism
1,2-Diacyl-sn-glycerol 3-phosphate[c] + H2O[c] => 1-Acyl-sn-glycerol 3-phosphate[c] + 0.167 Hexadecanoic acid[c] + 0.0305 Octadecanoic acid[c] + 0.34150 (9Z)-Octadecenoic acid[c] + 0.293 (9Z,12Z)-Octadecadienoic acid[c] + 0.1265 (9Z,12Z,15Z)-Octadecatrienoic acid[c]	3.1.1.3	Glycerolipid metabolism		0.999876															p	0.999962	CoA[c] <=> CoA[p]	Peroxisomal transport		1.5.1.20m	1.00002	5,10=MethylenetetrahydrofolateM + NADPHM => NADP+M + 5=MethyltetrahydrofolateM	One carbon pool by folate
1-Acyl-sn-glycerol 3-phosphate[c] + H2O[c] => sn-Glycerol 3-phosphate[c] + 0.167 Hexadecanoic acid[c] + 0.0305 Octadecanoic acid[c] + 0.34150 (9Z)-Octadecenoic acid[c] + 0.293 (9Z,12Z)-Octadecadienoic acid[c] + 0.1265 (9Z,12Z,15Z)-Octadecatrienoic acid[c]	3.1.1.3	Glycerolipid metabolism		0.999876															p	0.999962	ATP[c] + Hexacosanoyl-CoA[c] => ADP[c] + Orthophosphate[c] + Hexacosanoyl-CoA[p]	Peroxisomal transport		1.5.1.5m	1.00002	5,10=MethylenetetrahydrofolateM + NADP+M <=> 5,10=MethenyltetrahydrofolateM + NADPHM	One carbon pool by folate
sn-Glycerol 3-phosphate[c] + H2O[c] => Glycerol[c] + Orthophosphate[c]	3.1.3.21	Glycerolipid metabolism		0.999876															p	0.999962	ATP[c] + (9Z)-Octadecenoyl-CoA[c] => ADP[c] + Orthophosphate[c] + (9Z)-Octadecenoyl-CoA[p]	Peroxisomal transport		3.5.4.9m	1.00002	5,10=MethenyltetrahydrofolateM <=> 10=FormyltetrahydrofolateM	One carbon pool by folate
Acylglycerone phosphate[c] + NADPH[c] + H+[c] => 1-Acyl-sn-glycerol 3-phosphate[c] + NADP+[c]	1.1.1.101	Glycerophospholipid metabolism		0.999876															p	0.999962	ATP[c] + Docosanoyl-CoA[c] => ADP[c] + Orthophosphate[c] + Docosanoyl-CoA[p]	Peroxisomal transport		6.3.4.3m	1.00002	TetrahydrofolateM + FormateM + ATPM => ADPM + OrthophosphateM + 10=FormyltetrahydrofolateM	One carbon pool by folate
Glycerone phosphate[c] + NADH[c] + H+[c] => sn-Glycerol 3-phosphate[c] + NAD+[c]	1.1.1.8	Glycerophospholipid metabolism		0.999876															p	0.999962	Crotonoyl-CoA[p] <=> Crotonoyl-CoA[c]	Peroxisomal transport		c	1.00002	0.000723 Acyl_acids + 0.001660 Phosphatidylcholine + 0.001656 1=Phosphatidyl=D=myo=inositol + 0.000302 Phosphatidylserine + 0.000083 Phosphatidylethanolamine + 0.003618 Triacylglycerol + 0.004632 Ergosterol=ester + 0.000167 Ergosta=5,7,22,24(28)=tetraenol + 0.000015 Zymosterol + 0.005155 Ergosterol + 0.000062 Episterol + 0.000068 Fecosterol + 0.000074 Lanosterol + 0.000046 4,4=Dimethylzymosterol …	Other
Glycerone phosphate[m] + NADH[m] + H+[m] => sn-Glycerol 3-phosphate[m] + NAD+[m]	1.1.1.8	Glycerophospholipid metabolism		0.999876															p	0.999962	ATP[c] + Palmitoyl-CoA[c] => ADP[c] + Orthophosphate[c] + Palmitoyl-CoA[p]	Peroxisomal transport		c	1.00002	0.252 L=Alanine + 0.098 L=Arginine + 0.153 L=Asparagine + 0.153 L=Aspartate + 0.044 L=Cysteine + 0.231 L=Glutamate + 0.231 L=Glutamine + 0.278 Glycine + 0.071 L=Histidine + 0.142 L=Isoleucine + 0.207 L=Leucine + 0.204 L=Lysine + 0.044 L=Methionine + 0.092 L=Phenylalanine + 0.118 L=Proline + 0.225 L=Serine + 0.160 L=Threonine + 0.028 L=Tryptophan + 0.068 L=Tyrosine + 0.186573 L=Valine + 0.040 AMP …	Other
sn-Glycerol 3-phosphate[m] + FAD[m] => Glycerone phosphate[m] + FADH2[m]	1.1.5.3	Glycerophospholipid metabolism		0.850084															p	0.999962	ATP[c] + Eicosanoyl-CoA[c] => ADP[c] + Orthophosphate[c] + Eicosanoyl-CoA[p]	Peroxisomal transport		c	1.00002	ADP + Orthophosphate => ATP	Other
S-Adenosyl-L-methionine[c] + Phosphatidylethanolamine[c] => S-Adenosyl-L-homocysteine[c] + Phosphatidyl-N-methylethanolamine[c]	2.1.1.17	Glycerophospholipid metabolism		-8.06181e-27															p	0.999962	Oxygen[c] <=> Oxygen[p]	Peroxisomal transport		c	1.00002	NAD+ => NADH	Other
S-Adenosyl-L-methionine[c] + Phosphatidyl-N-methylethanolamine[c] => S-Adenosyl-L-homocysteine[c] + Phosphatidyl-N-dimethylethanolamine[c]	2.1.1.71	Glycerophospholipid metabolism		-8.06181e-27															p	0.999962	L-Aspartate[c] + L-Glutamate[p] <=> L-Aspartate[p] + L-Glutamate[c]	Peroxisomal transport		c	1.00002	NADP+ => NADPH	Other
S-Adenosyl-L-methionine[c] + Phosphatidyl-N-dimethylethanolamine[c] => S-Adenosyl-L-homocysteine[c] + Phosphatidylcholine[c]	2.1.1.71	Glycerophospholipid metabolism		-8.06181e-27															p	0.999962	(S)-Malate[p] + 2-Oxoglutarate[c] <=> (S)-Malate[c] + 2-Oxoglutarate[p]	Peroxisomal transport		1.1.1.86m	1.00002	2=DehydropantoateM + NADPHM => NADP+M + (R)=PantoateM	Pantothenate and CoA metabolism
1-Acyl-sn-glycero-3-phosphoglycerol[c] + 0.167 Palmitoyl-CoA[c] + 0.0305 Stearoyl-CoA[c] + 0.34150 (9Z)-Octadecenoyl-CoA[c] + 0.293 (9Z,12Z)-Octadecadienoyl-CoA[c] + 0.1265 (9Z,12Z,15Z)-Octadecatrienoyl-CoA[c] <=> CoA[c] + Phosphatidylglycerol[c]	2.3.1.-	Glycerophospholipid metabolism		0.999876															p	0.999962	Succinate[p] <=> Succinate[c]	Peroxisomal transport		2.6.1.62c	1.00002	S=Adenosyl=L=methionine + 8=Amino=7=oxononanoate <=> S=Adenosyl=4=methylthio=2=oxobutanoate + 7,8=Diaminononanoate	Pantothenate and CoA metabolism
Monolysocardiolipin[c] + 0.167 Palmitoyl-CoA[c] + 0.0305 Stearoyl-CoA[c] + 0.34150 (9Z)-Octadecenoyl-CoA[c] + 0.293 (9Z,12Z)-Octadecadienoyl-CoA[c] + 0.1265 (9Z,12Z,15Z)-Octadecatrienoyl-CoA[c] => CoA[c] + Cardiolipin[c]	2.3.1.-	Glycerophospholipid metabolism		0.999876															p	0.999962	ATP[c] + (9Z,12Z)-Octadecadienoyl-CoA[c] => ADP[c] + Orthophosphate[c] + (9Z,12Z)-Octadecadienoyl-CoA[p]	Peroxisomal transport		2.8.1.6c	1.00002	Dethiobiotin + 2 NAD+ + Hydrogen_sulfide + ATP <=> Biotin + 2 NADH + AMP + Pyrophosphate	Pantothenate and CoA metabolism
1-Acyl-sn-glycero-3-phosphocholine[c] + 0.167 Palmitoyl-CoA[c] + 0.0305 Stearoyl-CoA[c] + 0.34150 (9Z)-Octadecenoyl-CoA[c] + 0.293 (9Z,12Z)-Octadecadienoyl-CoA[c] + 0.1265 (9Z,12Z,15Z)-Octadecatrienoyl-CoA[c] => CoA[c] + Phosphatidylcholine[c]	2.3.1.23	Glycerophospholipid metabolism		0.999876															p	0.999962	Citrate[c] <=> Citrate[p]	Peroxisomal Transport		6.3.3.3c	1.00002	CO2 + 7,8=Diaminononanoate + ATP <=> Dethiobiotin + Orthophosphate + ADP	Pantothenate and CoA metabolism
1-Acyl-sn-glycero-3-phosphoethanolamine[c] + 0.167 Palmitoyl-CoA[c] + 0.0305 Stearoyl-CoA[c] + 0.34150 (9Z)-Octadecenoyl-CoA[c] + 0.293 (9Z,12Z)-Octadecadienoyl-CoA[c] + 0.1265 (9Z,12Z,15Z)-Octadecatrienoyl-CoA[c] => Phosphatidylethanolamine[c] + CoA[c]	2.3.1.23	Glycerophospholipid metabolism		0.999876															p	0.999962	ATP[c] + (9Z,12Z,15Z)-Octadecatrienoyl-CoA[c] => ADP[c] + Orthophosphate[c] + (9Z,12Z,15Z)-Octadecatrienoyl-CoA[p]	Peroxisomal transport		2.7.1.15c	1.00002	Deoxyribose + ATP => 2=Deoxy=D=ribose_5=phosphate + ADP	Pentose phosphate pathway
Glycerone phosphate[c] + 0.167 Palmitoyl-CoA[c] + 0.0305 Stearoyl-CoA[c] + 0.34150 (9Z)-Octadecenoyl-CoA[c] + 0.293 (9Z,12Z)-Octadecadienoyl-CoA[c] + 0.1265 (9Z,12Z,15Z)-Octadecatrienoyl-CoA[c] => CoA[c] + Acylglycerone phosphate[c]	2.3.1.42	Glycerophospholipid metabolism		0.999876															p	0.999962	ATP[c] + Tetracosanoyl-CoA[c] => ADP[c] + Orthophosphate[c] + Tetracosanoyl-CoA[p]	Peroxisomal transport		1.13.11.5c	1.00002	Homogentisate + Oxygen => 4=Maleylacetoacetate	Phenylalanine, tyrosine, and tryptophan biosynthesis (aromatic amino acids)
ATP[c] + Choline[c] => ADP[c] + Choline phosphate[c]	2.7.1.32	Glycerophospholipid metabolism		0.995505															c	0.999962	Phenylacetic acid[c] => 4-Hydroxyphenylacetate[c]	Phenylalanine metabolism		1.3.11.27c	1.00002	3=(4=Hydroxyphenyl)pyruvate + Oxygen => Homogentisate + CO2	Phenylalanine, tyrosine, and tryptophan biosynthesis (aromatic amino acids)
ATP[c] + Ethanolamine[c] => ADP[c] + Ethanolamine phosphate[c]	2.7.1.82	Glycerophospholipid metabolism		0.999876															1.2.1.5 c	0.999962	Phenylacetaldehyde[c] + NAD+[c] + H2O[c] => Phenylacetic acid[c] + NADH[c] + H+[c]	Phenylalanine metabolism		1.5.3.11c	1.00002	N=Acetylputrescine + Oxygen => 4=Aminobutyraldehyde + 3=Aminopropanal + H2O2	Phenylalanine, tyrosine, and tryptophan biosynthesis (aromatic amino acids)
CTP[c] + Ethanolamine phosphate[c] => Diphosphate[c] + CDP-ethanolamine[c]	2.7.7.14	Glycerophospholipid metabolism		0.999876															4.1.1.43c	0.999962	Phenylpyruvate[c] => Phenylacetaldehyde[c] + CO2[c]	Phenylalanine metabolism		1.5.3.11c	1.00002	N1=Acetylspermidine + Oxygen => N=Acetylputrescine + 3=Aminopropanal + H2O2	Phenylalanine, tyrosine, and tryptophan biosynthesis (aromatic amino acids)
CTP[c] + Choline phosphate[c] => Diphosphate[c] + CDP-choline[c]	2.7.7.15	Glycerophospholipid metabolism		0.999876															1.1.1.25c	0	3-Dehydroshikimate[c] + NADPH[c] + H+[c] => Shikimate[c] + NADP+[c]	Phenylalanine, tyrosine and tryptophan biosynthesis		1.5.3.11c	1.00002	N1=Acetylspermine + Oxygen => N1=Acetylspermidine + 3=Aminopropanal + H2O2	Phenylalanine, tyrosine, and tryptophan biosynthesis (aromatic amino acids)
CTP[c] + 1,2-Diacyl-sn-glycerol 3-phosphate[c] <=> Diphosphate[c] + CDP-diacylglycerol[c]	2.7.7.41	Glycerophospholipid metabolism		0															1.3.1.13c	0	Prephenate[c] + NADP+[c] => 3-(4-Hydroxyphenyl)pyruvate[c] + CO2[c] + NADPH[c] + H+[c]	Phenylalanine, tyrosine and tryptophan biosynthesis		2.6.1.29c	1.00002	Spermidine + Acetyl=CoA => N1=Acetylspermidine + CoA	Phenylalanine, tyrosine, and tryptophan biosynthesis (aromatic amino acids)
Phosphatidylglycerol[c] + CDP-diacylglycerol[c] => Cardiolipin[c] + CMP[c]	2.7.8.-	Glycerophospholipid metabolism		0															2.4.2.18c	0	Anthranilate[c] + 5-Phospho-alpha-D-ribose 1-diphosphate[c] => N-(5-Phospho-D-ribosyl)anthranilate[c] + Diphosphate[c]	Phenylalanine, tyrosine and tryptophan biosynthesis		2.6.1.29c	1.00002	Spermine + Acetyl=CoA => N1=Acetylspermine + CoA	Phenylalanine, tyrosine, and tryptophan biosynthesis (aromatic amino acids)
CDP-ethanolamine[c] + 1,2-Diacyl-sn-glycerol[c] => CMP[c] + Phosphatidylethanolamine[c]	2.7.8.1	Glycerophospholipid metabolism		0.999876															2.5.1.19c	0	Phosphoenolpyruvate[c] + Shikimate 3-phosphate[c] => Orthophosphate[c] + 5-O-(1-Carboxyvinyl)-3-phosphoshikimate[c]	Phenylalanine, tyrosine and tryptophan biosynthesis		3.5.1.4c	1.00002	2=Phenylacetamide => Phenylacetic_acid + NH3	Phenylalanine, tyrosine, and tryptophan biosynthesis (aromatic amino acids)
CDP-choline[c] + 1,2-Diacyl-sn-glycerol[c] => CMP[c] + Phosphatidylcholine[c]	2.7.8.2	Glycerophospholipid metabolism		0.999876															2.5.1.54c	0	Phosphoenolpyruvate[c] + D-Erythrose 4-phosphate[c] + H2O[c] => 2-Dehydro-3-deoxy-D-arabino-heptonate 7-phosphate[c] + Orthophosphate[c]	Phenylalanine, tyrosine and tryptophan biosynthesis		3.5.1.4c	1.00002	Indole=3=acetamide => Indole=3=acetate + NH3	Phenylalanine, tyrosine, and tryptophan biosynthesis (aromatic amino acids)
CDP-diacylglycerol[c] + sn-Glycerol 3-phosphate[c] => CMP[c] + Phosphatidylglycerophosphate[c]	2.7.8.5	Glycerophospholipid metabolism		3.46173e-19															2.6.1.1c	0	Phenylpyruvate[c] + L-Glutamate[c] <=> L-Phenylalanine[c] + 2-Oxoglutarate[c]	Phenylalanine, tyrosine and tryptophan biosynthesis		3.7.1.2c	1.00002	4=Fumarylacetoacetate => Fumarate + Acetoacetate	Phenylalanine, tyrosine, and tryptophan biosynthesis (aromatic amino acids)
CDP-diacylglycerol[c] + L-Serine[c] <=> CMP[c] + Phosphatidylserine[c]	2.7.8.8	Glycerophospholipid metabolism		0															2.6.1.1c	0	3-(4-Hydroxyphenyl)pyruvate[c] + L-Glutamate[c] <=> L-Tyrosine[c] + 2-Oxoglutarate[c]	Phenylalanine, tyrosine and tryptophan biosynthesis		5.2.1.2c	1.00002	4=Maleylacetoacetate => 4=Fumarylacetoacetate	Phenylalanine, tyrosine, and tryptophan biosynthesis (aromatic amino acids)
Cardiolipin[c] + H2O[c] => Monolysocardiolipin[c] + 0.167 Hexadecanoic acid[c] + 0.0305 Octadecanoic acid[c] + 0.34150 (9Z)-Octadecenoic acid[c] + 0.293 (9Z,12Z)-Octadecadienoic acid[c] + 0.1265 (9Z,12Z,15Z)-Octadecatrienoic acid[c]	3.1.1.-	Glycerophospholipid metabolism		0.999876															2.7.1.71c	0	ATP[c] + Shikimate[c] => ADP[c] + Shikimate 3-phosphate[c]	Phenylalanine, tyrosine and tryptophan biosynthesis		2.7.1.150c	1.00002	1=Phosphatidyl=D=myo=inositol=3=phosphate + ATP => 1=Phosphatidyl=D=myo=inositol=3,5=bisphosphate + ADP	Phospholipid biosynthesis
Phosphatidylethanolamine[c] + H2O[c] => 1-Acyl-sn-glycero-3-phosphoethanolamine[c] + 0.167 Hexadecanoic acid[c] + 0.0305 Octadecanoic acid[c] + 0.34150 (9Z)-Octadecenoic acid[c] + 0.293 (9Z,12Z)-Octadecadienoic acid[c] + 0.1265 (9Z,12Z,15Z)-Octadecatrienoic acid[c]	3.1.1.4	Glycerophospholipid metabolism		0.999876															4.1.1.48c	0	1-(2-Carboxyphenylamino)-1-deoxy-D-ribulose 5-phosphate[c] => Indoleglycerol phosphate[c] + CO2[c] + H2O[c]	Phenylalanine, tyrosine and tryptophan biosynthesis		2.7.1.158c	1.00002	myo=Inositol + 6 ATP => IP6 + 6 ADP	Phospholipid biosynthesis
Phosphatidylcholine[c] + H2O[c] => 1-Acyl-sn-glycero-3-phosphocholine[c] + 0.167 Hexadecanoic acid[c] + 0.0305 Octadecanoic acid[c] + 0.34150 (9Z)-Octadecenoic acid[c] + 0.293 (9Z,12Z)-Octadecadienoic acid[c] + 0.1265 (9Z,12Z,15Z)-Octadecatrienoic acid[c]	3.1.1.5	Glycerophospholipid metabolism		0.997488															4.1.3.27c	0	Chorismate[c] + L-Glutamine[c] => Anthranilate[c] + Pyruvate[c] + L-Glutamate[c]	Phenylalanine, tyrosine and tryptophan biosynthesis		2.7.1.67c	1.00002	ATP + 1=Phosphatidyl=D=myo=inositol => ADP + 1=Phosphatidyl=D=myo=inositol=4=phosphate	Phospholipid biosynthesis
1-Acyl-sn-glycero-3-phosphocholine[c] + H2O[c] => sn-glycero-3-Phosphocholine[c] + 0.167 Hexadecanoic acid[c] + 0.0305 Octadecanoic acid[c] + 0.34150 (9Z)-Octadecenoic acid[c] + 0.293 (9Z,12Z)-Octadecadienoic acid[c] + 0.1265 (9Z,12Z,15Z)-Octadecatrienoic acid[c]	3.1.1.5	Glycerophospholipid metabolism		0.997488															4.2.1.10c	0	3-Dehydroquinate[c] => 3-Dehydroshikimate[c] + H2O[c]	Phenylalanine, tyrosine and tryptophan biosynthesis		2.7.1.68c	1.00002	1=Phosphatidyl=D=myo=inositol=4=phosphate + ATP => 1=Phosphatidyl=D=myo=inositol=4,5=bisphosphate + ADP	Phospholipid biosynthesis
1-Acyl-sn-glycero-3-phosphoethanolamine[c] + H2O[c] => sn-glycero-3-Phosphoethanolamine[c] + 0.167 Hexadecanoic acid[c] + 0.0305 Octadecanoic acid[c] + 0.34150 (9Z)-Octadecenoic acid[c] + 0.293 (9Z,12Z)-Octadecadienoic acid[c] + 0.1265 (9Z,12Z,15Z)-Octadecatrienoic acid[c]	3.1.1.5	Glycerophospholipid metabolism		0.999876															4.2.1.20c	0.999962	L-Serine[c] + Indoleglycerol phosphate[c] => L-Tryptophan[c] + D-Glyceraldehyde 3-phosphate[c] + H2O[c]	Phenylalanine, tyrosine and tryptophan biosynthesis		2.7.1.82c	1.00002	ATP + Ethanolamine => ADP + Ethanolamine_phosphate	Phospholipid biosynthesis
Phosphatidylglycerophosphate[c] + H2O[c] => Phosphatidylglycerol[c] + Orthophosphate[c]	3.1.3.27	Glycerophospholipid metabolism		3.46173e-19															4.2.1.51c	0	Prephenate[c] => Phenylpyruvate[c] + H2O[c] + CO2[c]	Phenylalanine, tyrosine and tryptophan biosynthesis		2.7.11.1c	1.00002	ATP + 1=Phosphatidyl=D=myo=inositol => ADP + 1=Phosphatidyl=D=myo=inositol=3=phosphate	Phospholipid biosynthesis
1,2-Diacyl-sn-glycerol 3-phosphate[c] + H2O[c] => 1,2-Diacyl-sn-glycerol[c] + Orthophosphate[c]	3.1.3.4	Glycerophospholipid metabolism		0.999876															4.2.3.4c	0	2-Dehydro-3-deoxy-D-arabino-heptonate 7-phosphate[c] => 3-Dehydroquinate[c] + Orthophosphate[c]	Phenylalanine, tyrosine and tryptophan biosynthesis		2.7.7.14c	1.00002	Ethanolamine_phosphate + CTP => CDPethanolamine + Pyrophosphate	Phospholipid biosynthesis
Phosphatidylglycerol[c] + H2O[c] => 1,2-Diacyl-sn-glycerol[c] + sn-Glycerol 3-phosphate[c]	3.1.4.3	Glycerophospholipid metabolism		0.999876															4.2.3.5c	0	5-O-(1-Carboxyvinyl)-3-phosphoshikimate[c] => Chorismate[c] + Orthophosphate[c]	Phenylalanine, tyrosine and tryptophan biosynthesis		2.7.7.41m	1.00002	PhosphatidateM + CTPM <=> CDPdiacylglycerolM + PyrophosphateM	Phospholipid biosynthesis
Phosphatidylcholine[c] + H2O[c] => 1,2-Diacyl-sn-glycerol[c] + Choline phosphate[c]	3.1.4.3	Glycerophospholipid metabolism		0.999876															5.3.1.24c	0	N-(5-Phospho-D-ribosyl)anthranilate[c] => 1-(2-Carboxyphenylamino)-1-deoxy-D-ribulose 5-phosphate[c]	Phenylalanine, tyrosine and tryptophan biosynthesis		2.7.8.-m	1.00002	CDPdiacylglycerolM + PhosphatidylglycerolM => CMPM + CardiolipinM	Phospholipid biosynthesis
Phosphatidylethanolamine[c] + H2O[c] => 1,2-Diacyl-sn-glycerol[c] + Ethanolamine phosphate[c]	3.1.4.3	Glycerophospholipid metabolism		0.999876															5.4.99.5c	0	Chorismate[c] => Prephenate[c]	Phenylalanine, tyrosine and tryptophan biosynthesis		2.7.8.1c	1.00002	CDPethanolamine + Diacylglycerol <=> CMP + Phosphatidylethanolamine	Phospholipid biosynthesis
1-Phosphatidyl-D-myo-inositol[c] + H2O[c] <=> Inositol 1-phosphate[c] + 1,2-Diacyl-sn-glycerol[c]	3.1.4.3	Glycerophospholipid metabolism		0.999843															2.7.4.1c	0.999962	5.4 ATP[c] + 5.4 Orthophosphate[c] <=> 5.4 ADP[c] + Polyphosphate530[c]	Polyphosphate metabolism		2.7.8.5m	1.00002	CDPdiacylglycerolM + sn=Glycerol_3=phosphateM <=> CMPM + PhosphatidylglycerophosphateM	Phospholipid biosynthesis
Phosphatidylcholine[c] + H2O[c] => 1,2-Diacyl-sn-glycerol 3-phosphate[c] + Choline[c]	3.1.4.4	Glycerophospholipid metabolism		0.997883															2.7.4.1c	0.999962	24.5 ATP[c] + 24.5 Orthophosphate[c] <=> 24.5 ADP[c] + Polyphosphate2400[c]	Polyphosphate metabolism		2.7.8.8m	1.00002	CDPdiacylglycerolM + L=SerineM <=> CMPM + PhosphatidylserineM	Phospholipid biosynthesis
Phosphatidylethanolamine[c] + H2O[c] => Ethanolamine[c] + 1,2-Diacyl-sn-glycerol 3-phosphate[c]	3.1.4.4	Glycerophospholipid metabolism		0.999876															2.7.4.1c	0.999962	66.3 ATP[c] + 66.3 Orthophosphate[c] <=> 66.3 ADP[c] + Polyphosphate6500[c]	Polyphosphate metabolism		3.1.1.5c	1.00002	Phosphatidylcholine => Glycerophosphatidylcholine + Acyl_acids	Phospholipid biosynthesis
sn-glycero-3-Phosphocholine[c] + H2O[c] => Choline[c] + sn-Glycerol 3-phosphate[c]	3.1.4.46	Glycerophospholipid metabolism		0.997488															2.7.4.1c	0.999962	313 ATP[c] + 313 Orthophosphate[c] <=> 313 ADP[c] + Polyphosphate30700[c]	Polyphosphate metabolism		3.1.3.-c	1.00002	1=Phosphatidyl=D=myo=inositol=3,5=bisphosphate => 1=Phosphatidyl=D=myo=inositol=3=phosphate + Orthophosphate	Phospholipid biosynthesis
sn-glycero-3-Phosphoethanolamine[c] + H2O[c] => Ethanolamine[c] + sn-Glycerol 3-phosphate[c]	3.1.4.46	Glycerophospholipid metabolism		0.999876															3.1.3.1c	0.999962	Glycerone phosphate[c] + H2O[c] => Glycerone[c] + Orthophosphate[c]	Polyphosphate metabolism		3.1.3.-c	1.00002	1=Phosphatidyl=D=myo=inositol=4,5=bisphosphate => 1=Phosphatidyl=D=myo=inositol=4=phosphate + Orthophosphate	Phospholipid biosynthesis
Phosphatidylserine[c] => Phosphatidylethanolamine[c] + CO2[c]	4.1.1.65	Glycerophospholipid metabolism		0.999876															3.1.3.1 c	0.999962	Glycerone phosphate[c] + H2O[c] => Glycerone[c] + Orthophosphate[c]	Polyphosphate metabolism		3.1.3.-c	1.00002	Diacylglycerol_pyrophosphate => Phosphatidate + Orthophosphate	Phospholipid biosynthesis
Phosphatidylserine[g] => Phosphatidylethanolamine[g] + CO2[g]	4.1.1.65	Glycerophospholipid metabolism		0.999876															3.6.1.1c	9.0693e-14	Diphosphate[c] + H2O[c] => 2 Orthophosphate[c] + H+[c]	Polyphosphate metabolism		3.1.3.27m	1.00002	PhosphatidylglycerophosphateM => OrthophosphateM + PhosphatidylglycerolM	Phospholipid biosynthesis
Phosphatidylserine[v] => Phosphatidylethanolamine[v] + CO2[v]	4.1.1.65	Glycerophospholipid metabolism		0.999876															3.6.1.10c	0.999962	Polyphosphate[c] + 409.2 H2O[c] => 409.2 Orthophosphate[c]	Polyphosphate metabolism		3.1.3.56c	1.00002	1=Phosphatidyl=D=myo=inositol=3=phosphate => 1=Phosphatidyl=D=myo=inositol + Orthophosphate	Phospholipid biosynthesis
Phosphatidylserine[m] => Phosphatidylethanolamine[m] + CO2[m]	4.1.1.65	Glycerophospholipid metabolism		0.999876															1.3.1.76c	0.999962	Precorrin 2[c] + NAD+[c] => Sirohydrochlorin[c] + NADH[c] + H+[c]	Porphyrin and chlorophyll metabolism		3.1.3.56c	1.00002	1=Phosphatidyl=D=myo=inositol=4=phosphate => 1=Phosphatidyl=D=myo=inositol + Orthophosphate	Phospholipid biosynthesis
1-Acyl-sn-glycerol 3-phosphate[c] + sn-Glycerol 3-phosphate[c] => 1-Acyl-sn-glycero-3-phosphoglycerol[c] + Orthophosphate[c]		Glycerophospholipid metabolism		0.999876															1.3.3.3c	0.999962	Coproporphyrinogen III[c] + Oxygen[c] => Protoporphyrinogen IX[c] + 2 CO2[c] + 2 H2O[c]	Porphyrin and chlorophyll metabolism		3.1.4.11c	1.00002	1=Phosphatidyl=D=myo=inositol=4,5=bisphosphate => D=myo=inositol=1,4,5=trisphosphate + Diacylglycerol	Phospholipid biosynthesis
1,2-Diacyl-sn-glycerol[c] + S-Adenosyl-L-methionine[c] => Diacylglycerylhomoserine[c] + 5'-Methylthioadenosine[c]		Glycerophospholipid metabolism		0.999876															1.3.3.4m	0.999962	2 Protoporphyrinogen IX[m] + 3 Oxygen[m] => 2 Protoporphyrin[m] + 6 H2O[m]	Porphyrin and chlorophyll metabolism		4.1.1.65m	1.00002	PhosphatidylserineM => PhosphatidylethanolamineM + CO2M	Phospholipid biosynthesis
G00144[r] + Palmitoyl-CoA[r] <=> G00145[r] + CoA[r]	2.3.-.-	Glycosylphosphatidylinositol(GPI)-anchor biosynthesis		0.999876															1.5.1.29c	0.999962	FMN[c] + NADPH[c] + H+[c] => Reduced FMN[c] + NADP+[c]	Porphyrin and chlorophyll metabolism		1.3.3.3c	1.00002	Oxygen + Coproporphyrinogen => 2.000000 CO2 + Protoporphyrinogen_IX	Porphyrin metabolism
Dolichyl phosphate D-mannose[r] + G00145[r] => Dolichyl phosphate[r] + G00146[r]	2.4.1.-	Glycosylphosphatidylinositol(GPI)-anchor biosynthesis		0.999876															2.1.1.107c	0.999962	2 S-Adenosyl-L-methionine[c] + Uroporphyrinogen III[c] => 2 S-Adenosyl-L-homocysteine[c] + Precorrin 2[c]	Porphyrin and chlorophyll metabolism		1.3.3.4m	1.00002	Oxygen + Protoporphyrinogen_IXM => ProtoporphyrinM	Porphyrin metabolism
Dolichyl phosphate D-mannose[r] + G00147[r] => Dolichyl phosphate[r] + G00148[r]	2.4.1.-	Glycosylphosphatidylinositol(GPI)-anchor biosynthesis		0.999876															2.5.1.-m	0.999962	Heme[m] => Heme O[m]	Porphyrin and chlorophyll metabolism		2.1.1.107c	1.00002	S=Adenosyl=L=methionine + Uroporphyrinogen_III => S=Adenosyl=L=homocysteine + Sirohydrochlorin	Porphyrin metabolism
Dolichyl phosphate D-mannose[r] + G00148[r] => Dolichyl phosphate[r] + G00149[r]	2.4.1.-	Glycosylphosphatidylinositol(GPI)-anchor biosynthesis		0.999876															2.5.1.-m	0.999962	Heme O[m] => Heme A[m]	Porphyrin and chlorophyll metabolism		2.3.1.37m	1.00002	Succinyl=CoAM + GlycineM => 5=AminolevulinateM + CoAM + CO2M	Porphyrin metabolism
Dolichyl phosphate D-mannose[g] + G00149[g] <=> Dolichyl phosphate[g] + G00140[g]	2.4.1.-	Glycosylphosphatidylinositol(GPI)-anchor biosynthesis		0.999876															2.5.1.61c	0.999962	4 Porphobilinogen[c] + H2O[c] => Hydroxymethylbilane[c] + 4 NH3[c]	Porphyrin and chlorophyll metabolism		2.5.1.61c	1.00002	4.000000 Porphobilinogen => Hydroxymethylbilane + 4.000000 NH3	Porphyrin metabolism
Dolichyl phosphate D-mannose[r] + G00149[r] <=> Dolichyl phosphate[r] + G00140[r]	2.4.1.-	Glycosylphosphatidylinositol(GPI)-anchor biosynthesis		0.999876															4.1.1.37c	0.999962	Uroporphyrinogen III[c] => Coproporphyrinogen III[c] + 4 CO2[c]	Porphyrin and chlorophyll metabolism		4.1.1.37c	1.00002	Uroporphyrinogen_III => 4.000000 CO2 + Coproporphyrinogen	Porphyrin metabolism
UDP-N-acetyl-D-glucosamine[r] + 1-Phosphatidyl-D-myo-inositol[r] => UDP[r] + G00143[r]	2.4.1.198	Glycosylphosphatidylinositol(GPI)-anchor biosynthesis		0.999876															4.1.1.37c	0.999962	Uroporphyrinogen I[c] => Coproporphyrinogen I[c] + 4 CO2[c]	Porphyrin and chlorophyll metabolism		4.2.1.24c	1.00002	2.000000 5=Aminolevulinate => Porphobilinogen	Porphyrin metabolism
Phosphatidylethanolamine[r] + G00146[r] => Diacylglycerol[r] + G00147[r]	2.7.-.-	Glycosylphosphatidylinositol(GPI)-anchor biosynthesis		0.999876															4.2.1.24c	0.999962	2 5-Aminolevulinate[c] => Porphobilinogen[c] + 2 H2O[c]	Porphyrin and chlorophyll metabolism		4.2.1.75c	1.00002	Hydroxymethylbilane => Uroporphyrinogen_III	Porphyrin metabolism
Phosphatidylethanolamine[c] + (GlcN)1 (Ino(acyl)-P)1 (Man)4 (EtN)2 (P)2[c] <=> Diacylglycerol[c] + (GlcN)1 (Ino(acyl)-P)1 (Man)4 (EtN)3 (P)3[c]	2.7.-.-	Glycosylphosphatidylinositol(GPI)-anchor biosynthesis		0.999876															4.2.1.75c	0.999962	Hydroxymethylbilane[c] => Uroporphyrinogen III[c] + H2O[c]	Porphyrin and chlorophyll metabolism		4.99.1.1m	1.00002	ProtoporphyrinM => HemeM	Porphyrin metabolism
Phosphatidylethanolamine[r] + G00149[r] => Diacylglycerol[r] + G13044[r]	2.7.-.-	Glycosylphosphatidylinositol(GPI)-anchor biosynthesis		0.999876															4.4.1.17m	0.999962	Heme[m] => Ferricytochrome c[m]	Porphyrin and chlorophyll metabolism		1.5.1.2c	1.00002	L=1=Pyrroline=3=hydroxy=5=carboxylate + NADH => trans=4=Hydroxy=L=proline + NAD+	Proline biosynthesis
G00143[r] + H2O[r] => G00144[r] + Acetate[r]	3.5.1.89	Glycosylphosphatidylinositol(GPI)-anchor biosynthesis		0.999876															4.99.1.1m	0.999962	Protoporphyrin[m] + Fe2+[m] => Heme[m] + 2 H+[m]	Porphyrin and chlorophyll metabolism		1.5.1.2c	1.00002	L=1=Pyrroline=3=hydroxy=5=carboxylate + NADPH => trans=4=Hydroxy=L=proline + NADP+	Proline biosynthesis
Oxaloacetate[p] + NADH[p] + H+[p] => (S)-Malate[p] + NAD+[p]	1.1.1.37	Glyoxylate and dicarboxylate metabolism		0.999876															4.99.1.4c	0.999962	Fe2+[c] + Sirohydrochlorin[c] => Siroheme[c] + 2 H+[c]	Porphyrin and chlorophyll metabolism		2.3.1.88c	1.00002	Acetyl=CoA + Peptide => CoA + Nalpha=Acetylpeptide	Proteins, peptides and amino acids metabolism
Glycolate[c] + Oxygen[c] => Glyoxylate[c] + H2O2[c]	1.1.3.15	Glyoxylate and dicarboxylate metabolism		0.999876															2.3.3.5m	0.999962	2-Methylcitrate[m] + CoA[m] <=> Propanoyl-CoA[m] + Oxaloacetate[m] + H2O[m]	Propanoate metabolism		2.3.1.97c	1.00002	Tetradecanoyl=CoA + Glycylpeptide => CoA + N=Tetradecanoylglycylpeptide	Proteins, peptides and amino acids metabolism
Formate[c] + NAD+[c] => CO2[c] + NADH[c] + H+[c]	1.2.1.2	Glyoxylate and dicarboxylate metabolism		0.999876															4.1.3.30m	0.999962	(2S,3R)-3-Hydroxybutane-1,2,3-tricarboxylate[m] <=> Pyruvate[m] + Succinate[m]	Propanoate metabolism		2.7.7.53c	1.00002	ADP + ATP => Orthophosphate + P1,P4=Bis(5'=adenosyl)_tetraphosphate	Purine metabolism
Glycolaldehyde[c] + NAD+[c] + H2O[c] => Glycolate[c] + NADH[c] + H+[c]	1.2.1.21	Glyoxylate and dicarboxylate metabolism		0.999876															4.2.1.79m	0.999962	2-Methylcitrate[m] => (Z)-But-2-ene-1,2,3-tricarboxylate[m] + H2O[m]	Propanoate metabolism		2.7.7.53c	1.00002	ADP + GTP => Orthophosphate + P1,P4=Bis(5'=adenosyl)_tetraphosphate	Purine metabolism
Isocitrate[p] => Succinate[p] + Glyoxylate[p]	4.1.3.1	Glyoxylate and dicarboxylate metabolism		0.999876															4.2.1.99m	0.999962	(2S,3R)-3-Hydroxybutane-1,2,3-tricarboxylate[m] <=> (Z)-But-2-ene-1,2,3-tricarboxylate[m] + H2O[m]	Propanoate metabolism		2.7.7.53c	1.00002	GDP + GTP => Orthophosphate + P1,P4=Bis(5'=guanosyl)_tetraphosphate	Purine metabolism
Isocitrate[c] => Succinate[c] + Glyoxylate[c]	4.1.3.1	Glyoxylate and dicarboxylate metabolism		0.998978															c	0.999962	5-Hydroxy-2-oxo-4-ureido-2,5-dihydro-1H-imidazole-5-carboxylate[c] + H+[c] <=> (R)(-)-Allantoin[c] + CO2[c]	Purine metabolism		3.1.4.17c	1.00002	3',5'=Cyclic_AMP => AMP	Purine metabolism
Orthophosphate[c] + H+[c] <=> Orthophosphate[g] + H+[g]		Golgi transport		0.999876															1.1.1.205c	-7.36108e-26	IMP[c] + NAD+[c] + H2O[c] => Xanthosine 5'-phosphate[c] + NADH[c] + H+[c]	Purine metabolism		3.1.4.17c	1.00002	3',5'=Cyclic_CMP => CMP	Purine metabolism
H2O[v] <=> H2O[g]		Golgi transport		0.999876															1.17.1.4c	0.999962	Xanthine[c] + NAD+[c] + H2O[c] => Urate[c] + NADH[c] + H+[c]	Purine metabolism		3.1.4.17c	1.00002	3',5'=Cyclic_dAMP => dAMP	Purine metabolism
ATP[c] <=> ATP[g]		Golgi transport		0.999876															1.17.1.4c	0.999962	Hypoxanthine[c] + NAD+[c] + H2O[c] => Xanthine[c] + NADH[c] + H+[c]	Purine metabolism		3.1.4.17c	1.00002	3',5'=Cyclic_GMP => GMP	Purine metabolism
ADP[c] <=> ADP[g]		Golgi transport		0.999876															1.17.3.2c	0.999962	Hypoxanthine[c] + Oxygen[c] + H2O[c] => Xanthine[c] + H2O2[c]	Purine metabolism		3.1.4.17c	1.00002	3',5'=Cyclic_IMP => IMP	Purine metabolism
Phosphatidylserine[c] <=> Phosphatidylserine[g]		Golgi transport		0.999876															1.17.4.1c	0.999962	GDP[c] + Thioredoxin[c] => dGDP[c] + Thioredoxin disulfide[c] + H2O[c]	Purine metabolism		4.6.1.1c	1.00002	ATP => 3',5'=Cyclic_AMP + Pyrophosphate	Purine metabolism
Phosphatidylethanolamine[g] <=> Phosphatidylethanolamine[c]		Golgi transport		0.999876															1.17.4.1c	0.999962	Thioredoxin[c] + ADP[c] => dADP[c] + Thioredoxin disulfide[c] + H2O[c]	Purine metabolism		1.4.3.5c	1.00002	Pyridoxal + Oxygen + NH3 <=> Pyridoxamine + H2O2	Pyridoxine (vitamin B6) metabolism
ADP[g] + ATP[c] + H+[g] <=> ADP[c] + ATP[g] + H+[c]		Golgi transport		0.999876															1.7.3.3c	0.999962	Urate[c] + Oxygen[c] + H2O[c] => 5-Hydroxyisourate[c] + H2O2[c]	Purine metabolism		1.4.3.5c	1.00002	Pyridoxamine_phosphate + Oxygen => Pyridoxal_phosphate + H2O2 + NH3	Pyridoxine (vitamin B6) metabolism
Orthophosphate[g] + H+[g] <=> Orthophosphate[c] + H+[c]		Golgi trasnport		0.999876															2.1.2.2c	0.803031	10-Formyltetrahydrofolate[c] + 5'-Phosphoribosylglycinamide[c] => Tetrahydrofolate[c] + 5'-Phosphoribosyl-N-formylglycinamide[c]	Purine metabolism		1.4.3.5c	1.00002	Pyridoxine + Oxygen <=> Pyridoxal + H2O2	Pyridoxine (vitamin B6) metabolism
CO2[g] <=> CO2[c]		Golgi trasnport		0.999876															2.1.2.3c	0	IMP[c] + H2O[c] <=> 1-(5'-Phosphoribosyl)-5-formamido-4-imidazolecarboxamide[c]	Purine metabolism		1.4.3.5c	1.00002	Pyridoxine_phosphate + Oxygen <=> Pyridoxal_phosphate + H2O2	Pyridoxine (vitamin B6) metabolism
0.332080662632883 L-Alanine[c] + 0.195850872648503 L-Arginine[c] + 0.153820201321865 L-Asparagine[c] + 0.153820201321865 L-Aspartate[c] + 0.00575387286740144 L-Cysteine[c] + 0.268897658669894 L-Glutamine[c] + 0.268897658669894 L-Glutamate[c] + 0.24034748948974 Glycine[c] + 0.059840277820975 L-Histidine[c] + 0.145435986572223 L-Isoleucine[c] + 0.242868233793554 L-Leucine[c] + 0.222373486627762 L-L…		GrowthRate		0															2.1.2.3c	0	10-Formyltetrahydrofolate[c] + 1-(5'-Phosphoribosyl)-5-amino-4-imidazolecarboxamide[c] => Tetrahydrofolate[c] + 1-(5'-Phosphoribosyl)-5-formamido-4-imidazolecarboxamide[c]	Purine metabolism		2.6.1.52c	1.00002	2=Oxo=3=hydroxy=4=phosphobutanoate + L=Glutamate <=> O=Phospho=4=hydroxy=L=threonine + 2=Oxoglutarate	Pyridoxine (vitamin B6) metabolism
Growthrate[c] => Growthrate[b]		GrowthRate		0.999876															2.4.2.1c	5.21033e-13	Adenosine[c] + Orthophosphate[c] <=> Adenine[c] + alpha-D-Ribose 1-phosphate[c]	Purine metabolism		2.7.1.35c	1.00002	Pyridoxal + ATP => Pyridoxal_phosphate + ADP	Pyridoxine (vitamin B6) metabolism
GDP-D-mannose[g] + G10694[g] => GDP[g] + G01813[g]	2.4.1.232	High-mannose type N-glycan biosynthesis		0.999876															2.4.2.1c	0.999433	Deoxyadenosine[c] + Orthophosphate[c] <=> Adenine[c] + 2-Deoxy-D-ribose 1-phosphate[c]	Purine metabolism		2.7.1.35c	1.00002	Pyridoxamine + ATP => Pyridoxamine_phosphate + ADP	Pyridoxine (vitamin B6) metabolism
H2O[r] + G00011[r] => D-Mannose[r] + G10694[r]	3.2.1.113	High-mannose type N-glycan biosynthesis		0.999876															2.4.2.1c	0.999433	Deoxyguanosine[c] + Orthophosphate[c] <=> Guanine[c] + 2-Deoxy-D-ribose 1-phosphate[c]	Purine metabolism		2.7.1.35c	1.00002	Pyridoxine + ATP => Pyridoxine_phosphate + ADP	Pyridoxine (vitamin B6) metabolism
UDP-N-acetyl-D-glucosamine[c] + 1-Phosphatidyl-D-myo-inositol[c] <=> UDP[c] + N-Acetyl-D-glucosaminylphosphatidylinositol[c]	2.4.1.198	Inositol phosphate metabolism		0.999876															2.4.2.1c	0.999962	Guanosine[c] + Orthophosphate[c] <=> Guanine[c] + alpha-D-Ribose 1-phosphate[c]	Purine metabolism		3.1.3.-c	1.00002	Pyridoxamine_phosphate => Pyridoxamine + Orthophosphate	Pyridoxine (vitamin B6) metabolism
ATP[c] + 1-Phosphatidyl-D-myo-inositol[c] => ADP[c] + 1-Phosphatidyl-1D-myo-inositol 3-phosphate[c]	2.7.1.137	Inositol phosphate metabolism		0.999876															2.4.2.1c	0.999962	Deoxyinosine[c] + Orthophosphate[c] <=> Hypoxanthine[c] + 2-Deoxy-D-ribose 1-phosphate[c]	Purine metabolism		4.2.3.1c	1.00002	O=Phospho=4=hydroxy=L=threonine => 4=Hydroxy=L=threonine + Orthophosphate	Pyridoxine (vitamin B6) metabolism
ATP[c] + D-myo-Inositol 1,4,5-trisphosphate[c] => ADP[c] + 1D-myo-Inositol 1,4,5,6-tetrakisphosphate[c]	2.7.1.151	Inositol phosphate metabolism		0.999876															2.4.2.1c	0.999962	Inosine[c] + Orthophosphate[c] <=> Hypoxanthine[c] + alpha-D-Ribose 1-phosphate[c]	Purine metabolism		1.8.1.9m	1.00002	Oxidized_thioredoxinM + NADPHM => NADP+M + Reduced_thioredoxinM	Pyrimidine metabolism
ATP[c] + myo-Inositol[c] <=> ADP[c] + Inositol 1-phosphate[c]	2.7.1.64	Inositol phosphate metabolism		0.999843															2.4.2.7c	4.30094e-13	Adenine[c] + 5-Phospho-alpha-D-ribose 1-diphosphate[c] <=> AMP[c] + Diphosphate[c]	Purine metabolism		5.4.99.-c	1.00002	Uracil + D=Ribose_5=phosphate <=> Pseudouridine_5'=phosphate	Pyrimidine metabolism
ATP[c] + 1-Phosphatidyl-D-myo-inositol[c] => ADP[c] + 1-Phosphatidyl-1D-myo-inositol 4-phosphate[c]	2.7.1.67	Inositol phosphate metabolism		0.999876															2.4.2.7c	0.999433	Guanine[c] + 5-Phospho-alpha-D-ribose 1-diphosphate[c] <=> GMP[c] + Diphosphate[c]	Purine metabolism		1.1.1.284c	1.00002	Formaldehyde + Glutathione + NAD+ <=> S=Formylglutathione + NADH	Pyruvate metabolism
ATP[c] + 1-Phosphatidyl-1D-myo-inositol 4-phosphate[c] => ADP[c] + 1-Phosphatidyl-D-myo-inositol 4,5-bisphosphate[c]	2.7.1.68	Inositol phosphate metabolism		0.999876															2.4.2.8c	0.999962	Hypoxanthine[c] + 5-Phospho-alpha-D-ribose 1-diphosphate[c] => IMP[c] + Diphosphate[c]	Purine metabolism		1.1.2.3m	1.00002	2.000000 Ferricytochrome_cM + (S)=LactateM => PyruvateM + 2.000000 Ferrocytochrome_cM	Pyruvate metabolism
CDP-diacylglycerol[c] + myo-Inositol[c] => CMP[c] + 1-Phosphatidyl-D-myo-inositol[c]	2.7.8.11	Inositol phosphate metabolism		0.999876															2.7.1.20c	-3.51992e-13	ATP[c] + Adenosine[c] <=> ADP[c] + AMP[c]	Purine metabolism		1.1.2.4m	1.00002	2.000000 Ferricytochrome_cM + (R)=LactateM => PyruvateM + 2.000000 Ferrocytochrome_cM	Pyruvate metabolism
Inositol 1-phosphate[c] + H2O[c] => myo-Inositol[c] + Orthophosphate[c]	3.1.3.25	Inositol phosphate metabolism		0.999876															2.7.1.25c	0.999962	ATP[c] + Adenylyl sulfate[c] => ADP[c] + 3'-Phosphoadenylyl sulfate[c]	Purine metabolism		2.3.3.14c	1.00002	Acetyl=CoA + 2=Oxoglutarate => 2=Hydroxybutane=1,2,4=tricarboxylate + CoA	Pyruvate metabolism
myo-Inositol 4-phosphate[c] + H2O[c] <=> myo-Inositol[c] + Orthophosphate[c]	3.1.3.25	Inositol phosphate metabolism		0.999876															2.7.1.25c	0.999962	ATP[c] + Adenylyl sulfate[c] => ADP[c] + 3'-Phosphoadenylyl sulfate[c]	Purine metabolism		3.1.2.12c	1.00002	S=Formylglutathione <=> Glutathione + Formate	Pyruvate metabolism
1D-myo-Inositol 3-phosphate[c] + H2O[c] => myo-Inositol[c] + Orthophosphate[c]	3.1.3.25	Inositol phosphate metabolism		0.999876															2.7.4.3c	0	ATP[c] + dAMP[c] <=> ADP[c] + dADP[c]	Purine metabolism		1.13.14.-c	1.00002	2=Nonaprenylphenol + Oxygen => 2=Nonaprenyl=6=hydroxyphenol	Quinone biosynthesis
1-Phosphatidyl-D-myo-inositol 4,5-bisphosphate[c] + H2O[c] => 1-Phosphatidyl-1D-myo-inositol 4-phosphate[c] + Orthophosphate[c]	3.1.3.36	Inositol phosphate metabolism		0.999876															2.7.4.3m	0.999962	ATP[m] + AMP[m] <=> 2 ADP[m]	Purine metabolism		1.14.13.-m	1.00002	2=Nonaprenyl=3=methyl=6=methoxy=1,4=benzoquinoneM + OxygenM => 3=Demethylubiquinone=9M	Quinone biosynthesis
1D-myo-Inositol 1,4,5,6-tetrakisphosphate[c] + H2O[c] => ATP[c] + D-myo-Inositol 1,4,5-trisphosphate[c]	3.1.3.36	Inositol phosphate metabolism		0.999876															2.7.4.6c	0.987969	ATP[c] + GDP[c] <=> ADP[c] + GTP[c]	Purine metabolism		1.14.13.-m	1.00002	2=Nonaprenyl=6=methoxyphenolM + OxygenM => 2=Nonaprenyl=6=methoxy=1,4=benzoquinoneM	Quinone biosynthesis
D-myo-Inositol 1,4,5-trisphosphate[c] + H2O[c] => 1-Phosphatidyl-D-myo-inositol 4,5-bisphosphate[c] + Orthophosphate[c]	3.1.3.36	Inositol phosphate metabolism		-1.01242e-12															2.7.4.6c	0.99936	ATP[c] + dADP[c] <=> ADP[c] + dATP[c]	Purine metabolism		2.1.1.-m	1.00002	2=Nonaprenyl=6=methoxy=1,4=benzoquinoneM + S=Adenosyl=L=methionineM => 2=Nonaprenyl=3=methyl=6=methoxy=1,4=benzoquinoneM + S=Adenosyl=L=homocysteineM	Quinone biosynthesis
1-Phosphatidyl-1D-myo-inositol 4-phosphate[c] + H2O[c] => 1-Phosphatidyl-D-myo-inositol[c] + Orthophosphate[c]	3.1.3.36	Inositol phosphate metabolism		0.999876															2.7.4.6c	0.999459	ATP[c] + dGDP[c] <=> ADP[c] + dGTP[c]	Purine metabolism		2.1.1.114m	1.00002	3=Demethylubiquinone=9M + S=Adenosyl=L=methionineM => UbiquinolM + S=Adenosyl=L=homocysteineM	Quinone biosynthesis
D-myo-Inositol 1,4,5-trisphosphate[c] + H2O[c] => 1D-myo-Inositol 1,4-bisphosphate[c] + Orthophosphate[c]	3.1.3.56	Inositol phosphate metabolism		0.999876															2.7.4.8c	0.999459	ATP[c] + dGMP[c] <=> ADP[c] + dGDP[c]	Purine metabolism		2.5.1.60c	1.00002	4=Hydroxybenzoate + all=trans=Nonaprenyl_diphosphate => 3=Nonaprenyl=4=hydroxybenzoate + Pyrophosphate	Quinone biosynthesis
1D-myo-Inositol 1,4-bisphosphate[c] + H2O[c] <=> myo-Inositol 4-phosphate[c] + Orthophosphate[c]	3.1.3.57	Inositol phosphate metabolism		0.999876															2.7.4.8c	0.999962	ATP[c] + GMP[c] <=> ADP[c] + GDP[c]	Purine metabolism		4.1.1.-c	1.00002	3=Nonaprenyl=4=hydroxybenzoate => CO2 + 2=Nonaprenylphenol	Quinone biosynthesis
1-Phosphatidyl-1D-myo-inositol 3-phosphate[c] + H2O[c] => 1-Phosphatidyl-D-myo-inositol[c] + Orthophosphate[c]	3.1.3.64	Inositol phosphate metabolism		0.999876															2.7.7.53c	0.999962	ADP[c] + ATP[c] => Orthophosphate[c] + P1,P4-Bis(5'-adenosyl) tetraphosphate[c]	Purine metabolism		4.1.3.27c	1.00002	Chorismate => 4=Hydroxybenzoate + Pyruvate	Quinone biosynthesis
1-Phosphatidyl-D-myo-inositol 4,5-bisphosphate[c] + H2O[c] => D-myo-Inositol 1,4,5-trisphosphate[c] + 1,2-Diacyl-sn-glycerol[c]	3.1.4.11	Inositol phosphate metabolism		-1.55092e-21															2.7.7.6c	0.999962	ATP[c] <=> Diphosphate[c] + RNA[c]	Purine metabolism		c	1.00002	5=Amino=6=(5'=phosphoribitylamino)uracil => 5=Amino=6=ribitylamino=2,4_(1H,_3H)=pyrimidinedione + Orthophosphate	Riboflavin metabolism
1-Phosphatidyl-D-myo-inositol[c] + H2O[c] => Inositol 1-phosphate[c] + 1,2-Diacyl-sn-glycerol[c]	4.6.1.13	Inositol phosphate metabolism		0.999876															2.7.7.6c	0.999962	GTP[c] <=> Diphosphate[c] + RNA[c]	Purine metabolism		c	1.00002	D=Ribulose_5=phosphate => L=3,4=Dihydroxy=2=butanone_4=phosphate + Formate	Riboflavin metabolism
alpha-D-Glucose 6-phosphate[c] => 1D-myo-Inositol 3-phosphate[c]	5.5.1.4	Inositol phosphate metabolism		0.999876															2.7.7.6m	0.999962	ATP[m] <=> Diphosphate[m] + RNA[m]	Purine metabolism		1.1.1.193c	1.00002	2,5=Diamino=6=hydroxy=4=(5'=phosphoribosylamino)=pyrimidine => 5=Amino=6=(5'=phosphoribosylamino)uracil + NH3	Riboflavin metabolism
Octanoyl-[acp][m] + Apoprotein[m] => Enzyme N6-(octanoyl)lysine[m] + Acyl-carrier protein[m]	2.3.1.181	Lipoic acid metabolism		0.999876															2.7.7.6m	0.999962	GTP[m] <=> Diphosphate[m] + RNA[m]	Purine metabolism		1.1.1.193c	1.00002	5=Amino=6=(5'=phosphoribosylamino)uracil + NADPH => 5=Amino=6=(5'=phosphoribitylamino)uracil + NADP+	Riboflavin metabolism
Lipoyl-[acp][m] + Apoprotein[m] => Enzyme N6-(lipoyl)lysine[m] + Acyl-carrier protein[m]	2.3.1.181	Lipoic acid metabolism		0.999876															2.7.7.7c	0.999962	dATP[c] <=> Diphosphate[c] + DNA[c]	Purine metabolism		2.5.1.9c	1.00002	L=3,4=Dihydroxy=2=butanone_4=phosphate + 5=Amino=6=ribitylamino=2,4_(1H,_3H)=pyrimidinedione => 6,7=Dimethyl=8=(1=D=ribityl)lumazine + Orthophosphate	Riboflavin metabolism
ATP[c] + Lipoate[c] => Diphosphate[c] + Lipoyl-AMP[c]	2.7.7.63	Lipoic acid metabolism		0.999876															2.7.7.7c	0.999962	dGTP[c] <=> Diphosphate[c] + DNA[c]	Purine metabolism		2.7.1.26m	1.00002	RiboflavinM + ATPM => FMNM + ADPM	Riboflavin metabolism
Lipoyl-AMP[c] + Apoprotein[c] => Protein N6-(lipoyl)lysine[c] + AMP[c]	2.7.7.63	Lipoic acid metabolism		0.999876															2.7.7.7m	0.99936	dATP[m] <=> Diphosphate[m] + DNA[m]	Purine metabolism		2.7.1.26c	1.00002	Riboflavin + ATP => FMN + ADP	Riboflavin metabolism
Enzyme N6-(octanoyl)lysine[m] + 2 Sulfur[m] + 2 S-Adenosyl-L-methionine[m] => Enzyme N6-(lipoyl)lysine[m] + 2 L-Methionine[m] + 2 5'-Deoxyadenosine[m]	2.8.1.8	Lipoic acid metabolism		0.999876															2.7.7.7m	0.999459	dGTP[m] <=> Diphosphate[m] + DNA[m]	Purine metabolism		2.7.7.2m	1.00002	FMNM + ATPM => FADM + PyrophosphateM	Riboflavin metabolism
Octanoyl-[acp][m] + 2 Sulfur[m] + 2 S-Adenosyl-L-methionine[m] => Lipoyl-[acp][m] + 2 L-Methionine[m] + 2 5'-Deoxyadenosine[m]	2.8.1.8	Lipoic acid metabolism		0.999876															3.1.3.5c	0.999433	dGMP[c] + H2O[c] <=> Deoxyguanosine[c] + Orthophosphate[c]	Purine metabolism		2.7.7.2c	1.00002	FMN + ATP => FAD + Pyrophosphate	Riboflavin metabolism
2.26 ATP[c] + 2.26 H2O[c] => 2.26 ADP[c] + 2.26 Orthophosphate[c]		Maintenance		0.999876															3.1.3.5c	0.999433	dAMP[c] + H2O[c] => Deoxyadenosine[c] + Orthophosphate[c]	Purine metabolism		3.1.3.2c	1.00002	FMN => Riboflavin + Orthophosphate	Riboflavin metabolism
Palmitoylglycerone phosphate[c] + NADPH[c] + H+[c] => 1-Palmitoylglycerol 3-phosphate[c] + NADP+[c]	1.1.1.101	Metabolic pathways		0.999876															3.1.3.5c	0.999962	GMP[c] + H2O[c] => Guanosine[c] + Orthophosphate[c]	Purine metabolism		3.5.4.25c	1.00002	GTP => 2,5=Diamino=6=hydroxy=4=(5'=phosphoribosylamino)=pyrimidine + Formate + Pyrophosphate	Riboflavin metabolism
2 Reduced ferredoxin[c] + NADP+[c] + H+[c] <=> 2 Oxidized ferredoxin[c] + NADPH[c]	1.18.1.2	Metabolic pathways		0.999876															3.1.3.5c	0.999962	IMP[c] + H2O[c] => Inosine[c] + Orthophosphate[c]	Purine metabolism		2.7.4.3m	1.00002	GTPM + AMPM <=> ADPM + GDPM	Salvage pathways
Methylamine[c] + Oxygen[c] + H2O[c] => Formaldehyde[c] + NH3[c] + H2O2[c]	1.4.3.21	Metabolic pathways		0.999876															3.1.4.17c	0.999962	3',5'-Cyclic GMP[c] + H2O[c] => GMP[c]	Purine metabolism		2.7.4.3m	1.00002	ITPM + AMPM <=> ADPM + IDPM	Salvage pathways
Reduced electron-transferring flavoprotein[m] + Ubiquinone[m] <=> Electron-transferring flavoprotein[m] + Ubiquinol[m]	1.5.5.1	Metabolic pathways		0.999876															3.1.4.17 3.1.4.53c	0.999962	H2O[c] + 3',5'-Cyclic AMP[c] => AMP[c]	Purine metabolism		2.7.1.91c	1.00002	Phytosphingosine + ATP => Phytosphingosine_1=phosphate + ADP	Sphingoglycolipid metabolism
2 Quinone[c] + NADPH[c] + H+[c] <=> 2 Semiquinone[c] + NADP+[c]	1.6.5.5	Metabolic pathways		0.999876															3.5.2.17c	0.999962	5-Hydroxyisourate[c] + H2O[c] => 5-Hydroxy-2-oxo-4-ureido-2,5-dihydro-1H-imidazole-5-carboxylate[c]	Purine metabolism		2.7.1.91c	1.00002	Sphinganine + ATP => Sphinganine_1=phosphate + ADP	Sphingoglycolipid metabolism
S-Adenosyl-L-methionine[m] + tRNA guanine[m] <=> S-Adenosyl-L-homocysteine[m] + tRNA containing N2-methylguanine[m]	2.1.1.32	Metabolic pathways		0.999876															3.5.2.5c	0.999962	(S)(+)-Allantoin[c] + H2O[c] <=> Allantoate[c]	Purine metabolism		3.1.3.-c	1.00002	Phytosphingosine_1=phosphate => Phytosphingosine + Orthophosphate	Sphingoglycolipid metabolism
S-Adenosyl-L-methionine[c] + tRNA guanine[c] <=> S-Adenosyl-L-homocysteine[c] + tRNA containing N2-methylguanine[c]	2.1.1.32	Metabolic pathways		0.999876															3.5.3.19c	0.999962	(-)-Ureidoglycolate[c] + H2O[c] <=> Glyoxylate[c] + 2 NH3[c] + CO2[c]	Purine metabolism		3.1.3.-c	1.00002	Sphinganine_1=phosphate => Sphinganine + Orthophosphate	Sphingoglycolipid metabolism
S-Adenosyl-L-methionine[c] + Peptide 2-(3-carboxy-3-aminopropyl)-L-histidine[c] <=> S-Adenosyl-L-homocysteine[c] + Peptide 2-[3-carboxy-3-(methylammonio)propyl]-L-histidine[c]	2.1.1.98	Metabolic pathways		0.999876															3.5.3.4c	0.999962	Allantoate[c] + H2O[c] => (-)-Ureidoglycolate[c] + Urea[c]	Purine metabolism		3.1.4.-c	1.00002	Diacylglycerol + Inositol=phosphoryl=P=ceramide => P=Ceramide + 1=Phosphatidyl=P=myo=inositol	Sphingoglycolipid metabolism
Tetradecanoyl-CoA[c] + Glycylpeptide[c] <=> CoA[c] + N-Tetradecanoylglycylpeptide[c]	2.3.1.97	Metabolic pathways		0.999876															3.5.4.3c	0.999962	Guanine[c] + H2O[c] => Xanthine[c] + NH3[c]	Purine metabolism		4.1.2.27c	1.00002	Phytosphingosine_1=phosphate => Ethanolamine_phosphate + C16_aldehydes	Sphingoglycolipid metabolism
Dolichyl phosphate D-mannose[r] + Protein serine[r] <=> Dolichyl phosphate[r] + G13027[r]	2.4.1.109	Metabolic pathways		0.999876															3.5.4.4c	0.999962	Deoxyadenosine[c] => Deoxyinosine[c] + NH3[c]	Purine metabolism		4.1.2.27c	1.00002	Sphinganine_1=phosphate => Ethanolamine_phosphate + C16_aldehydes	Sphingoglycolipid metabolism
2 trans,trans-Farnesyl diphosphate[c] + NADPH[c] + H+[c] <=> Squalene[c] + 2 Diphosphate[c] + NADP+[c]	2.5.1.21	Metabolic pathways		0.999876															3.5.4.6c	0.999962	AMP[c] + H2O[c] => IMP[c] + NH3[c]	Purine metabolism		3.1.1.13c	1.00002	Ergosterol=ester => Ergosterol + Acyl_acids	Sterol biosynthesis
Dimethylallyl diphosphate[c] + tRNA[c] => Diphosphate[c] + tRNA containing 6-isopentenyladenosine[c]	2.5.1.8	Metabolic pathways		0.999876															3.6.1.13c	0.999962	ADP-ribose[c] + H2O[c] => AMP[c] + D-Ribose 5-phosphate[c]	Purine metabolism		c	1.00002	1=Deoxy=d=threo=2=pentulose + L=Tyrosine + L=Cysteine => 5=(2=Hydroxyethyl)=4=methylthiazole + 4=Hydroxy=benzyl_alcohol + CO2	Thiamine (vitamin B1) metabolism
Phosphatidylethanolamine[r] + G00140[r] <=> Diacylglycerol[r] + G00141[r]	2.7.-.-	Metabolic pathways		0.999876															3.6.1.19c	0.999962	dGTP[c] + H2O[c] => dGMP[c] + Diphosphate[c]	Purine metabolism		c	1.00002	Aminoimidazole_ribotide => 4=Amino=5=hydroxymethyl=2=methylpyrimidine	Thiamine (vitamin B1) metabolism
ATP[c] + [Isocitrate dehydrogenase (NADP+)][c] <=> ADP[c] + [Isocitrate dehydrogenase (NADP+)] phosphate[c]	2.7.11.5	Metabolic pathways		0.999876															3.6.1.19c	0.999962	GTP[c] + H2O[c] => GMP[c] + Diphosphate[c]	Purine metabolism		c	1.00002	D=Glyceraldehyde_3=phosphate + Pyruvate => 1=Deoxy=d=threo=2=pentulose + Orthophosphate + CO2	Thiamine (vitamin B1) metabolism
4-Nitrophenyl phosphate[c] + H2O[c] => 4-Nitrophenol[c] + Orthophosphate[c]	3.1.3.41	Metabolic pathways		0.999876															3.6.1.41c	0.999962	P1,P4-Bis(5'-adenosyl) tetraphosphate[c] + H2O[c] => 2 ADP[c]	Purine metabolism		2.7.4.7c	1.00002	4=Amino=5=hydroxymethyl=2=methylpyrimidine + ATP => 4=Amino=2=methyl=5=phosphomethylpyrimidine + ADP	Thiamine (vitamin B1) metabolism
4a-Hydroxytetrahydrobiopterin[c] <=> Dihydrobiopterin[c] + H2O[c]	4.2.1.96	Metabolic pathways		0.999876															3.6.1.5c	0.999962	GTP[c] + H2O[c] => GDP[c] + Orthophosphate[c]	Purine metabolism		2.7.6.2c	1.00002	ATP + Thiamine_diphosphate => ADP + Thiamin_triphosphate	Thiamine (vitamin B1) metabolism
tRNA uridine[c] <=> tRNA pseudouridine[c]	5.4.99.12	Metabolic pathways		0.999876															3.6.1.5 3.6.1.6 3.6.1.42c	0.999962	GDP[c] + H2O[c] => GMP[c] + Orthophosphate[c]	Purine metabolism		e	1.00002	ADNxt + H+EXT => Adenosine	Transport, extracellular
tRNA uridine[m] <=> tRNA pseudouridine[m]	5.4.99.12	Metabolic pathways		0.999876															3.6.1.9c	0.999962	3'-Phosphoadenylyl sulfate[c] + H2O[c] => Sulfate[c] + Adenosine 3',5'-bisphosphate[c]	Purine metabolism		e	1.00002	ADxt + H+EXT => Adenine	Transport, extracellular
S-(Hydroxymethyl)glutathione[c] + NAD+[c] => S-Formylglutathione[c] + NADH[c] + H+[c]	1.1.1.284	Metanol metabolism		0.999876															3.6.5.3c	0.999962	GTP[c] + H2O[c] => GDP[c] + Orthophosphate[c]	Purine metabolism		e	1.00002	ALAVxt + H+EXT => 5=Aminolevulinate	Transport, extracellular
Methanol[p] + Oxygen[p] => Formaldehyde[p] + H2O2[p]	1.1.3.13	Metanol metabolism		0.999876															4.1.1.21c	0.803031	1-(5-Phospho-D-ribosyl)-5-amino-4-imidazolecarboxylate[c] <=> Aminoimidazole ribotide[c] + CO2[c]	Purine metabolism		e	1.00002	AMGxt <=> Methyl=D=glucoside	Transport, extracellular
H2O2[m] + 2 Ferrocytochrome c[m] => 2 Ferricytochrome c[m] + 2 H2O[m]	1.11.1.5	Metanol metabolism		-4.09108e-21															4.3.2.2c	0.803031	1-(5'-Phosphoribosyl)-5-amino-4-(N-succinocarboxamide)-imidazole[c] <=> Fumarate[c] + 1-(5'-Phosphoribosyl)-5-amino-4-imidazolecarboxamide[c]	Purine metabolism		e	1.00002	ARABxt <=> D=Arabinose	Transport, extracellular
2 H2O2[p] => 0 Oxygen[p] + 2 H2O[p]	1.11.1.6	Metanol metabolism		0.999876															4.3.2.2c	0.999962	N6-(1,2-Dicarboxyethyl)-AMP[c] <=> Fumarate[c] + AMP[c]	Purine metabolism		e	1.00002	ATNxt => Allantoin	Transport, extracellular
H2O2[p] + Oxygen[p] => 2 Oxygen[p] + 2 H+[p]	1.15.1.1	Metanol metabolism		0.999876															4.6.1.1c	0.999962	ATP[c] <=> Diphosphate[c] + 3',5'-Cyclic AMP[c]	Purine metabolism		e	1.00002	ATTxt => Allantoate	Transport, extracellular
D-Xylulose 5-phosphate[p] + Formaldehyde[p] => D-Glyceraldehyde 3-phosphate[p] + Glycerone[p]	2.2.1.3	Metanol metabolism		0.999876															4.6.1.1c	0.999962	GTP[c] => 3',5'-Cyclic GMP[c] + Diphosphate[c]	Purine metabolism		e	1.00002	BTxt + H+EXT <=> Biotin	Transport, extracellular
S-Formylglutathione[c] + H2O[c] <=> Formate[c] + Glutathione[c]	3.1.2.12	Metanol metabolism		0.999876															5.1.99.3c	0.999962	(S)(+)-Allantoin[c] <=> (R)(-)-Allantoin[c]	Purine metabolism		e	1.00002	BTxt + H+EXT => Biotin	Transport, extracellular
Glutathione[c] + Formaldehyde[c] => S-(Hydroxymethyl)glutathione[c]	4.4.1.22	Metanol metabolism		0.999876															6.3.2.6c	0.803031	ATP[c] + 1-(5-Phospho-D-ribosyl)-5-amino-4-imidazolecarboxylate[c] + L-Aspartate[c] <=> ADP[c] + Orthophosphate[c] + 1-(5'-Phosphoribosyl)-5-amino-4-(N-succinocarboxamide)-imidazole[c]	Purine metabolism		e	1.00002	C100xt => Decanoic_acid	Transport, extracellular
H2O2[c] + Oxygen[c] => 2 Oxygen[c] + 2 H+[c]	1.15.1.1	Methanol metabolism		0.999876															6.3.3.1c	0.803031	ATP[c] + 2-(Formamido)-N1-(5'-phosphoribosyl)acetamidine[c] => ADP[c] + Orthophosphate[c] + Aminoimidazole ribotide[c]	Purine metabolism		e	1.00002	C120xt => Dodecanoic_acid	Transport, extracellular
sn-Glycerol 3-phosphate[c] <=> sn-Glycerol 3-phosphate[m]		Mitochondrial transport		0.850084															6.3.4.13c	0.803031	ATP[c] + 5-Phosphoribosylamine[c] + Glycine[c] => ADP[c] + Orthophosphate[c] + 5'-Phosphoribosylglycinamide[c]	Purine metabolism		e	1.00002	C140xt => Tetradecanoic_acid	Transport, extracellular
O-Acetylcarnitine[m] + Carnitine[c] <=> O-Acetylcarnitine[c] + Carnitine[m]		Mitochondrial transport		0.999876															6.3.4.4c	0.999962	GTP[c] + IMP[c] + L-Aspartate[c] => GDP[c] + Orthophosphate[c] + N6-(1,2-Dicarboxyethyl)-AMP[c]	Purine metabolism		e	1.00002	C141xt => Tetradecanoyl=9=ene_acid	Transport, extracellular
Acyl-carrier protein[c] <=> Acyl-carrier protein[m]		Mitochondrial transport		0.999876															6.3.5.2c	-7.36108e-26	ATP[c] + Xanthosine 5'-phosphate[c] + L-Glutamine[c] + H2O[c] => AMP[c] + Diphosphate[c] + GMP[c] + L-Glutamate[c]	Purine metabolism		e	1.00002	C160xt => Hexadecanoic_acid	Transport, extracellular
Hexadecanoic acid[m] <=> Hexadecanoic acid[c]		Mitochondrial transport		0.999876															6.3.5.3c	0.803031	ATP[c] + 5'-Phosphoribosyl-N-formylglycinamide[c] + L-Glutamine[c] + H2O[c] => ADP[c] + Orthophosphate[c] + 2-(Formamido)-N1-(5'-phosphoribosyl)acetamidine[c] + L-Glutamate[c]	Purine metabolism		e	1.00002	C161xt => Hexadecanoyl=9=ene_acid	Transport, extracellular
Octadecanoic acid[m] <=> Octadecanoic acid[c]		Mitochondrial transport		0.999876															1.4.3.5c	0.999962	H2O[c] + Oxygen[c] + Pyridoxamine phosphate[c] <=> NH3[c] + Pyridoxal phosphate[c] + H2O2[c]	Pyridoxine (vitamin B6) metabolism		e	1.00002	C180xt => Octadecanoic_acid	Transport, extracellular
Tetradecanoic acid[m] <=> Tetradecanoic acid[c]		Mitochondrial transport		0.999876															1.4.3.5c	0.999962	Oxygen[c] + Pyridoxine phosphate[c] <=> Pyridoxal phosphate[c] + H2O2[c]	Pyridoxine (vitamin B6) metabolism		e	1.00002	C181xt => Octadecanoyl=9=ene_acid	Transport, extracellular
Dodecanoic acid[m] <=> Dodecanoic acid[c]		Mitochondrial transport		0.999876															1.4.3.5c	0.999962	H2O[c] + Oxygen[c] + Pyridoxamine[c] <=> NH3[c] + H2O2[c] + Pyridoxal[c]	Pyridoxine (vitamin B6) metabolism		e	1.00002	C24xt => C24_acid	Transport, extracellular
Glycerone phosphate[m] <=> Glycerone phosphate[c]		Mitochondrial transport		0.850084															1.4.3.5c	0.999962	Oxygen[c] + Pyridoxine[c] <=> H2O2[c] + Pyridoxal[c]	Pyridoxine (vitamin B6) metabolism		e	1.00002	C26xt => C26_acid	Transport, extracellular
(S)-1-Pyrroline-5-carboxylate[m] <=> (S)-1-Pyrroline-5-carboxylate[c]		Mitochondrial transport		0.999876															1.17.4.1c	0.999837	Thioredoxin[c] + CDP[c] => dCDP[c] + Thioredoxin disulfide[c] + H2O[c]	Pyrimidine metabolism		e	1.00002	CHOxt + H+EXT => Choline	Transport, extracellular
Tetrahydrofolate[c] <=> Tetrahydrofolate[m]		Mitochondrial transport		0															1.17.4.1c	0.999962	Thioredoxin[c] + UDP[c] => dUDP[c] + Thioredoxin disulfide[c] + H2O[c]	Pyrimidine metabolism		e	1.00002	CYTDxt + H+EXT => Cytidine	Transport, extracellular
(R)-2-Hydroxybutane-1,2,4-tricarboxylate[c] <=> (R)-2-Hydroxybutane-1,2,4-tricarboxylate[m]		Mitochondrial transport		0.999876															1.3.3.1m	0.997599	(S)-Dihydroorotate[m] + Oxygen[m] <=> Orotate[m] + H2O2[m]	Pyrimidine metabolism		e	1.00002	CYTSxt + H+EXT => Cytosine	Transport, extracellular
Coproporphyrinogen III[c] <=> Coproporphyrinogen III[m]		Mitochondrial transport		0.999876															1.8.1.9c	-7.25057e-26	Thioredoxin[c] + NADP+[c] <=> Thioredoxin disulfide[c] + NADPH[c] + H+[c]	Pyrimidine metabolism		e	1.00002	DANNAxt + H+EXT <=> 7,8=Diaminononanoate	Transport, extracellular
(S)-Dihydroorotate[c] <=> (S)-Dihydroorotate[m]		Mitochondrial transport		-4.09108e-21															2.1.1.45c	0.999962	dUMP[c] + 5,10-Methylenetetrahydrofolate[c] => Dihydrofolate[c] + dTMP[c]	Pyrimidine metabolism		e	1.00002	DAxt + H+EXT => Deoxyadenosine	Transport, extracellular
trasn,trans,cis-Geranylgeranyl diphosphate[c] <=> trasn,trans,cis-Geranylgeranyl diphosphate[m]		Mitochondrial transport		0.999876															2.1.3.2c	0.997599	Carbamoyl phosphate[c] + L-Aspartate[c] => Orthophosphate[c] + N-Carbamoyl-L-aspartate[c]	Pyrimidine metabolism		e	1.00002	DCxt + H+EXT => Deoxycytidine	Transport, extracellular
3-Methyl-2-oxobutanoic acid[m] <=> 3-Methyl-2-oxobutanoic acid[c]		Mitochondrial transport		0															2.4.2.1c	0.999962	Deoxyuridine[c] + Orthophosphate[c] <=> Uracil[c] + 2-Deoxy-D-ribose 1-phosphate[c]	Pyrimidine metabolism		e	1.00002	DGxt + H+EXT => Deoxyguanosine	Transport, extracellular
(S)-3-Methyl-2-oxopentanoic acid[m] <=> (S)-3-Methyl-2-oxopentanoic acid[c]		Mitochondrial transport		0.999876															2.4.2.10c	0.997599	Orotidine 5'-phosphate[c] + Diphosphate[c] <=> Orotate[c] + 5-Phospho-alpha-D-ribose 1-diphosphate[c]	Pyrimidine metabolism		e	1.00002	DINxt + H+EXT => Deoxyinosine	Transport, extracellular
10-Formyltetrahydrofolate[c] <=> 10-Formyltetrahydrofolate[m]		Mitochondrial transport		0															2.4.2.9c	0.999962	Uracil[c] + 5-Phospho-alpha-D-ribose 1-diphosphate[c] <=> UMP[c] + Diphosphate[c]	Pyrimidine metabolism		e	1.00002	DIPEPxt + H+EXT => Dipeptide	Transport, extracellular
4-Methyl-2-oxopentanoate[c] <=> 4-Methyl-2-oxopentanoate[m]		Mitochondrial transport		0.999876															2.7.1.48c	0.999962	ATP[c] + Uridine[c] => ADP[c] + UMP[c]	Pyrimidine metabolism		e	1.00002	DTxt + H+EXT => Thymidine	Transport, extracellular
5,10-Methenyltetrahydrofolate[c] <=> 5,10-Methenyltetrahydrofolate[m]		Mitochondrial transport		0.999876															2.7.1.48c	0.999962	GTP[c] + Cytidine[c] => GDP[c] + CMP[c]	Pyrimidine metabolism		e	1.00002	DUxt + H+EXT => Deoxyuridine	Transport, extracellular
S-Adenosyl-L-methionine[c] <=> S-Adenosyl-L-methionine[m]		Mitochondrial transport		0.999876															2.7.1.48c	0.999962	GTP[c] + Uridine[c] => GDP[c] + UMP[c]	Pyrimidine metabolism		e	1.00002	ERG722xt <=> Ergosta=7,22=diene=ol	Transport, extracellular
S-Adenosyl-L-homocysteine[c] <=> S-Adenosyl-L-homocysteine[m]		Mitochondrial transport		0.999876															2.7.1.48c	0.999962	ATP[c] + Cytidine[c] => ADP[c] + CMP[c]	Pyrimidine metabolism		e	1.00002	FRUxt => D=Fructose	Transport, extracellular
(S)-3-Hydroxy-3-methylglutaryl-CoA[c] <=> (S)-3-Hydroxy-3-methylglutaryl-CoA[m]		Mitochondrial transport		0.999876															2.7.4.14c	0	ATP[c] + dCMP[c] <=> ADP[c] + dCDP[c]	Pyrimidine metabolism		e	1.00002	FUCxt + H+EXT <=> beta=D=Fucose	Transport, extracellular
Dihydrofolate[c] <=> Dihydrofolate[m]		Mitochondrial transport		0.999876															2.7.4.14c	0.998906	ATP[c] + CMP[c] <=> ADP[c] + CDP[c]	Pyrimidine metabolism		e	1.00002	GABAxt + H+EXT => 4=Aminobutanoate	Transport, extracellular
Propionate[c] <=> Propionate[m]		Mitochondrial transport		0.999876															2.7.4.4 2.7.4.14 2.7.4.22c	1.42342e-26	ATP[c] + UMP[c] <=> ADP[c] + UDP[c]	Pyrimidine metabolism		e	1.00002	GLACxt => D=Galactose	Transport, extracellular
2-Isopropylmalate[c] <=> 2-Isopropylmalate[m]		Mitochondrial transport		0.999876															2.7.4.4 2.7.4.9c	0.999962	ATP[c] + dUMP[c] => ADP[c] + dUDP[c]	Pyrimidine metabolism		e	1.00002	GLAMxt + H+EXT <=> Glucosamine	Transport, extracellular
Glutathione[m] <=> Glutathione[c]		Mitochondrial transport		0.999876															2.7.4.6c	0	ATP[c] + UDP[c] <=> ADP[c] + UTP[c]	Pyrimidine metabolism		e	1.00002	GLTxt + H+EXT => L=Glucitol	Transport, extracellular
L-Kynurenine[c] <=> L-Kynurenine[m]		Mitochondrial transport		0.999876															2.7.4.6c	0.999155	ATP[c] + CDP[c] <=> ADP[c] + CTP[c]	Pyrimidine metabolism		e	1.00002	GROPIxt <=> Glycerophosphatidyl=D=myo=inositol	Transport, extracellular
Lactaldehyde[c] <=> Lactaldehyde[m]		Mitochondrial transport		0.999876															2.7.4.6c	0.999705	ATP[c] + dTDP[c] <=> ADP[c] + dTTP[c]	Pyrimidine metabolism		e	1.00002	GSNxt + H+EXT => Guanosine	Transport, extracellular
5-Methyltetrahydrofolate[c] <=> 5-Methyltetrahydrofolate[m]		Mitochondrial transport		0.999876															2.7.4.6c	0.999863	ATP[c] + dCDP[c] <=> ADP[c] + dCTP[c]	Pyrimidine metabolism		e	1.00002	INSxt + H+EXT => Inosine	Transport, extracellular
2-Dehydropantoate[c] <=> 2-Dehydropantoate[m]		Mitochondrial transport		0.999876															2.7.4.6c	0.999962	ATP[c] + dUDP[c] => ADP[c] + dUTP[c]	Pyrimidine metabolism		e	1.00002	Kxt + H+EXT <=> Potassium	Transport, extracellular
O-Acetyl-L-serine[c] <=> O-Acetyl-L-serine[m]		Mitochondrial transport		0.999876															2.7.4.9 2.7.4.12c	0.999705	ATP[c] + dTMP[c] <=> ADP[c] + dTDP[c]	Pyrimidine metabolism		e	1.00002	LACxt + H+EXT <=> (R)=Lactate	Transport, extracellular
N-Acetylornithine[c] <=> N-Acetylornithine[m]		Mitochondrial transport		0.999876															2.7.7.6 2.7.7.48c	0.999962	CTP[c] <=> Diphosphate[c] + RNA[c]	Pyrimidine metabolism		e	1.00002	MANxt => alpha=D=Mannose	Transport, extracellular
2-Oxobutanoate[c] <=> 2-Oxobutanoate[m]		Mitochondrial transport		0															2.7.7.6 2.7.7.48m	0.999962	CTP[m] <=> Diphosphate[m] + RNA[m]	Pyrimidine metabolism		e	1.00002	MELIxt + H+EXT => Melibiose	Transport, extracellular
Phosphatidylserine[c] <=> Phosphatidylserine[m]		Mitochondrial transport		0.999876															2.7.7.6 2.7.7.48 2.7.7.52c	0.999962	UTP[c] <=> Diphosphate[c] + RNA[c]	Pyrimidine metabolism		e	1.00002	MIxt + H+EXT => myo=Inositol	Transport, extracellular
2-Phenylethanol[c] <=> 2-Phenylethanol[m]		Mitochondrial transport		0.999876															2.7.7.6 2.7.7.48 2.7.7.52m	0.999962	UTP[m] <=> Diphosphate[m] + RNA[m]	Pyrimidine metabolism		e	1.00002	MLTxt + H+EXT => Maltose	Transport, extracellular
5-Aminolevulinate[m] <=> 5-Aminolevulinate[c]		Mitochondrial transport		0.999876															2.7.7.7c	0.999962	dCTP[c] <=> Diphosphate[c] + DNA[c]	Pyrimidine metabolism		e	1.00002	MMETxt + H+EXT => S=Methylmethionine	Transport, extracellular
Phosphatidylethanolamine[m] <=> Phosphatidylethanolamine[c]		Mitochondrial transport		0.999876															2.7.7.7c	0.999962	dTTP[c] <=> Diphosphate[c] + DNA[c]	Pyrimidine metabolism		e	1.00002	MNTxt + H+EXT => D=Mannitol	Transport, extracellular
2-(alpha-Hydroxyethyl)thiamine diphosphate[c] <=> 2-(alpha-Hydroxyethyl)thiamine diphosphate[m]		Mitochondrial transport		0.999876															2.7.7.7m	0.999705	dTTP[m] <=> Diphosphate[m] + DNA[m]	Pyrimidine metabolism		e	1.00002	MTHNxt <=> Methane	Transport, extracellular
(S)-Methylmalonate semialdehyde[c] <=> (S)-Methylmalonate semialdehyde[m]		Mitochondrial transport		0.999876															2.7.7.7m	0.999863	dCTP[m] <=> Diphosphate[m] + DNA[m]	Pyrimidine metabolism		e	1.00002	NAGxt + H+EXT => N=Acetylglucosamine	Transport, extracellular
2-Oxoadipate[m] + 2-Oxoglutarate[c] <=> 2-Oxoadipate[c] + 2-Oxoglutarate[m]		Mitochondrial transport		0.999876															3.1.3.5c	0.999962	CMP[c] + H2O[c] => Cytidine[c] + Orthophosphate[c]	Pyrimidine metabolism		e	1.00002	NAxt <=> Sodium + H+EXT	Transport, extracellular
Oxaloacetate[c] + H+[c] <=> Oxaloacetate[m] + H+[m]		Mitochondrial transport		0.999876															3.1.3.5c	0.999962	dUMP[c] + H2O[c] => Deoxyuridine[c] + Orthophosphate[c]	Pyrimidine metabolism		e	1.00002	NMNxt + H+EXT => NMN	Transport, extracellular
(S)-Malate[c] + Citrate[m] <=> (S)-Malate[m] + Citrate[c]		Mitochondrial transport		0.998978															3.2.2.8c	0.999962	Cytidine[c] + H2O[c] => Cytosine[c] + D-Ribose[c]	Pyrimidine metabolism		e	1.00002	OGTxt => Oxidized_glutathione	Transport, extracellular
Citrate[c] + Isocitrate[m] <=> Citrate[m] + Isocitrate[c]		Mitochondrial transport		0.999876															3.5.2.3c	0.997599	(S)-Dihydroorotate[c] + H2O[c] <=> N-Carbamoyl-L-aspartate[c]	Pyrimidine metabolism		e	1.00002	OPEPxt + H+EXT => Oligopeptide	Transport, extracellular
Orthophosphate[c] + H+[m] <=> Orthophosphate[m] + H+[c]		Mitochondrial transport		0.999876															3.5.4.1c	0.999962	Cytosine[c] + H2O[c] => Uracil[c] + NH3[c]	Pyrimidine metabolism		e	1.00002	PEPTxt + H+EXT => Peptide	Transport, extracellular
Fumarate[m] + Succinate[c] <=> Fumarate[c] + Succinate[m]		Mitochondrial transport		0															3.5.4.12c	0.999962	dCMP[c] + H2O[c] => dUMP[c] + NH3[c]	Pyrimidine metabolism		e	1.00002	PIMExt => Pimelic_Acid	Transport, extracellular
Orthophosphate[m] + Succinate[c] <=> Orthophosphate[c] + Succinate[m]		Mitochondrial transport		0.999876															3.5.4.5c	0.999962	Cytidine[c] + H2O[c] => Uridine[c] + NH3[c]	Pyrimidine metabolism		e	1.00002	PTRSCxt + H+EXT => Putrescine	Transport, extracellular
(S)-Malate[c] + Orthophosphate[m] <=> (S)-Malate[m] + Orthophosphate[c]		Mitochondrial transport		0.999876															3.6.1.19c	0.999962	UTP[c] + H2O[c] => UMP[c] + Diphosphate[c]	Pyrimidine metabolism		e	1.00002	RFLAVxt + H+EXT => Riboflavin	Transport, extracellular
(S)-Malate[c] + Succinate[m] <=> (S)-Malate[m] + Succinate[c]		Mitochondrial transport		0.999876															3.6.1.19 3.6.1.23c	0.999962	dUTP[c] + H2O[c] => dUMP[c] + Diphosphate[c]	Pyrimidine metabolism		e	1.00002	RIBxt + H+EXT => D=Ribose	Transport, extracellular
Succinate[c] + Orthophosphate[m] <=> Succinate[m] + Orthophosphate[c]		Mitochondrial transport		0.999876															3.6.1.8c	0.999962	UDP-glucose[c] + H2O[c] => UMP[c] + D-Glucose 1-phosphate[c]	Pyrimidine metabolism		e	1.00002	RMNxt + H+EXT => D=Rhamnose	Transport, extracellular
Fe2+[c] <=> Fe2+[m]		Mitochondrial transport		0.999876															4.1.1.23c	0.997599	Orotidine 5'-phosphate[c] => UMP[c] + CO2[c]	Pyrimidine metabolism		e	1.00002	SAMxt + H+EXT => S=Adenosyl=L=methionine	Transport, extracellular
Oxygen[c] <=> Oxygen[m]		Mitochondrial transport		2.63575e-14															6.3.4.2c	6.92252e-27	ATP[c] + UTP[c] + NH3[c] => ADP[c] + Orthophosphate[c] + CTP[c]	Pyrimidine metabolism		e	1.00002	SORxt <=> Sorbose	Transport, extracellular
NH3[c] <=> NH3[m]		Mitochondrial transport		0.999876															6.3.5.5c	0.999962	2 ATP[c] + L-Glutamine[c] + CO2[c] + H2O[c] => 2 ADP[c] + Orthophosphate[c] + L-Glutamate[c] + Carbamoyl phosphate[c]	Pyrimidine metabolism		e	1.00002	SPRMDxt + H+EXT => Spermidine	Transport, extracellular
H2S[c] <=> H2S[m]		Mitochondrial transport		0.999876															1.1.1.1c	0.999962	Ethanol[c] + NADP+[c] <=> Acetaldehyde[c] + NADPH[c] + H+[c]	Pyruvate metabolism		e	1.00002	SPRMxt => Spermine	Transport, extracellular
CoA[c] <=> CoA[m]		Mitochondrial transport		0.980584															1.1.1.1c	0.999962	Ethanol[c] + NAD+[c] <=> Acetaldehyde[c] + NADH[c] + H+[c]	Pyruvate metabolism		e	1.00002	SUCxt + H+EXT => Sucrose	Transport, extracellular
Sulfur[c] <=> Sulfur[m]		Mitochondrial transport		0.999876															1.1.1.1m	0.999962	Ethanol[m] + NAD+[m] <=> Acetaldehyde[m] + NADH[m] + H+[m]	Pyruvate metabolism		e	1.00002	THMxt + H+EXT => Thiamin	Transport, extracellular
CO2[m] <=> CO2[c]		Mitochondrial transport		0															1.1.1.21c	0.999962	Methylglyoxal[c] + NADH[c] + H+[c] => Lactaldehyde[c] + NAD+[c]	Pyruvate metabolism		e	1.00002	TRExt + H+EXT => alpha,alpha=Trehalose	Transport, extracellular
H2O[m] <=> H2O[c]		Mitochondrial transport		0.999876															1.1.1.37c	0.961733	(S)-Malate[c] + NAD+[c] <=> Oxaloacetate[c] + NADH[c] + H+[c]	Pyruvate metabolism		e	1.00002	URAxt + H+EXT => Uracil	Transport, extracellular
ADP[c] + ATP[m] + Orthophosphate[c] + H+[c] + H2O[m] <=> ADP[m] + ATP[c] + Orthophosphate[m] + H+[m] + H2O[c]		Mitochondrial transport		0.442526															1.1.1.38c	0.999962	(S)-Malate[c] + NAD+[c] <=> Pyruvate[c] + CO2[c] + NADH[c] + H+[c]	Pyruvate metabolism		e	1.00002	URIxt + H+EXT => Uridine	Transport, extracellular
GDP[m] + GTP[c] + H+[c] <=> GDP[c] + GTP[m] + H+[m]		Mitochondrial transport		0.999876															1.1.1.38m	0.999962	(S)-Malate[m] + NAD+[m] => Pyruvate[m] + CO2[m] + NADH[m] + H+[m]	Pyruvate metabolism		e	1.00002	VB6xt => Pyridoxine	Transport, extracellular
NAD+[c] <=> NAD+[m]		Mitochondrial transport		0.999876															1.1.2.3c	0.999962	(S)-Lactate[c] + 2 Ferricytochrome c[m] => Pyruvate[c] + 2 Ferrocytochrome c[m] + 2 H+[c]	Pyruvate metabolism		e	1.00002	XTSINExt + H+EXT => Xanthosine	Transport, extracellular
H+[c] + UMP[m] + UTP[c] <=> H+[m] + UMP[c] + UTP[m]		Mitochondrial transport		0.999876															1.1.2.3c	0.999962	(R)-Lactate[c] + 2 Ferricytochrome c[m] => Pyruvate[c] + 2 Ferrocytochrome c[m] + 2 H+[c]	Pyruvate metabolism		e	1.00002	XYLxt <=> D=Xylose	Transport, extracellular
FAD[c] + FMN[m] <=> FAD[m] + FMN[c]		Mitochondrial transport		0.999876															1.1.2.3m	0.999962	(S)-Lactate[m] + 2 Ferricytochrome c[m] => Pyruvate[m] + 2 Ferrocytochrome c[m] + 2 H+[m]	Pyruvate metabolism		c	1.00002	ATP => ADP + Orthophosphate	Transport, extracellular
O-Acetyl-L-homoserine[c] <=> O-Acetyl-L-homoserine[m]		Mitochondrial transport		0.999876															1.1.2.3m	0.999962	(R)-Lactate[m] + 2 Ferricytochrome c[m] => Pyruvate[m] + 2 Ferrocytochrome c[m] + 2 H+[m]	Pyruvate metabolism		m	1.00002	(R)=Lactate <=> (R)=LactateM + H+M	Transport, mitochondrial
L-Homoserine[m] <=> L-Homoserine[c]		Mitochondrial transport		0.999876															1.1.2.4c	0.999962	2 Ferricytochrome c[c] + (R)-Lactate[c] <=> Pyruvate[c] + 2 H+[c] + 2 Ferrocytochrome c[c]	Pyruvate metabolism		m	1.00002	(R)=Mevalonate <=> (R)=MevalonateM	Transport, mitochondrial
Orotate[c] <=> Orotate[m]		Mitochondrial transport		-4.09108e-21															1.2.1.3c	0.999962	Acetaldehyde[c] + NAD+[c] + H2O[c] => Acetate[c] + NADH[c] + H+[c]	Pyruvate metabolism		m	1.00002	(S)=3=Hydroxy=3=methylglutaryl=CoA <=> (S)=3=Hydroxy=3=methylglutaryl=CoAM	Transport, mitochondrial
Carbamoyl phosphate[c] <=> Carbamoyl phosphate[m]		Mitochondrial transport		0.999876															1.2.1.3m	0.999962	Acetaldehyde[m] + NAD+[m] + H2O[m] => Acetate[m] + NADH[m] + H+[m]	Pyruvate metabolism		m	1.00002	2=Acetolactate <=> 2=AcetolactateM	Transport, mitochondrial
[truncated: 338 more rows]

## Sheet: Plots
		ppa			pic			sce
SUBSYSTEM	E	PE	NE	E	PE	NE	E	PE	NE
Glycolysis / Gluconeogenesis (13)	7.69231	53.8462	38.4615	7.69231	61.5385	30.7692	7.69231	61.5385	30.7692
[truncated: 81 more rows]

## Sheet: Partial analysis
No.	Abbreviation	Enzyme name	EC number	iLC884	iSC915	iIN800	CYGD1	Pathway	Gene
[truncated: 31 more rows]
